# Supplementary material for: Ocean Species Discoveries 13–27 — Taxonomic contributions to the diversity of Polychaeta, Mollusca and Crustacea
Source: Biodivers Data J. 2025 Oct 15;13:e160349. doi: 10.3897/BDJ.13.e160349 (PMC12547430; doi:10.3897/BDJ.13.e160349)
Supplement: XML Treatment for Nicon salinus [file BDJ.13.e160349-treatment1.xml]

<!DOCTYPE tp:taxon-treatment
  PUBLIC "-//TaxonX//DTD Taxonomic Treatment Publishing DTD v0 20100105//EN" "tax-treatment-NSO.dtd">
<tp:taxon-treatment xmlns:tp="http://www.plazi.org/taxpub"><tp:treatment-meta><mixed-citation publication-type="journal"><person-group><name><surname>(SOSA)</surname><given-names>Senckenberg Ocean Species Alliance</given-names></name><name><surname>Andrade</surname><given-names>Luiz F.</given-names></name><name><surname>Boyko</surname><given-names>Christopher B.</given-names></name><name><surname>Brandt</surname><given-names>Angelika</given-names></name><name><surname>Buge</surname><given-names>Barbara</given-names></name><name><surname>Dávila Jiménez</surname><given-names>Yasmín</given-names></name><name><surname>Henseler</surname><given-names>Mats</given-names></name><name><surname>Hernández Alcántara</surname><given-names>Pablo</given-names></name><name><surname>Jóźwiak</surname><given-names>Piotr</given-names></name><name><surname>Knauber</surname><given-names>Henry</given-names></name><name><surname>Marcondes Machado</surname><given-names>Fabrizio</given-names></name><name><surname>Martínez-Muñoz</surname><given-names>Carlos A.</given-names></name><name><surname>Momtazi</surname><given-names>Farzaneh</given-names></name><name><surname>Nakadera</surname><given-names>Yumi</given-names></name><name><surname>Qiu</surname><given-names>Jian-Wen</given-names></name><name><surname>Riehl</surname><given-names>Torben</given-names></name><name><surname>Rouse</surname><given-names>Greg W.</given-names></name><name><surname>Sigwart</surname><given-names>Julia D.</given-names></name><name><surname>Sirenko</surname><given-names>Boris</given-names></name><name><surname>Souza-Filho</surname><given-names>Jesser F.</given-names></name><name><surname>Steger</surname><given-names>Jan</given-names></name><name><surname>Stępień</surname><given-names>Anna</given-names></name><name><surname>Tilic</surname><given-names>Ekin</given-names></name><name><surname>Trautwein</surname><given-names>Bianca</given-names></name><name><surname>Vončina</surname><given-names>Katarzyna</given-names></name><name><surname>Williams</surname><given-names>Jason D.</given-names></name><name><surname>Zhang</surname><given-names>Junlong</given-names></name></person-group><article-title>Ocean Species Discoveries 13–27 — Taxonomic contributions to the diversity of <tp:taxon-name><tp:taxon-name-part taxon-name-part-type="class">Polychaeta</tp:taxon-name-part></tp:taxon-name>, <tp:taxon-name><tp:taxon-name-part taxon-name-part-type="phylum">Mollusca</tp:taxon-name-part></tp:taxon-name> and <tp:taxon-name><tp:taxon-name-part taxon-name-part-type="subphylum">Crustacea</tp:taxon-name-part></tp:taxon-name></article-title><source>Biodivers Data J</source><day>15</day><month>10</month><year>2025</year><volume>13</volume><pub-id pub-id-type="doi">10.3897/BDJ.13.e160349</pub-id></mixed-citation></tp:treatment-meta><tp:nomenclature><tp:taxon-name><object-id xmlns:xlink="http://www.w3.org/1999/xlink" content-type="arpha" xlink:type="simple">50D8DB81-A9E9-58DD-8472-7E966F85C124</object-id><tp:taxon-name-part taxon-name-part-type="genus">Nicon</tp:taxon-name-part> <tp:taxon-name-part taxon-name-part-type="species">salinus</tp:taxon-name-part><object-id xmlns:xlink="http://www.w3.org/1999/xlink" content-type="zoobank" xlink:type="simple" object-id-type="ZooBank">A8C8FCBC-0245-4D49-8341-D32DD4EE4365</object-id></tp:taxon-name><tp:taxon-authority>Hernández-Acántara &amp; Dávila-Jiménez</tp:taxon-authority><tp:taxon-status xmlns:xlink="http://www.w3.org/1999/xlink" xlink:type="simple">sp. nov.</tp:taxon-status></tp:nomenclature><tp:treatment-sec sec-type="materials"><title>Materials</title><list list-type="alpha-lower" list-content="occurrences"><list-item><p><bold>Type status:</bold> <named-content xmlns:xlink="http://www.w3.org/1999/xlink" content-type="dwc:typeStatus" xlink:type="simple">Holotype</named-content>. <bold>Occurrence:</bold> catalogNumber: <named-content xmlns:xlink="http://www.w3.org/1999/xlink" content-type="dwc:catalogNumber" xlink:type="simple">CNAP-POH-39-003</named-content>; recordedBy: <named-content xmlns:xlink="http://www.w3.org/1999/xlink" content-type="dwc:recordedBy" xlink:type="simple">Yasmín Dávila-Jiménez</named-content>; individualCount: <named-content xmlns:xlink="http://www.w3.org/1999/xlink" content-type="dwc:individualCount" xlink:type="simple">1</named-content>; lifeStage: <named-content xmlns:xlink="http://www.w3.org/1999/xlink" content-type="dwc:lifeStage" xlink:type="simple">adult</named-content>; occurrenceStatus: <named-content xmlns:xlink="http://www.w3.org/1999/xlink" content-type="dwc:occurrenceStatus" xlink:type="simple">present</named-content>; preparations: <named-content xmlns:xlink="http://www.w3.org/1999/xlink" content-type="dwc:preparations" xlink:type="simple">70% EtOH</named-content>; disposition: <named-content xmlns:xlink="http://www.w3.org/1999/xlink" content-type="dwc:disposition" xlink:type="simple">in collection</named-content>; occurrenceID: <named-content xmlns:xlink="http://www.w3.org/1999/xlink" content-type="dwc:occurrenceID" xlink:type="simple">1EB9D302-9286-5C39-8966-5C9A5EEC3762</named-content>; <bold>Taxon:</bold> scientificName: <named-content xmlns:xlink="http://www.w3.org/1999/xlink" content-type="dwc:scientificName" xlink:type="simple"><italic><tp:taxon-name><tp:taxon-name-part taxon-name-part-type="genus" reg="Nicon">Nicon</tp:taxon-name-part> <tp:taxon-name-part taxon-name-part-type="species" reg="salinus">salinus</tp:taxon-name-part></tp:taxon-name></italic> Hernández-Alcántara &amp; Dávila-Jiménez</named-content>; kingdom: <named-content xmlns:xlink="http://www.w3.org/1999/xlink" content-type="dwc:kingdom" xlink:type="simple"><tp:taxon-name><tp:taxon-name-part taxon-name-part-type="kingdom">Animalia</tp:taxon-name-part></tp:taxon-name></named-content>; phylum: <named-content xmlns:xlink="http://www.w3.org/1999/xlink" content-type="dwc:phylum" xlink:type="simple"><tp:taxon-name><tp:taxon-name-part taxon-name-part-type="phylum">Annelida</tp:taxon-name-part></tp:taxon-name></named-content>; class: <named-content xmlns:xlink="http://www.w3.org/1999/xlink" content-type="dwc:class" xlink:type="simple"><tp:taxon-name><tp:taxon-name-part taxon-name-part-type="class">Polychaeta</tp:taxon-name-part></tp:taxon-name></named-content>; order: <named-content xmlns:xlink="http://www.w3.org/1999/xlink" content-type="dwc:order" xlink:type="simple"><tp:taxon-name><tp:taxon-name-part taxon-name-part-type="order">Phyllodocida</tp:taxon-name-part></tp:taxon-name></named-content>; family: <named-content xmlns:xlink="http://www.w3.org/1999/xlink" content-type="dwc:family" xlink:type="simple"><tp:taxon-name><tp:taxon-name-part taxon-name-part-type="family">Nereididae</tp:taxon-name-part></tp:taxon-name></named-content>; genus: <named-content xmlns:xlink="http://www.w3.org/1999/xlink" content-type="dwc:genus" xlink:type="simple"><tp:taxon-name><tp:taxon-name-part taxon-name-part-type="genus">Nicon</tp:taxon-name-part></tp:taxon-name></named-content>; specificEpithet: <named-content xmlns:xlink="http://www.w3.org/1999/xlink" content-type="dwc:specificEpithet" xlink:type="simple"><italic><tp:taxon-name><tp:taxon-name-part taxon-name-part-type="genus" reg="Nicon"/><tp:taxon-name-part taxon-name-part-type="species" reg="salinus">salinus</tp:taxon-name-part></tp:taxon-name></italic></named-content>; taxonRank: <named-content xmlns:xlink="http://www.w3.org/1999/xlink" content-type="dwc:taxonRank" xlink:type="simple">species</named-content>; scientificNameAuthorship: <named-content xmlns:xlink="http://www.w3.org/1999/xlink" content-type="dwc:scientificNameAuthorship" xlink:type="simple">Hernández-Alcántara &amp; Dávila-Jiménez</named-content>; nomenclaturalCode: <named-content xmlns:xlink="http://www.w3.org/1999/xlink" content-type="dwc:nomenclaturalCode" xlink:type="simple">ICZN</named-content>; <bold>Location:</bold> continent: <named-content xmlns:xlink="http://www.w3.org/1999/xlink" content-type="dwc:continent" xlink:type="simple">North America</named-content>; waterBody: <named-content xmlns:xlink="http://www.w3.org/1999/xlink" content-type="dwc:waterBody" xlink:type="simple">Southern Gulf of Mexico</named-content>; country: <named-content xmlns:xlink="http://www.w3.org/1999/xlink" content-type="dwc:country" xlink:type="simple">Mexico</named-content>; countryCode: <named-content xmlns:xlink="http://www.w3.org/1999/xlink" content-type="dwc:countryCode" xlink:type="simple">MX</named-content>; stateProvince: <named-content xmlns:xlink="http://www.w3.org/1999/xlink" content-type="dwc:stateProvince" xlink:type="simple">Yucatán</named-content>; locality: <named-content xmlns:xlink="http://www.w3.org/1999/xlink" content-type="dwc:locality" xlink:type="simple">Río Lagartos, hypersaline coastal lagoon</named-content>; verbatimDepth: <named-content xmlns:xlink="http://www.w3.org/1999/xlink" content-type="dwc:verbatimDepth" xlink:type="simple">1.03 m</named-content>; locationRemarks: <named-content xmlns:xlink="http://www.w3.org/1999/xlink" content-type="dwc:locationRemarks" xlink:type="simple">hypersaline coastal lagoon</named-content>; verbatimLatitude: <named-content xmlns:xlink="http://www.w3.org/1999/xlink" content-type="dwc:verbatimLatitude" xlink:type="simple">21°35.74'N</named-content>; verbatimLongitude: <named-content xmlns:xlink="http://www.w3.org/1999/xlink" content-type="dwc:verbatimLongitude" xlink:type="simple">88°04.28'W</named-content>; verbatimCoordinateSystem: <named-content xmlns:xlink="http://www.w3.org/1999/xlink" content-type="dwc:verbatimCoordinateSystem" xlink:type="simple">degrees decimal minutes</named-content>; <bold>Event:</bold> samplingProtocol: <named-content xmlns:xlink="http://www.w3.org/1999/xlink" content-type="dwc:samplingProtocol" xlink:type="simple">Ponar standard dredge 0.052 m<sup>2</sup></named-content>; eventDate: <named-content xmlns:xlink="http://www.w3.org/1999/xlink" content-type="dwc:eventDate" xlink:type="simple">19-05-2005</named-content>; habitat: <named-content xmlns:xlink="http://www.w3.org/1999/xlink" content-type="dwc:habitat" xlink:type="simple">14.3% silt, 69.9% sand, 15.8% gravel, 31.5°C, 34.3 psu, 7.21 mg/l, pH 8.16</named-content>; fieldNumber: <named-content xmlns:xlink="http://www.w3.org/1999/xlink" content-type="dwc:fieldNumber" xlink:type="simple">15-RL1805</named-content>; <bold>Record Level:</bold> institutionCode: <named-content xmlns:xlink="http://www.w3.org/1999/xlink" content-type="dwc:institutionCode" xlink:type="simple">ICML-UNAM</named-content>; collectionCode: <named-content xmlns:xlink="http://www.w3.org/1999/xlink" content-type="dwc:collectionCode" xlink:type="simple">CNAP</named-content>; basisOfRecord: <named-content xmlns:xlink="http://www.w3.org/1999/xlink" content-type="dwc:basisOfRecord" xlink:type="simple">PreservedSpecimen</named-content></p></list-item><list-item><p><bold>Type status:</bold> <named-content xmlns:xlink="http://www.w3.org/1999/xlink" content-type="dwc:typeStatus" xlink:type="simple">Paratype</named-content>. <bold>Occurrence:</bold> catalogNumber: <named-content xmlns:xlink="http://www.w3.org/1999/xlink" content-type="dwc:catalogNumber" xlink:type="simple">CNAP-POP-39-005</named-content>; recordedBy: <named-content xmlns:xlink="http://www.w3.org/1999/xlink" content-type="dwc:recordedBy" xlink:type="simple">Yasmín Dávila-Jiménez</named-content>; individualCount: <named-content xmlns:xlink="http://www.w3.org/1999/xlink" content-type="dwc:individualCount" xlink:type="simple">8</named-content>; lifeStage: <named-content xmlns:xlink="http://www.w3.org/1999/xlink" content-type="dwc:lifeStage" xlink:type="simple">adult</named-content>; occurrenceStatus: <named-content xmlns:xlink="http://www.w3.org/1999/xlink" content-type="dwc:occurrenceStatus" xlink:type="simple">present</named-content>; preparations: <named-content xmlns:xlink="http://www.w3.org/1999/xlink" content-type="dwc:preparations" xlink:type="simple">70% EtOH</named-content>; disposition: <named-content xmlns:xlink="http://www.w3.org/1999/xlink" content-type="dwc:disposition" xlink:type="simple">in collection</named-content>; occurrenceID: <named-content xmlns:xlink="http://www.w3.org/1999/xlink" content-type="dwc:occurrenceID" xlink:type="simple">3C2085B4-BD95-59C5-BF36-EB11CC6B9FC9</named-content>; <bold>Taxon:</bold> scientificName: <named-content xmlns:xlink="http://www.w3.org/1999/xlink" content-type="dwc:scientificName" xlink:type="simple"><italic><tp:taxon-name><tp:taxon-name-part taxon-name-part-type="genus" reg="Nicon">Nicon</tp:taxon-name-part> <tp:taxon-name-part taxon-name-part-type="species" reg="salinus">salinus</tp:taxon-name-part></tp:taxon-name></italic> Hernández-Alcántara &amp; Dávila-Jiménez</named-content>; kingdom: <named-content xmlns:xlink="http://www.w3.org/1999/xlink" content-type="dwc:kingdom" xlink:type="simple"><tp:taxon-name><tp:taxon-name-part taxon-name-part-type="kingdom">Animalia</tp:taxon-name-part></tp:taxon-name></named-content>; phylum: <named-content xmlns:xlink="http://www.w3.org/1999/xlink" content-type="dwc:phylum" xlink:type="simple"><tp:taxon-name><tp:taxon-name-part taxon-name-part-type="phylum">Annelida</tp:taxon-name-part></tp:taxon-name></named-content>; class: <named-content xmlns:xlink="http://www.w3.org/1999/xlink" content-type="dwc:class" xlink:type="simple"><tp:taxon-name><tp:taxon-name-part taxon-name-part-type="class">Polychaeta</tp:taxon-name-part></tp:taxon-name></named-content>; order: <named-content xmlns:xlink="http://www.w3.org/1999/xlink" content-type="dwc:order" xlink:type="simple"><tp:taxon-name><tp:taxon-name-part taxon-name-part-type="order">Phyllodocida</tp:taxon-name-part></tp:taxon-name></named-content>; family: <named-content xmlns:xlink="http://www.w3.org/1999/xlink" content-type="dwc:family" xlink:type="simple"><tp:taxon-name><tp:taxon-name-part taxon-name-part-type="family">Nereididae</tp:taxon-name-part></tp:taxon-name></named-content>; genus: <named-content xmlns:xlink="http://www.w3.org/1999/xlink" content-type="dwc:genus" xlink:type="simple"><tp:taxon-name><tp:taxon-name-part taxon-name-part-type="genus">Nicon</tp:taxon-name-part></tp:taxon-name></named-content>; specificEpithet: <named-content xmlns:xlink="http://www.w3.org/1999/xlink" content-type="dwc:specificEpithet" xlink:type="simple"><italic><tp:taxon-name><tp:taxon-name-part taxon-name-part-type="genus" reg="Nicon"/><tp:taxon-name-part taxon-name-part-type="species" reg="salinus">salinus</tp:taxon-name-part></tp:taxon-name></italic></named-content>; taxonRank: <named-content xmlns:xlink="http://www.w3.org/1999/xlink" content-type="dwc:taxonRank" xlink:type="simple">species</named-content>; scientificNameAuthorship: <named-content xmlns:xlink="http://www.w3.org/1999/xlink" content-type="dwc:scientificNameAuthorship" xlink:type="simple">Hernández-Alcántara &amp; Dávila-Jiménez</named-content>; nomenclaturalCode: <named-content xmlns:xlink="http://www.w3.org/1999/xlink" content-type="dwc:nomenclaturalCode" xlink:type="simple">ICZN</named-content>; <bold>Location:</bold> continent: <named-content xmlns:xlink="http://www.w3.org/1999/xlink" content-type="dwc:continent" xlink:type="simple">North America</named-content>; waterBody: <named-content xmlns:xlink="http://www.w3.org/1999/xlink" content-type="dwc:waterBody" xlink:type="simple">Southern Gulf of Mexico</named-content>; country: <named-content xmlns:xlink="http://www.w3.org/1999/xlink" content-type="dwc:country" xlink:type="simple">Mexico</named-content>; countryCode: <named-content xmlns:xlink="http://www.w3.org/1999/xlink" content-type="dwc:countryCode" xlink:type="simple">MX</named-content>; stateProvince: <named-content xmlns:xlink="http://www.w3.org/1999/xlink" content-type="dwc:stateProvince" xlink:type="simple">Yucatán</named-content>; locality: <named-content xmlns:xlink="http://www.w3.org/1999/xlink" content-type="dwc:locality" xlink:type="simple">Río Lagartos, hypersaline coastal lagoon</named-content>; verbatimDepth: <named-content xmlns:xlink="http://www.w3.org/1999/xlink" content-type="dwc:verbatimDepth" xlink:type="simple">1.09 m</named-content>; locationRemarks: <named-content xmlns:xlink="http://www.w3.org/1999/xlink" content-type="dwc:locationRemarks" xlink:type="simple">hypersaline coastal lagoon</named-content>; verbatimLatitude: <named-content xmlns:xlink="http://www.w3.org/1999/xlink" content-type="dwc:verbatimLatitude" xlink:type="simple">21°36.46'N</named-content>; verbatimLongitude: <named-content xmlns:xlink="http://www.w3.org/1999/xlink" content-type="dwc:verbatimLongitude" xlink:type="simple">88°08.12'W</named-content>; verbatimCoordinateSystem: <named-content xmlns:xlink="http://www.w3.org/1999/xlink" content-type="dwc:verbatimCoordinateSystem" xlink:type="simple">degrees decimal minutes</named-content>; <bold>Event:</bold> samplingProtocol: <named-content xmlns:xlink="http://www.w3.org/1999/xlink" content-type="dwc:samplingProtocol" xlink:type="simple">Ponar standard dredge 0.052 m<sup>2</sup></named-content>; eventDate: <named-content xmlns:xlink="http://www.w3.org/1999/xlink" content-type="dwc:eventDate" xlink:type="simple">19-05-2018</named-content>; habitat: <named-content xmlns:xlink="http://www.w3.org/1999/xlink" content-type="dwc:habitat" xlink:type="simple">6.9% silt, 66.8% sand, 26.28% gravel, 30.5°C, 35.19 psu, 9.87 mg/l, pH 8.39</named-content>; fieldNumber: <named-content xmlns:xlink="http://www.w3.org/1999/xlink" content-type="dwc:fieldNumber" xlink:type="simple">12-RL1805</named-content>; <bold>Record Level:</bold> institutionCode: <named-content xmlns:xlink="http://www.w3.org/1999/xlink" content-type="dwc:institutionCode" xlink:type="simple">ICML-UNAM</named-content>; collectionCode: <named-content xmlns:xlink="http://www.w3.org/1999/xlink" content-type="dwc:collectionCode" xlink:type="simple">CNAP</named-content>; basisOfRecord: <named-content xmlns:xlink="http://www.w3.org/1999/xlink" content-type="dwc:basisOfRecord" xlink:type="simple">PreservedSpecimen</named-content></p></list-item><list-item><p><bold>Type status:</bold> <named-content xmlns:xlink="http://www.w3.org/1999/xlink" content-type="dwc:typeStatus" xlink:type="simple">Paratype</named-content>. <bold>Occurrence:</bold> catalogNumber: <named-content xmlns:xlink="http://www.w3.org/1999/xlink" content-type="dwc:catalogNumber" xlink:type="simple">CNAP-POP-39-006</named-content>; recordedBy: <named-content xmlns:xlink="http://www.w3.org/1999/xlink" content-type="dwc:recordedBy" xlink:type="simple">Yasmín Dávila-Jiménez</named-content>; individualCount: <named-content xmlns:xlink="http://www.w3.org/1999/xlink" content-type="dwc:individualCount" xlink:type="simple">2</named-content>; lifeStage: <named-content xmlns:xlink="http://www.w3.org/1999/xlink" content-type="dwc:lifeStage" xlink:type="simple">adult</named-content>; occurrenceStatus: <named-content xmlns:xlink="http://www.w3.org/1999/xlink" content-type="dwc:occurrenceStatus" xlink:type="simple">present</named-content>; preparations: <named-content xmlns:xlink="http://www.w3.org/1999/xlink" content-type="dwc:preparations" xlink:type="simple">coated with gold</named-content>; disposition: <named-content xmlns:xlink="http://www.w3.org/1999/xlink" content-type="dwc:disposition" xlink:type="simple">in collection</named-content>; occurrenceID: <named-content xmlns:xlink="http://www.w3.org/1999/xlink" content-type="dwc:occurrenceID" xlink:type="simple">8CCD5200-0822-5099-B539-B648643070C8</named-content>; <bold>Taxon:</bold> scientificName: <named-content xmlns:xlink="http://www.w3.org/1999/xlink" content-type="dwc:scientificName" xlink:type="simple"><italic><tp:taxon-name><tp:taxon-name-part taxon-name-part-type="genus" reg="Nicon">Nicon</tp:taxon-name-part> <tp:taxon-name-part taxon-name-part-type="species" reg="salinus">salinus</tp:taxon-name-part></tp:taxon-name></italic> Hernández-Alcántara &amp; Dávila-Jiménez</named-content>; kingdom: <named-content xmlns:xlink="http://www.w3.org/1999/xlink" content-type="dwc:kingdom" xlink:type="simple"><tp:taxon-name><tp:taxon-name-part taxon-name-part-type="kingdom">Animalia</tp:taxon-name-part></tp:taxon-name></named-content>; phylum: <named-content xmlns:xlink="http://www.w3.org/1999/xlink" content-type="dwc:phylum" xlink:type="simple"><tp:taxon-name><tp:taxon-name-part taxon-name-part-type="phylum">Annelida</tp:taxon-name-part></tp:taxon-name></named-content>; class: <named-content xmlns:xlink="http://www.w3.org/1999/xlink" content-type="dwc:class" xlink:type="simple"><tp:taxon-name><tp:taxon-name-part taxon-name-part-type="class">Polychaeta</tp:taxon-name-part></tp:taxon-name></named-content>; order: <named-content xmlns:xlink="http://www.w3.org/1999/xlink" content-type="dwc:order" xlink:type="simple"><tp:taxon-name><tp:taxon-name-part taxon-name-part-type="order">Phyllodocida</tp:taxon-name-part></tp:taxon-name></named-content>; family: <named-content xmlns:xlink="http://www.w3.org/1999/xlink" content-type="dwc:family" xlink:type="simple"><tp:taxon-name><tp:taxon-name-part taxon-name-part-type="family">Nereididae</tp:taxon-name-part></tp:taxon-name></named-content>; genus: <named-content xmlns:xlink="http://www.w3.org/1999/xlink" content-type="dwc:genus" xlink:type="simple"><tp:taxon-name><tp:taxon-name-part taxon-name-part-type="genus">Nicon</tp:taxon-name-part></tp:taxon-name></named-content>; specificEpithet: <named-content xmlns:xlink="http://www.w3.org/1999/xlink" content-type="dwc:specificEpithet" xlink:type="simple"><italic><tp:taxon-name><tp:taxon-name-part taxon-name-part-type="genus" reg="Nicon"/><tp:taxon-name-part taxon-name-part-type="species" reg="salinus">salinus</tp:taxon-name-part></tp:taxon-name></italic></named-content>; taxonRank: <named-content xmlns:xlink="http://www.w3.org/1999/xlink" content-type="dwc:taxonRank" xlink:type="simple">species</named-content>; scientificNameAuthorship: <named-content xmlns:xlink="http://www.w3.org/1999/xlink" content-type="dwc:scientificNameAuthorship" xlink:type="simple">Hernández-Alcántara &amp; Dávila-Jiménez</named-content>; nomenclaturalCode: <named-content xmlns:xlink="http://www.w3.org/1999/xlink" content-type="dwc:nomenclaturalCode" xlink:type="simple">ICZN</named-content>; <bold>Location:</bold> continent: <named-content xmlns:xlink="http://www.w3.org/1999/xlink" content-type="dwc:continent" xlink:type="simple">North America</named-content>; waterBody: <named-content xmlns:xlink="http://www.w3.org/1999/xlink" content-type="dwc:waterBody" xlink:type="simple">Southern Gulf of Mexico</named-content>; country: <named-content xmlns:xlink="http://www.w3.org/1999/xlink" content-type="dwc:country" xlink:type="simple">Mexico</named-content>; countryCode: <named-content xmlns:xlink="http://www.w3.org/1999/xlink" content-type="dwc:countryCode" xlink:type="simple">MX</named-content>; stateProvince: <named-content xmlns:xlink="http://www.w3.org/1999/xlink" content-type="dwc:stateProvince" xlink:type="simple">Yucatán</named-content>; locality: <named-content xmlns:xlink="http://www.w3.org/1999/xlink" content-type="dwc:locality" xlink:type="simple">Río Lagartos, hypersaline coastal lagoon</named-content>; verbatimDepth: <named-content xmlns:xlink="http://www.w3.org/1999/xlink" content-type="dwc:verbatimDepth" xlink:type="simple">1.09 m</named-content>; locationRemarks: <named-content xmlns:xlink="http://www.w3.org/1999/xlink" content-type="dwc:locationRemarks" xlink:type="simple">hypersaline coastal lagoon</named-content>; verbatimLatitude: <named-content xmlns:xlink="http://www.w3.org/1999/xlink" content-type="dwc:verbatimLatitude" xlink:type="simple">21°36.46'N</named-content>; verbatimLongitude: <named-content xmlns:xlink="http://www.w3.org/1999/xlink" content-type="dwc:verbatimLongitude" xlink:type="simple">88°08.12'W</named-content>; verbatimCoordinateSystem: <named-content xmlns:xlink="http://www.w3.org/1999/xlink" content-type="dwc:verbatimCoordinateSystem" xlink:type="simple">degrees decimal minutes</named-content>; <bold>Event:</bold> samplingProtocol: <named-content xmlns:xlink="http://www.w3.org/1999/xlink" content-type="dwc:samplingProtocol" xlink:type="simple">Ponar standard dredge 0.052 m<sup>2</sup></named-content>; eventDate: <named-content xmlns:xlink="http://www.w3.org/1999/xlink" content-type="dwc:eventDate" xlink:type="simple">19-05-2018</named-content>; habitat: <named-content xmlns:xlink="http://www.w3.org/1999/xlink" content-type="dwc:habitat" xlink:type="simple">6.9% silt, 66.8% sand, 26.28% gravel, 30.5°C, 35.19 psu, 9.87 mg/l, pH 8.39</named-content>; fieldNumber: <named-content xmlns:xlink="http://www.w3.org/1999/xlink" content-type="dwc:fieldNumber" xlink:type="simple">12-RL1805</named-content>; <bold>Record Level:</bold> institutionCode: <named-content xmlns:xlink="http://www.w3.org/1999/xlink" content-type="dwc:institutionCode" xlink:type="simple">ICML-UNAM</named-content>; collectionCode: <named-content xmlns:xlink="http://www.w3.org/1999/xlink" content-type="dwc:collectionCode" xlink:type="simple">CNAP</named-content>; basisOfRecord: <named-content xmlns:xlink="http://www.w3.org/1999/xlink" content-type="dwc:basisOfRecord" xlink:type="simple">specimens coated with gold for SEM studies</named-content></p></list-item><list-item><p><bold>Type status:</bold> <named-content xmlns:xlink="http://www.w3.org/1999/xlink" content-type="dwc:typeStatus" xlink:type="simple">Paratype</named-content>. <bold>Occurrence:</bold> catalogNumber: <named-content xmlns:xlink="http://www.w3.org/1999/xlink" content-type="dwc:catalogNumber" xlink:type="simple">CNAP-POP-39-007</named-content>; recordedBy: <named-content xmlns:xlink="http://www.w3.org/1999/xlink" content-type="dwc:recordedBy" xlink:type="simple">Yasmín Dávila-Jiménez</named-content>; individualCount: <named-content xmlns:xlink="http://www.w3.org/1999/xlink" content-type="dwc:individualCount" xlink:type="simple">5</named-content>; lifeStage: <named-content xmlns:xlink="http://www.w3.org/1999/xlink" content-type="dwc:lifeStage" xlink:type="simple">adult</named-content>; occurrenceStatus: <named-content xmlns:xlink="http://www.w3.org/1999/xlink" content-type="dwc:occurrenceStatus" xlink:type="simple">present</named-content>; preparations: <named-content xmlns:xlink="http://www.w3.org/1999/xlink" content-type="dwc:preparations" xlink:type="simple">70% EtOH</named-content>; disposition: <named-content xmlns:xlink="http://www.w3.org/1999/xlink" content-type="dwc:disposition" xlink:type="simple">in collection</named-content>; occurrenceID: <named-content xmlns:xlink="http://www.w3.org/1999/xlink" content-type="dwc:occurrenceID" xlink:type="simple">E0E83DBD-1A2D-57CD-81AF-FA6092D56DB9</named-content>; <bold>Taxon:</bold> scientificName: <named-content xmlns:xlink="http://www.w3.org/1999/xlink" content-type="dwc:scientificName" xlink:type="simple"><italic><tp:taxon-name><tp:taxon-name-part taxon-name-part-type="genus" reg="Nicon">Nicon</tp:taxon-name-part> <tp:taxon-name-part taxon-name-part-type="species" reg="salinus">salinus</tp:taxon-name-part></tp:taxon-name></italic> Hernández-Alcántara &amp; Dávila-Jiménez</named-content>; kingdom: <named-content xmlns:xlink="http://www.w3.org/1999/xlink" content-type="dwc:kingdom" xlink:type="simple"><tp:taxon-name><tp:taxon-name-part taxon-name-part-type="kingdom">Animalia</tp:taxon-name-part></tp:taxon-name></named-content>; phylum: <named-content xmlns:xlink="http://www.w3.org/1999/xlink" content-type="dwc:phylum" xlink:type="simple"><tp:taxon-name><tp:taxon-name-part taxon-name-part-type="phylum">Annelida</tp:taxon-name-part></tp:taxon-name></named-content>; class: <named-content xmlns:xlink="http://www.w3.org/1999/xlink" content-type="dwc:class" xlink:type="simple"><tp:taxon-name><tp:taxon-name-part taxon-name-part-type="class">Polychaeta</tp:taxon-name-part></tp:taxon-name></named-content>; order: <named-content xmlns:xlink="http://www.w3.org/1999/xlink" content-type="dwc:order" xlink:type="simple"><tp:taxon-name><tp:taxon-name-part taxon-name-part-type="order">Phyllodocida</tp:taxon-name-part></tp:taxon-name></named-content>; family: <named-content xmlns:xlink="http://www.w3.org/1999/xlink" content-type="dwc:family" xlink:type="simple"><tp:taxon-name><tp:taxon-name-part taxon-name-part-type="family">Nereididae</tp:taxon-name-part></tp:taxon-name></named-content>; genus: <named-content xmlns:xlink="http://www.w3.org/1999/xlink" content-type="dwc:genus" xlink:type="simple"><tp:taxon-name><tp:taxon-name-part taxon-name-part-type="genus">Nicon</tp:taxon-name-part></tp:taxon-name></named-content>; specificEpithet: <named-content xmlns:xlink="http://www.w3.org/1999/xlink" content-type="dwc:specificEpithet" xlink:type="simple"><italic><tp:taxon-name><tp:taxon-name-part taxon-name-part-type="genus" reg="Nicon"/><tp:taxon-name-part taxon-name-part-type="species" reg="salinus">salinus</tp:taxon-name-part></tp:taxon-name></italic></named-content>; taxonRank: <named-content xmlns:xlink="http://www.w3.org/1999/xlink" content-type="dwc:taxonRank" xlink:type="simple">species</named-content>; scientificNameAuthorship: <named-content xmlns:xlink="http://www.w3.org/1999/xlink" content-type="dwc:scientificNameAuthorship" xlink:type="simple">Hernández-Alcántara &amp; Dávila-Jiménez</named-content>; nomenclaturalCode: <named-content xmlns:xlink="http://www.w3.org/1999/xlink" content-type="dwc:nomenclaturalCode" xlink:type="simple">ICZN</named-content>; <bold>Location:</bold> continent: <named-content xmlns:xlink="http://www.w3.org/1999/xlink" content-type="dwc:continent" xlink:type="simple">North America</named-content>; waterBody: <named-content xmlns:xlink="http://www.w3.org/1999/xlink" content-type="dwc:waterBody" xlink:type="simple">Southern Gulf of Mexico</named-content>; country: <named-content xmlns:xlink="http://www.w3.org/1999/xlink" content-type="dwc:country" xlink:type="simple">Mexico</named-content>; countryCode: <named-content xmlns:xlink="http://www.w3.org/1999/xlink" content-type="dwc:countryCode" xlink:type="simple">MX</named-content>; stateProvince: <named-content xmlns:xlink="http://www.w3.org/1999/xlink" content-type="dwc:stateProvince" xlink:type="simple">Yucatán</named-content>; locality: <named-content xmlns:xlink="http://www.w3.org/1999/xlink" content-type="dwc:locality" xlink:type="simple">Río Lagartos, hypersaline coastal lagoon</named-content>; verbatimDepth: <named-content xmlns:xlink="http://www.w3.org/1999/xlink" content-type="dwc:verbatimDepth" xlink:type="simple">1.03 m</named-content>; locationRemarks: <named-content xmlns:xlink="http://www.w3.org/1999/xlink" content-type="dwc:locationRemarks" xlink:type="simple">hypersaline coastal lagoon</named-content>; verbatimLatitude: <named-content xmlns:xlink="http://www.w3.org/1999/xlink" content-type="dwc:verbatimLatitude" xlink:type="simple">21°35.74'N</named-content>; verbatimLongitude: <named-content xmlns:xlink="http://www.w3.org/1999/xlink" content-type="dwc:verbatimLongitude" xlink:type="simple">88°04.28'W</named-content>; verbatimCoordinateSystem: <named-content xmlns:xlink="http://www.w3.org/1999/xlink" content-type="dwc:verbatimCoordinateSystem" xlink:type="simple">degrees decimal minutes</named-content>; <bold>Event:</bold> samplingProtocol: <named-content xmlns:xlink="http://www.w3.org/1999/xlink" content-type="dwc:samplingProtocol" xlink:type="simple">Ponar standard dredge 0.052 m<sup>2</sup></named-content>; eventDate: <named-content xmlns:xlink="http://www.w3.org/1999/xlink" content-type="dwc:eventDate" xlink:type="simple">19-05-2005</named-content>; habitat: <named-content xmlns:xlink="http://www.w3.org/1999/xlink" content-type="dwc:habitat" xlink:type="simple">14.3% silt, 69.9% sand, 15.8% gravel, 31.5°C, 34.3 psu, 7.21 mg/l, pH 8.16</named-content>; fieldNumber: <named-content xmlns:xlink="http://www.w3.org/1999/xlink" content-type="dwc:fieldNumber" xlink:type="simple">15-RL1805</named-content>; <bold>Record Level:</bold> institutionCode: <named-content xmlns:xlink="http://www.w3.org/1999/xlink" content-type="dwc:institutionCode" xlink:type="simple">ICML-UNAM</named-content>; collectionCode: <named-content xmlns:xlink="http://www.w3.org/1999/xlink" content-type="dwc:collectionCode" xlink:type="simple">CNAP</named-content>; basisOfRecord: <named-content xmlns:xlink="http://www.w3.org/1999/xlink" content-type="dwc:basisOfRecord" xlink:type="simple">PreservedSpecimen</named-content></p></list-item><list-item><p><bold>Type status:</bold> <named-content xmlns:xlink="http://www.w3.org/1999/xlink" content-type="dwc:typeStatus" xlink:type="simple">Other material</named-content>. <bold>Occurrence:</bold> catalogNumber: <named-content xmlns:xlink="http://www.w3.org/1999/xlink" content-type="dwc:catalogNumber" xlink:type="simple">CNAP-PO-39-034/2025-GMX-LE</named-content>; recordedBy: <named-content xmlns:xlink="http://www.w3.org/1999/xlink" content-type="dwc:recordedBy" xlink:type="simple">Yasmín Dávila-Jiménez</named-content>; individualCount: <named-content xmlns:xlink="http://www.w3.org/1999/xlink" content-type="dwc:individualCount" xlink:type="simple">7</named-content>; lifeStage: <named-content xmlns:xlink="http://www.w3.org/1999/xlink" content-type="dwc:lifeStage" xlink:type="simple">adult</named-content>; occurrenceStatus: <named-content xmlns:xlink="http://www.w3.org/1999/xlink" content-type="dwc:occurrenceStatus" xlink:type="simple">present</named-content>; preparations: <named-content xmlns:xlink="http://www.w3.org/1999/xlink" content-type="dwc:preparations" xlink:type="simple">70% EtOH</named-content>; disposition: <named-content xmlns:xlink="http://www.w3.org/1999/xlink" content-type="dwc:disposition" xlink:type="simple">in collection</named-content>; occurrenceID: <named-content xmlns:xlink="http://www.w3.org/1999/xlink" content-type="dwc:occurrenceID" xlink:type="simple">64C2C811-6FA9-5B81-B86A-2EC2325FA5A0</named-content>; <bold>Taxon:</bold> scientificName: <named-content xmlns:xlink="http://www.w3.org/1999/xlink" content-type="dwc:scientificName" xlink:type="simple"><italic><tp:taxon-name><tp:taxon-name-part taxon-name-part-type="genus" reg="Nicon">Nicon</tp:taxon-name-part> <tp:taxon-name-part taxon-name-part-type="species" reg="salinus">salinus</tp:taxon-name-part></tp:taxon-name></italic> Hernández-Alcántara &amp; Dávila-Jiménez</named-content>; kingdom: <named-content xmlns:xlink="http://www.w3.org/1999/xlink" content-type="dwc:kingdom" xlink:type="simple"><tp:taxon-name><tp:taxon-name-part taxon-name-part-type="kingdom">Animalia</tp:taxon-name-part></tp:taxon-name></named-content>; phylum: <named-content xmlns:xlink="http://www.w3.org/1999/xlink" content-type="dwc:phylum" xlink:type="simple"><tp:taxon-name><tp:taxon-name-part taxon-name-part-type="phylum">Annelida</tp:taxon-name-part></tp:taxon-name></named-content>; class: <named-content xmlns:xlink="http://www.w3.org/1999/xlink" content-type="dwc:class" xlink:type="simple"><tp:taxon-name><tp:taxon-name-part taxon-name-part-type="class">Polychaeta</tp:taxon-name-part></tp:taxon-name></named-content>; order: <named-content xmlns:xlink="http://www.w3.org/1999/xlink" content-type="dwc:order" xlink:type="simple"><tp:taxon-name><tp:taxon-name-part taxon-name-part-type="order">Phyllodocida</tp:taxon-name-part></tp:taxon-name></named-content>; family: <named-content xmlns:xlink="http://www.w3.org/1999/xlink" content-type="dwc:family" xlink:type="simple"><tp:taxon-name><tp:taxon-name-part taxon-name-part-type="family">Nereididae</tp:taxon-name-part></tp:taxon-name></named-content>; genus: <named-content xmlns:xlink="http://www.w3.org/1999/xlink" content-type="dwc:genus" xlink:type="simple"><tp:taxon-name><tp:taxon-name-part taxon-name-part-type="genus">Nicon</tp:taxon-name-part></tp:taxon-name></named-content>; specificEpithet: <named-content xmlns:xlink="http://www.w3.org/1999/xlink" content-type="dwc:specificEpithet" xlink:type="simple"><italic><tp:taxon-name><tp:taxon-name-part taxon-name-part-type="genus" reg="Nicon"/><tp:taxon-name-part taxon-name-part-type="species" reg="salinus">salinus</tp:taxon-name-part></tp:taxon-name></italic></named-content>; taxonRank: <named-content xmlns:xlink="http://www.w3.org/1999/xlink" content-type="dwc:taxonRank" xlink:type="simple">species</named-content>; scientificNameAuthorship: <named-content xmlns:xlink="http://www.w3.org/1999/xlink" content-type="dwc:scientificNameAuthorship" xlink:type="simple">Hernández-Alcántara &amp; Dávila-Jiménez</named-content>; nomenclaturalCode: <named-content xmlns:xlink="http://www.w3.org/1999/xlink" content-type="dwc:nomenclaturalCode" xlink:type="simple">ICZN</named-content>; <bold>Location:</bold> continent: <named-content xmlns:xlink="http://www.w3.org/1999/xlink" content-type="dwc:continent" xlink:type="simple">North America</named-content>; waterBody: <named-content xmlns:xlink="http://www.w3.org/1999/xlink" content-type="dwc:waterBody" xlink:type="simple">Southern Gulf of Mexico</named-content>; country: <named-content xmlns:xlink="http://www.w3.org/1999/xlink" content-type="dwc:country" xlink:type="simple">Mexico</named-content>; countryCode: <named-content xmlns:xlink="http://www.w3.org/1999/xlink" content-type="dwc:countryCode" xlink:type="simple">MX</named-content>; stateProvince: <named-content xmlns:xlink="http://www.w3.org/1999/xlink" content-type="dwc:stateProvince" xlink:type="simple">Yucatán</named-content>; locality: <named-content xmlns:xlink="http://www.w3.org/1999/xlink" content-type="dwc:locality" xlink:type="simple">Río Lagartos, hypersaline coastal lagoon</named-content>; verbatimDepth: <named-content xmlns:xlink="http://www.w3.org/1999/xlink" content-type="dwc:verbatimDepth" xlink:type="simple">1.09 m</named-content>; locationRemarks: <named-content xmlns:xlink="http://www.w3.org/1999/xlink" content-type="dwc:locationRemarks" xlink:type="simple">hypersaline coastal lagoon</named-content>; verbatimLatitude: <named-content xmlns:xlink="http://www.w3.org/1999/xlink" content-type="dwc:verbatimLatitude" xlink:type="simple">21°36.46'N</named-content>; verbatimLongitude: <named-content xmlns:xlink="http://www.w3.org/1999/xlink" content-type="dwc:verbatimLongitude" xlink:type="simple">88°08.12'W</named-content>; verbatimCoordinateSystem: <named-content xmlns:xlink="http://www.w3.org/1999/xlink" content-type="dwc:verbatimCoordinateSystem" xlink:type="simple">degrees decimal minutes</named-content>; <bold>Event:</bold> samplingProtocol: <named-content xmlns:xlink="http://www.w3.org/1999/xlink" content-type="dwc:samplingProtocol" xlink:type="simple">Ponar standard dredge 0.052 m<sup>2</sup></named-content>; eventDate: <named-content xmlns:xlink="http://www.w3.org/1999/xlink" content-type="dwc:eventDate" xlink:type="simple">19-05-2018</named-content>; habitat: <named-content xmlns:xlink="http://www.w3.org/1999/xlink" content-type="dwc:habitat" xlink:type="simple">6.9% silt, 66.8% sand, 26.28% gravel, 30.5°C, 35.19 psu, 9.87 mg/l, pH 8.39</named-content>; fieldNumber: <named-content xmlns:xlink="http://www.w3.org/1999/xlink" content-type="dwc:fieldNumber" xlink:type="simple">12-RL1805</named-content>; <bold>Record Level:</bold> institutionCode: <named-content xmlns:xlink="http://www.w3.org/1999/xlink" content-type="dwc:institutionCode" xlink:type="simple">ICML-UNAM</named-content>; collectionCode: <named-content xmlns:xlink="http://www.w3.org/1999/xlink" content-type="dwc:collectionCode" xlink:type="simple">CNAP</named-content>; basisOfRecord: <named-content xmlns:xlink="http://www.w3.org/1999/xlink" content-type="dwc:basisOfRecord" xlink:type="simple">PreservedSpecimen</named-content></p></list-item><list-item><p><bold>Type status:</bold> <named-content xmlns:xlink="http://www.w3.org/1999/xlink" content-type="dwc:typeStatus" xlink:type="simple">Other material</named-content>. <bold>Occurrence:</bold> catalogNumber: <named-content xmlns:xlink="http://www.w3.org/1999/xlink" content-type="dwc:catalogNumber" xlink:type="simple">CNAP-PO-39-034/2026-GMX-LE</named-content>; recordedBy: <named-content xmlns:xlink="http://www.w3.org/1999/xlink" content-type="dwc:recordedBy" xlink:type="simple">Yasmín Dávila-Jiménez</named-content>; individualCount: <named-content xmlns:xlink="http://www.w3.org/1999/xlink" content-type="dwc:individualCount" xlink:type="simple">8</named-content>; lifeStage: <named-content xmlns:xlink="http://www.w3.org/1999/xlink" content-type="dwc:lifeStage" xlink:type="simple">adult</named-content>; occurrenceStatus: <named-content xmlns:xlink="http://www.w3.org/1999/xlink" content-type="dwc:occurrenceStatus" xlink:type="simple">present</named-content>; preparations: <named-content xmlns:xlink="http://www.w3.org/1999/xlink" content-type="dwc:preparations" xlink:type="simple">70% EtOH</named-content>; disposition: <named-content xmlns:xlink="http://www.w3.org/1999/xlink" content-type="dwc:disposition" xlink:type="simple">in collection</named-content>; occurrenceID: <named-content xmlns:xlink="http://www.w3.org/1999/xlink" content-type="dwc:occurrenceID" xlink:type="simple">45D22B06-60DE-5337-8BCE-BC242D073016</named-content>; <bold>Taxon:</bold> scientificName: <named-content xmlns:xlink="http://www.w3.org/1999/xlink" content-type="dwc:scientificName" xlink:type="simple"><italic><tp:taxon-name><tp:taxon-name-part taxon-name-part-type="genus" reg="Nicon">Nicon</tp:taxon-name-part> <tp:taxon-name-part taxon-name-part-type="species" reg="salinus">salinus</tp:taxon-name-part></tp:taxon-name></italic> Hernández-Alcántara &amp; Dávila-Jiménez</named-content>; kingdom: <named-content xmlns:xlink="http://www.w3.org/1999/xlink" content-type="dwc:kingdom" xlink:type="simple"><tp:taxon-name><tp:taxon-name-part taxon-name-part-type="kingdom">Animalia</tp:taxon-name-part></tp:taxon-name></named-content>; phylum: <named-content xmlns:xlink="http://www.w3.org/1999/xlink" content-type="dwc:phylum" xlink:type="simple"><tp:taxon-name><tp:taxon-name-part taxon-name-part-type="phylum">Annelida</tp:taxon-name-part></tp:taxon-name></named-content>; class: <named-content xmlns:xlink="http://www.w3.org/1999/xlink" content-type="dwc:class" xlink:type="simple"><tp:taxon-name><tp:taxon-name-part taxon-name-part-type="class">Polychaeta</tp:taxon-name-part></tp:taxon-name></named-content>; order: <named-content xmlns:xlink="http://www.w3.org/1999/xlink" content-type="dwc:order" xlink:type="simple"><tp:taxon-name><tp:taxon-name-part taxon-name-part-type="order">Phyllodocida</tp:taxon-name-part></tp:taxon-name></named-content>; family: <named-content xmlns:xlink="http://www.w3.org/1999/xlink" content-type="dwc:family" xlink:type="simple"><tp:taxon-name><tp:taxon-name-part taxon-name-part-type="family">Nereididae</tp:taxon-name-part></tp:taxon-name></named-content>; genus: <named-content xmlns:xlink="http://www.w3.org/1999/xlink" content-type="dwc:genus" xlink:type="simple"><tp:taxon-name><tp:taxon-name-part taxon-name-part-type="genus">Nicon</tp:taxon-name-part></tp:taxon-name></named-content>; specificEpithet: <named-content xmlns:xlink="http://www.w3.org/1999/xlink" content-type="dwc:specificEpithet" xlink:type="simple"><italic><tp:taxon-name><tp:taxon-name-part taxon-name-part-type="genus" reg="Nicon"/><tp:taxon-name-part taxon-name-part-type="species" reg="salinus">salinus</tp:taxon-name-part></tp:taxon-name></italic></named-content>; taxonRank: <named-content xmlns:xlink="http://www.w3.org/1999/xlink" content-type="dwc:taxonRank" xlink:type="simple">species</named-content>; scientificNameAuthorship: <named-content xmlns:xlink="http://www.w3.org/1999/xlink" content-type="dwc:scientificNameAuthorship" xlink:type="simple">Hernández-Alcántara &amp; Dávila-Jiménez</named-content>; nomenclaturalCode: <named-content xmlns:xlink="http://www.w3.org/1999/xlink" content-type="dwc:nomenclaturalCode" xlink:type="simple">ICZN</named-content>; <bold>Location:</bold> continent: <named-content xmlns:xlink="http://www.w3.org/1999/xlink" content-type="dwc:continent" xlink:type="simple">North America</named-content>; waterBody: <named-content xmlns:xlink="http://www.w3.org/1999/xlink" content-type="dwc:waterBody" xlink:type="simple">Southern Gulf of Mexico</named-content>; country: <named-content xmlns:xlink="http://www.w3.org/1999/xlink" content-type="dwc:country" xlink:type="simple">Mexico</named-content>; countryCode: <named-content xmlns:xlink="http://www.w3.org/1999/xlink" content-type="dwc:countryCode" xlink:type="simple">MX</named-content>; stateProvince: <named-content xmlns:xlink="http://www.w3.org/1999/xlink" content-type="dwc:stateProvince" xlink:type="simple">Yucatán</named-content>; locality: <named-content xmlns:xlink="http://www.w3.org/1999/xlink" content-type="dwc:locality" xlink:type="simple">Río Lagartos, hypersaline coastal lagoon</named-content>; verbatimDepth: <named-content xmlns:xlink="http://www.w3.org/1999/xlink" content-type="dwc:verbatimDepth" xlink:type="simple">0.61 m</named-content>; locationRemarks: <named-content xmlns:xlink="http://www.w3.org/1999/xlink" content-type="dwc:locationRemarks" xlink:type="simple">hypersaline coastal lagoon</named-content>; verbatimLatitude: <named-content xmlns:xlink="http://www.w3.org/1999/xlink" content-type="dwc:verbatimLatitude" xlink:type="simple">21°35.73'N</named-content>; verbatimLongitude: <named-content xmlns:xlink="http://www.w3.org/1999/xlink" content-type="dwc:verbatimLongitude" xlink:type="simple">88°04.28'W</named-content>; verbatimCoordinateSystem: <named-content xmlns:xlink="http://www.w3.org/1999/xlink" content-type="dwc:verbatimCoordinateSystem" xlink:type="simple">degrees decimal minutes</named-content>; <bold>Event:</bold> samplingProtocol: <named-content xmlns:xlink="http://www.w3.org/1999/xlink" content-type="dwc:samplingProtocol" xlink:type="simple">Ponar standard dredge 0.052 m<sup>2</sup></named-content>; eventDate: <named-content xmlns:xlink="http://www.w3.org/1999/xlink" content-type="dwc:eventDate" xlink:type="simple">28-02-2018</named-content>; habitat: <named-content xmlns:xlink="http://www.w3.org/1999/xlink" content-type="dwc:habitat" xlink:type="simple">49.3% silt, 50.1% sand, 0.6% gravel, 26.7°C, 54.46 psu, 8.09 mg/l, pH 8.24</named-content>; fieldNumber: <named-content xmlns:xlink="http://www.w3.org/1999/xlink" content-type="dwc:fieldNumber" xlink:type="simple">15-RL-1802</named-content>; <bold>Record Level:</bold> institutionCode: <named-content xmlns:xlink="http://www.w3.org/1999/xlink" content-type="dwc:institutionCode" xlink:type="simple">ICML-UNAM</named-content>; collectionCode: <named-content xmlns:xlink="http://www.w3.org/1999/xlink" content-type="dwc:collectionCode" xlink:type="simple">CNAP</named-content>; basisOfRecord: <named-content xmlns:xlink="http://www.w3.org/1999/xlink" content-type="dwc:basisOfRecord" xlink:type="simple">PreservedSpecimen</named-content></p></list-item><list-item><p><bold>Type status:</bold> <named-content xmlns:xlink="http://www.w3.org/1999/xlink" content-type="dwc:typeStatus" xlink:type="simple">Other material</named-content>. <bold>Occurrence:</bold> catalogNumber: <named-content xmlns:xlink="http://www.w3.org/1999/xlink" content-type="dwc:catalogNumber" xlink:type="simple">CNAP-PO-39-034/2027-GMX-LE</named-content>; recordedBy: <named-content xmlns:xlink="http://www.w3.org/1999/xlink" content-type="dwc:recordedBy" xlink:type="simple">Yasmín Dávila-Jiménez</named-content>; individualCount: <named-content xmlns:xlink="http://www.w3.org/1999/xlink" content-type="dwc:individualCount" xlink:type="simple">5</named-content>; lifeStage: <named-content xmlns:xlink="http://www.w3.org/1999/xlink" content-type="dwc:lifeStage" xlink:type="simple">adult</named-content>; occurrenceStatus: <named-content xmlns:xlink="http://www.w3.org/1999/xlink" content-type="dwc:occurrenceStatus" xlink:type="simple">present</named-content>; preparations: <named-content xmlns:xlink="http://www.w3.org/1999/xlink" content-type="dwc:preparations" xlink:type="simple">70% EtOH</named-content>; disposition: <named-content xmlns:xlink="http://www.w3.org/1999/xlink" content-type="dwc:disposition" xlink:type="simple">in collection</named-content>; occurrenceID: <named-content xmlns:xlink="http://www.w3.org/1999/xlink" content-type="dwc:occurrenceID" xlink:type="simple">50C8E210-996E-54B1-86F7-56172AC00AA5</named-content>; <bold>Taxon:</bold> scientificName: <named-content xmlns:xlink="http://www.w3.org/1999/xlink" content-type="dwc:scientificName" xlink:type="simple"><italic><tp:taxon-name><tp:taxon-name-part taxon-name-part-type="genus" reg="Nicon">Nicon</tp:taxon-name-part> <tp:taxon-name-part taxon-name-part-type="species" reg="salinus">salinus</tp:taxon-name-part></tp:taxon-name></italic> Hernández-Alcántara &amp; Dávila-Jiménez</named-content>; kingdom: <named-content xmlns:xlink="http://www.w3.org/1999/xlink" content-type="dwc:kingdom" xlink:type="simple"><tp:taxon-name><tp:taxon-name-part taxon-name-part-type="kingdom">Animalia</tp:taxon-name-part></tp:taxon-name></named-content>; phylum: <named-content xmlns:xlink="http://www.w3.org/1999/xlink" content-type="dwc:phylum" xlink:type="simple"><tp:taxon-name><tp:taxon-name-part taxon-name-part-type="phylum">Annelida</tp:taxon-name-part></tp:taxon-name></named-content>; class: <named-content xmlns:xlink="http://www.w3.org/1999/xlink" content-type="dwc:class" xlink:type="simple"><tp:taxon-name><tp:taxon-name-part taxon-name-part-type="class">Polychaeta</tp:taxon-name-part></tp:taxon-name></named-content>; order: <named-content xmlns:xlink="http://www.w3.org/1999/xlink" content-type="dwc:order" xlink:type="simple"><tp:taxon-name><tp:taxon-name-part taxon-name-part-type="order">Phyllodocida</tp:taxon-name-part></tp:taxon-name></named-content>; family: <named-content xmlns:xlink="http://www.w3.org/1999/xlink" content-type="dwc:family" xlink:type="simple"><tp:taxon-name><tp:taxon-name-part taxon-name-part-type="family">Nereididae</tp:taxon-name-part></tp:taxon-name></named-content>; genus: <named-content xmlns:xlink="http://www.w3.org/1999/xlink" content-type="dwc:genus" xlink:type="simple"><tp:taxon-name><tp:taxon-name-part taxon-name-part-type="genus">Nicon</tp:taxon-name-part></tp:taxon-name></named-content>; specificEpithet: <named-content xmlns:xlink="http://www.w3.org/1999/xlink" content-type="dwc:specificEpithet" xlink:type="simple"><italic><tp:taxon-name><tp:taxon-name-part taxon-name-part-type="genus" reg="Nicon"/><tp:taxon-name-part taxon-name-part-type="species" reg="salinus">salinus</tp:taxon-name-part></tp:taxon-name></italic></named-content>; taxonRank: <named-content xmlns:xlink="http://www.w3.org/1999/xlink" content-type="dwc:taxonRank" xlink:type="simple">species</named-content>; scientificNameAuthorship: <named-content xmlns:xlink="http://www.w3.org/1999/xlink" content-type="dwc:scientificNameAuthorship" xlink:type="simple">Hernández-Alcántara &amp; Dávila-Jiménez</named-content>; nomenclaturalCode: <named-content xmlns:xlink="http://www.w3.org/1999/xlink" content-type="dwc:nomenclaturalCode" xlink:type="simple">ICZN</named-content>; <bold>Location:</bold> continent: <named-content xmlns:xlink="http://www.w3.org/1999/xlink" content-type="dwc:continent" xlink:type="simple">North America</named-content>; waterBody: <named-content xmlns:xlink="http://www.w3.org/1999/xlink" content-type="dwc:waterBody" xlink:type="simple">Southern Gulf of Mexico</named-content>; country: <named-content xmlns:xlink="http://www.w3.org/1999/xlink" content-type="dwc:country" xlink:type="simple">Mexico</named-content>; countryCode: <named-content xmlns:xlink="http://www.w3.org/1999/xlink" content-type="dwc:countryCode" xlink:type="simple">MX</named-content>; stateProvince: <named-content xmlns:xlink="http://www.w3.org/1999/xlink" content-type="dwc:stateProvince" xlink:type="simple">Yucatán</named-content>; locality: <named-content xmlns:xlink="http://www.w3.org/1999/xlink" content-type="dwc:locality" xlink:type="simple">Río Lagartos, hypersaline coastal lagoon</named-content>; verbatimDepth: <named-content xmlns:xlink="http://www.w3.org/1999/xlink" content-type="dwc:verbatimDepth" xlink:type="simple">1.03 m</named-content>; locationRemarks: <named-content xmlns:xlink="http://www.w3.org/1999/xlink" content-type="dwc:locationRemarks" xlink:type="simple">hypersaline coastal lagoon</named-content>; verbatimLatitude: <named-content xmlns:xlink="http://www.w3.org/1999/xlink" content-type="dwc:verbatimLatitude" xlink:type="simple">21°35.74'N</named-content>; verbatimLongitude: <named-content xmlns:xlink="http://www.w3.org/1999/xlink" content-type="dwc:verbatimLongitude" xlink:type="simple">88°04.28'W</named-content>; verbatimCoordinateSystem: <named-content xmlns:xlink="http://www.w3.org/1999/xlink" content-type="dwc:verbatimCoordinateSystem" xlink:type="simple">degrees decimal minutes</named-content>; <bold>Event:</bold> samplingProtocol: <named-content xmlns:xlink="http://www.w3.org/1999/xlink" content-type="dwc:samplingProtocol" xlink:type="simple">Ponar standard dredge 0.052 m<sup>2</sup></named-content>; eventDate: <named-content xmlns:xlink="http://www.w3.org/1999/xlink" content-type="dwc:eventDate" xlink:type="simple">19-05-2005</named-content>; habitat: <named-content xmlns:xlink="http://www.w3.org/1999/xlink" content-type="dwc:habitat" xlink:type="simple">14.3% silt, 69.9% sand, 15.8% gravel, 31.5°C, 34.3 psu, 7.21 mg/l, pH 8.16</named-content>; fieldNumber: <named-content xmlns:xlink="http://www.w3.org/1999/xlink" content-type="dwc:fieldNumber" xlink:type="simple">15-RL1805</named-content>; <bold>Record Level:</bold> institutionCode: <named-content xmlns:xlink="http://www.w3.org/1999/xlink" content-type="dwc:institutionCode" xlink:type="simple">ICML-UNAM</named-content>; collectionCode: <named-content xmlns:xlink="http://www.w3.org/1999/xlink" content-type="dwc:collectionCode" xlink:type="simple">CNAP</named-content>; basisOfRecord: <named-content xmlns:xlink="http://www.w3.org/1999/xlink" content-type="dwc:basisOfRecord" xlink:type="simple">PreservedSpecimen</named-content></p></list-item></list></tp:treatment-sec><tp:treatment-sec sec-type="Description"><title>Description</title><p>Holotype complete, with 84 segments, 30 mm long, 2 mm wide at chaetiger 15 (without chaetae). Paratypes incomplete, with 20–56 segments, 4–25 mm long, 0.8–1.0 mm wide. Colour in ethanol light brown. Prostomium slightly wider than long with a frontal cleft; two small frontal digitate antennae (Fig. <xref ref-type="fig" rid="F12200172">1</xref>A). Two pairs of eyes in trapezoidal arrangement, similar in size (Fig. 2A). Palps biarticulate, palpophore well developed, barrel-shaped, with subspherical palpostyles (Fig. <xref ref-type="fig" rid="F12200172">1</xref>A, Fig. <xref ref-type="fig" rid="F12200174">2</xref>A). Peristomium slightly longer than chaetiger 1, with four pairs of tentacular cirri, short, the longest postero-dorsally reaching to chaetiger 2 (Fig. <xref ref-type="fig" rid="F12200172">1</xref>A). Oral and maxillary pharyngeal rings without paragnaths or papillae; jaws brown, with 5 teeth on the dentate cutting edge. First two chaetigers sub-birramous; notopodia without aciculae, represented by a subulate dorsal ligule and short dorsal cirrus (Fig. <xref ref-type="fig" rid="F12200172">1</xref>B); neuropodia with subulate postchaetal lobe and ventral ligules and short ventral cirrus (Fig. <xref ref-type="fig" rid="F12200172">1</xref>C), only bearing homogomph spinigers (Fig. <xref ref-type="fig" rid="F12200174">2</xref>E-G). Birramous chaetigers from chaetiger 3 (Fig. <xref ref-type="fig" rid="F12200172">1</xref>D-I, Fig. <xref ref-type="fig" rid="F12200174">2</xref>B-D).</p><p>Anterior notopodia with short cirriform dorsal cirrus inserted at base of the triangular dorsal ligule; subulate median ligule; cirrus-like prechaetal lobe slightly shorter than the subulate median ligule (Fig. <xref ref-type="fig" rid="F12200172">1</xref>D–F, Fig. <xref ref-type="fig" rid="F12200174">2</xref>B); cirriform prechaetal lobe gradually smaller in middle chaetigers (Fig. <xref ref-type="fig" rid="F12200172">1</xref>D–H, Fig. <xref ref-type="fig" rid="F12200174">2</xref>C, D). Median and posterior notopodia with long, cirrus-like, dorsal ligule and short dorsal cirrus, inserted at base of ligule (Fig. <xref ref-type="fig" rid="F12200172">1</xref>H, I, Fig. <xref ref-type="fig" rid="F12200174">2</xref>C, D); median and posterior chaetigers with short prechaetal lobe, as a small process (Fig. <xref ref-type="fig" rid="F12200172">1</xref>H, Fig. <xref ref-type="fig" rid="F12200174">2</xref>C, D); near to pygidium, the dorsal ligule is shorter (Fig. <xref ref-type="fig" rid="F12200172">1</xref>I).</p><p>Anterior neuropodia with a short digitiform postchaetal lobe, projecting beyond end of the acicular ligule (Fig. <xref ref-type="fig" rid="F12200172">1</xref>G, Fig. <xref ref-type="fig" rid="F12200174">2</xref>B), a triangular ventral ligule and a short ventral cirrus (Fig. <xref ref-type="fig" rid="F12200174">2</xref>B). Median and posterior neuropodia with a short postchaetal lobe (Fig. <xref ref-type="fig" rid="F12200172">1</xref>C); subulate neuropodial ventral ligule, gradually smaller until entirely disappearing in posterior chaetigers; short ventral cirrus (Fig. <xref ref-type="fig" rid="F12200174">2</xref>D).</p><p>All notochaetae homogomph spinigers, with long, thin blades. Anterior neuropodia with homogomph spinigers, those in the supra- acicular ramus with long-blades and those from the infra-acicular ramus with short-blades (Fig. <xref ref-type="fig" rid="F12200174">2</xref>B, E–G). Median and posterior neuropodia with a supra-acicular ramus having long-bladed homogomph spinigers; infracicular ramus with homogomph spinigers superiorly and homogomph falcigers inferiorly, ending in a blunt curved tooth (Fig. <xref ref-type="fig" rid="F12200174">2</xref>H–K). Pygidium with broad margin and two long cirriform cirri, as long as last 7–8 segments (Fig. <xref ref-type="fig" rid="F12200172">1</xref>B).</p><sec sec-type="Type material"><title>Type material</title><p>Holotype (CNAP-POH-39-003) and fifteen paratypes (CNAP-POP-39-005, CNAP-POP-39-005, CNAP-POP-39-006). Only preserved specimens were available for the original description.</p></sec><sec sec-type="Material examined"><title>Material examined</title><p>Holotype (CNAP-POH-39-003) and paratypes CNAP-POP-39-005 (5 specimens, Sta. 15-RL1805, <named-content xmlns:xlink="http://www.w3.org/1999/xlink" content-type="dwc:verbatimCoordinates" xlink:type="simple">21°35.74'N, 88°4.28'W</named-content>), CNAP-POP-39-005 (8 specimens, Sta. 12-RL1805, <named-content xmlns:xlink="http://www.w3.org/1999/xlink" content-type="dwc:verbatimCoordinates" xlink:type="simple">21°36.46'N, 88°08.12'W</named-content>), CNAP-ICML: POP-39-006 (Sta. 12-RL1805, 2 specimens coated with gold for SEM studies). Other additional specimens were examined: CNAP-PO-39-034/2025-GMX-LE (7 specimens, Sta. 12-RL1805; <named-content xmlns:xlink="http://www.w3.org/1999/xlink" content-type="dwc:verbatimCoordinates" xlink:type="simple">21°36.46'N, 88°8.12'W</named-content>); CNAP-PO-39-034/2026-GMX-LE (8 specimens, Sta. 15-RL1802; <named-content xmlns:xlink="http://www.w3.org/1999/xlink" content-type="dwc:verbatimCoordinates" xlink:type="simple">21°35.73'N, 88°04.28'W</named-content>; CNAP-PO-39-034/2027-GMX-LE (5 specimens, Sta. 15-RL1805; <named-content xmlns:xlink="http://www.w3.org/1999/xlink" content-type="dwc:verbatimCoordinates" xlink:type="simple">21°35.74'N, 88°04.28'W</named-content>).</p></sec><sec sec-type="Type locality"><title>Type locality</title><p>Southern Gulf of Mexico, Río Lagartos, Sta. 15-RL1805, <named-content xmlns:xlink="http://www.w3.org/1999/xlink" content-type="dwc:verbatimCoordinates" xlink:type="simple">21°35.74'N, 88°4.28'W</named-content>, collected at 1.03 m depth, in fine sand bottoms.</p></sec></tp:treatment-sec><tp:treatment-sec sec-type="Diagnosis"><title>Diagnosis</title><p>Pharynx with two dentate jaws, without papillae or paragnaths. Anterior notopodia with triangular dorsal ligule and short cirriform dorsal cirri; subulate prechaetal lobe, similar in length to median ligule; median and posterior notopodia with dorsal ligule long, cirrus-like. Neuropodia with an acicular lobe and subulate neuroacicular ligule; triangular ventral ligule decreasing in size towards posterior chaetigers until entirely disappearing; short ventral cirrus. All notochaetae homogomph spinigers. Neuropodia with long and short-bladed homogomph spinigers and homogomph falcigers with blades ending in a blunt curved tooth.</p></tp:treatment-sec><tp:treatment-sec sec-type="Etymology"><title>Etymology</title><p>The species name is derived from the Latin word “<italic><tp:taxon-name><tp:taxon-name-part taxon-name-part-type="genus" reg="Nicon"/><tp:taxon-name-part taxon-name-part-type="species" reg="salinus">salinus</tp:taxon-name-part></tp:taxon-name></italic>”, meaning “salty” or “salted”, adjective used to highlight the hypersaline environment that this new nereidid inhabits, tolerating salinities up to 54.46 psu. Gender masculine.</p></tp:treatment-sec><tp:treatment-sec sec-type="Distribution"><title>Distribution</title><p>Only known from type locality</p></tp:treatment-sec><tp:treatment-sec sec-type="Ecology"><title>Ecology</title><p>Habitat: At 0.29–1.09 m depth, in fine sand and mud-sandy bottoms (50.08–78.67% sand). Temperature: 26.5–31.5°C; salinity: 34.30–54.46 psu; dissolved oxygen: 6.13–9.87 mg/l; pH: 7.97–8.39.</p></tp:treatment-sec><tp:treatment-sec sec-type="Taxon discussion"><title>Taxon discussion</title><p>The genus <italic><tp:taxon-name><tp:taxon-name-part taxon-name-part-type="genus" reg="Nicon">Nicon</tp:taxon-name-part></tp:taxon-name></italic> has eleven valid species, including <italic><tp:taxon-name><tp:taxon-name-part taxon-name-part-type="genus" reg="Nicon">N.</tp:taxon-name-part> <tp:taxon-name-part taxon-name-part-type="species" reg="salinus">salinus</tp:taxon-name-part></tp:taxon-name></italic> <bold>sp. nov.</bold> (<xref ref-type="bibr" rid="B12211345">Read, G.; Fauchald, K. (Ed.) 2024</xref>), which can be separated into two large groups, according to presence or absence of notopodial prechaetal lobes (<xref ref-type="bibr" rid="B12211239">de León-González and Trovant 2013</xref>). The species group lacking notopodial prechaetal lobes includes <italic><tp:taxon-name><tp:taxon-name-part taxon-name-part-type="genus" reg="Nicon">N.</tp:taxon-name-part> <tp:taxon-name-part taxon-name-part-type="species" reg="ablepsia">ablepsia</tp:taxon-name-part></tp:taxon-name></italic> Wang et al., 2021 (<xref ref-type="bibr" rid="B12211266">Wang et al. 2021</xref>), <italic><tp:taxon-name><tp:taxon-name-part taxon-name-part-type="genus" reg="Nicon">N.</tp:taxon-name-part> <tp:taxon-name-part taxon-name-part-type="species" reg="abyssalis">abyssalis</tp:taxon-name-part></tp:taxon-name></italic> Hartman, 1967, <italic><tp:taxon-name><tp:taxon-name-part taxon-name-part-type="genus" reg="Nicon">N.</tp:taxon-name-part> <tp:taxon-name-part taxon-name-part-type="species" reg="maculatus">maculatus</tp:taxon-name-part></tp:taxon-name></italic> Kinberg, 1865 (<xref ref-type="bibr" rid="B12631302">Kinberg 1865</xref>), <italic><tp:taxon-name><tp:taxon-name-part taxon-name-part-type="genus" reg="Nicon">N.</tp:taxon-name-part> <tp:taxon-name-part taxon-name-part-type="species" reg="moniloceras">moniloceras</tp:taxon-name-part></tp:taxon-name></italic> (Hartman, 1940) (<xref ref-type="bibr" rid="B12211297">Hartman 1940</xref>), <italic><tp:taxon-name><tp:taxon-name-part taxon-name-part-type="genus" reg="Nicon">N.</tp:taxon-name-part> <tp:taxon-name-part taxon-name-part-type="species" reg="pettibonae">pettibonae</tp:taxon-name-part></tp:taxon-name></italic> de León-González &amp; Salazar-Vallejo, 2003 (<xref ref-type="bibr" rid="B12211275">de León-González and Salazar-Vallejo 2003</xref>) and <italic><tp:taxon-name><tp:taxon-name-part taxon-name-part-type="genus" reg="Nicon">N.</tp:taxon-name-part> <tp:taxon-name-part taxon-name-part-type="species" reg="yaquinae">yaquinae</tp:taxon-name-part></tp:taxon-name></italic> Fauchald, 1977 (<xref ref-type="bibr" rid="B12211284">Fauchald 1977</xref>) (Table <xref ref-type="table" rid="T12631298">1</xref>).</p><p>On the other hand, the species group bearing notopodial prechaetal lobes includes <italic><tp:taxon-name><tp:taxon-name-part taxon-name-part-type="genus" reg="Nicon">N.</tp:taxon-name-part> <tp:taxon-name-part taxon-name-part-type="species" reg="salinus">salinus</tp:taxon-name-part></tp:taxon-name></italic> <bold>sp. nov.</bold> from the Gulf of Mexico, <italic><tp:taxon-name><tp:taxon-name-part taxon-name-part-type="genus" reg="Nicon">N.</tp:taxon-name-part> <tp:taxon-name-part taxon-name-part-type="species" reg="aestuarensis">aestuarensis</tp:taxon-name-part></tp:taxon-name></italic> Knox, 1951 (<xref ref-type="bibr" rid="B12211336">Knox 1951</xref>) from New Zealand, <italic><tp:taxon-name><tp:taxon-name-part taxon-name-part-type="genus" reg="Nicon">N.</tp:taxon-name-part> <tp:taxon-name-part taxon-name-part-type="species" reg="japonicus">japonicus</tp:taxon-name-part></tp:taxon-name></italic> Imajima, 1972 (<xref ref-type="bibr" rid="B12211314">Imajima 1972</xref>) from Ariake Sea, Japan, <italic><tp:taxon-name><tp:taxon-name-part taxon-name-part-type="genus" reg="Nicon">N.</tp:taxon-name-part> <tp:taxon-name-part taxon-name-part-type="species" reg="orensanzi">orensanzi</tp:taxon-name-part></tp:taxon-name></italic> de León-González &amp; Trovant, 2013 from Bunche Beach, Ecuador and <italic><tp:taxon-name><tp:taxon-name-part taxon-name-part-type="genus" reg="Nicon">N.</tp:taxon-name-part> <tp:taxon-name-part taxon-name-part-type="species" reg="rotundus">rotundus</tp:taxon-name-part></tp:taxon-name></italic> Hutchings &amp; Reid, 1990 from Port Darwin, Australia. <italic><tp:taxon-name><tp:taxon-name-part taxon-name-part-type="genus" reg="Nicon">Nicon</tp:taxon-name-part> <tp:taxon-name-part taxon-name-part-type="species" reg="salinus">salinus</tp:taxon-name-part></tp:taxon-name></italic> <bold>sp. nov.</bold>, with the anterior notopodial prechaetal lobes long, only slightly shorter than the median ligule and the neuropodia exclusively bearing homogomph spinigers and homogomph falcigers, can be clearly separated from <italic><tp:taxon-name><tp:taxon-name-part taxon-name-part-type="genus" reg="Nicon">N.</tp:taxon-name-part> <tp:taxon-name-part taxon-name-part-type="species" reg="aestuarensis">aestuarensis</tp:taxon-name-part></tp:taxon-name></italic>, <italic><tp:taxon-name><tp:taxon-name-part taxon-name-part-type="genus" reg="Nicon">N.</tp:taxon-name-part> <tp:taxon-name-part taxon-name-part-type="species" reg="japonicus">japonicus</tp:taxon-name-part></tp:taxon-name></italic> and <italic><tp:taxon-name><tp:taxon-name-part taxon-name-part-type="genus" reg="Nicon">N.</tp:taxon-name-part> <tp:taxon-name-part taxon-name-part-type="species" reg="rotundus">rotundus</tp:taxon-name-part></tp:taxon-name></italic>, which have heterogomph falcigers and short notopodial dorsal ligules. In addition to heterogomph falcigers, <italic><tp:taxon-name><tp:taxon-name-part taxon-name-part-type="genus" reg="Nicon">N.</tp:taxon-name-part> <tp:taxon-name-part taxon-name-part-type="species" reg="rotundus">rotundus</tp:taxon-name-part></tp:taxon-name></italic> also bears homogomph falcigers, whereas <italic><tp:taxon-name><tp:taxon-name-part taxon-name-part-type="genus" reg="Nicon">N.</tp:taxon-name-part> <tp:taxon-name-part taxon-name-part-type="species" reg="aestuarensis">aestuarensis</tp:taxon-name-part></tp:taxon-name></italic> and <italic><tp:taxon-name><tp:taxon-name-part taxon-name-part-type="genus" reg="Nicon">N.</tp:taxon-name-part> <tp:taxon-name-part taxon-name-part-type="species" reg="japonicus">japonicus</tp:taxon-name-part></tp:taxon-name></italic> bear heterogomph spinigers (Table <xref ref-type="table" rid="T12631298">1</xref>).</p><p>In this group, <italic><tp:taxon-name><tp:taxon-name-part taxon-name-part-type="genus" reg="Nicon">Nicon</tp:taxon-name-part> <tp:taxon-name-part taxon-name-part-type="species" reg="orensanzi">orensanzi</tp:taxon-name-part></tp:taxon-name></italic> and <italic><tp:taxon-name><tp:taxon-name-part taxon-name-part-type="genus" reg="Nicon">N.</tp:taxon-name-part> <tp:taxon-name-part taxon-name-part-type="species" reg="salinus">salinus</tp:taxon-name-part></tp:taxon-name></italic> <bold>sp. nov.</bold> are the only species having long notopodial dorsal ligules, cirrus-like, on median and posterior parapodia. In <italic><tp:taxon-name><tp:taxon-name-part taxon-name-part-type="genus" reg="Nicon">N.</tp:taxon-name-part> <tp:taxon-name-part taxon-name-part-type="species" reg="orensanzi">orensanzi</tp:taxon-name-part></tp:taxon-name></italic>, the anterior notopodia have small triangular prechaetal lobes, which are absent in median and posterior notopodia and the neuropodia bear homogomph and heterogomph spinigers and sesquigomph falcigers. In contrast, the anterior notopodia in <italic><tp:taxon-name><tp:taxon-name-part taxon-name-part-type="genus" reg="Nicon">N.</tp:taxon-name-part> <tp:taxon-name-part taxon-name-part-type="species" reg="salinus">salinus</tp:taxon-name-part></tp:taxon-name></italic> <bold>sp. nov.</bold> have subulate prechaetal lobes, similar in length to the median ligules, absent in posterior chaetigers and the neuropodia only bear homogomph spinigers and homogomph falcigers (Table <xref ref-type="table" rid="T12631298">1</xref>).</p><p>Previously, <italic><tp:taxon-name><tp:taxon-name-part taxon-name-part-type="genus" reg="Nicon">N.</tp:taxon-name-part> <tp:taxon-name-part taxon-name-part-type="species" reg="rotundus">rotundus</tp:taxon-name-part></tp:taxon-name></italic> and <italic><tp:taxon-name><tp:taxon-name-part taxon-name-part-type="genus" reg="Nicon">N.</tp:taxon-name-part> <tp:taxon-name-part taxon-name-part-type="species" reg="abyssalis">abyssalis</tp:taxon-name-part></tp:taxon-name></italic> had been the only species of this genus having neuropodial homogomph falcigers, which were also observed in <italic><tp:taxon-name><tp:taxon-name-part taxon-name-part-type="genus" reg="Nicon">N.</tp:taxon-name-part> <tp:taxon-name-part taxon-name-part-type="species" reg="salinus">salinus</tp:taxon-name-part></tp:taxon-name></italic> <bold>sp. nov.</bold>, but those species lack notopodial prechaetal lobes and, therefore, belong to the other <italic><tp:taxon-name><tp:taxon-name-part taxon-name-part-type="genus" reg="Nicon">Nicon</tp:taxon-name-part></tp:taxon-name></italic> species group (Table <xref ref-type="table" rid="T12631298">1</xref>).</p></tp:treatment-sec><tp:treatment-sec sec-type="Methods"><title>Methods</title><p><bold>Sampling</bold>: The biological material was collected in February and May 2018 along the hypersaline Río Lagartos system, as part of the SALINITY GRADIENT ENERGY project of the Centro Mexicano de Innovación en Energía Océano (CEMIE Océano). It is an estuarine system located in the southern Gulf of Mexico (21°26' – 21°38'N; 87°30' – 88°05'W), belonging to the Ría Lagartos Biosphere Reserve. The samples were taken with a Ponar standard dredge (0.052 m<sup>2</sup>) and the sediments were sieved through a 500 μm mesh size to separate the macrofauna.</p><p><bold>Preservation</bold>: The individuals were initially anaesthetised with magnesium chloride, fixed in 4% formaldehyde and later preserved in 70% ethanol (<xref ref-type="bibr" rid="B12211228">Dávila-Jiménez et al. 2019</xref>).</p><p><bold>Morphological methods</bold>: The specimens of the new species were examined in detail to compare their morphological characteristics with those observed in close species: anterior, middle and posterior parapodia were dissected and mounted on glass slides to examine their morphological features and chaetal types. The scanning electron photographs were taken with a JEOL JSM6360LV microscope, the individuals were dehydrated via a graded ethanol series, critical-point dried with liquid CO<sub>2</sub> and coated with gold.</p><p><bold>Terminology</bold>: To date, different terms have been given to name the nereidid parapodial structures, so, to standardise them we used the terminology for the atokous parapodial suggested by <xref ref-type="bibr" rid="B12211353">Villalobos-Guerrero and Bakken (2018)</xref> with some modifications made by <xref ref-type="bibr" rid="B12211362">Villalobos-Guerrero et al. (2021)</xref>. However, due to the neuropodial lobes in the species of <italic><tp:taxon-name><tp:taxon-name-part taxon-name-part-type="genus" reg="Nicon">Nicon</tp:taxon-name-part></tp:taxon-name></italic> not being separable into superior and inferior lobes, the neuropodial lobe was named as the acicular lobe in accordance with <xref ref-type="bibr" rid="B12211257">Pettibone (1971)</xref> and <xref ref-type="bibr" rid="B12211248">Hutchings and Reid (1990)</xref>, amongst others. The definition of types of articulation to the compound chaetae (homogomph, sesquigomph and heterogomph) suggested by <xref ref-type="bibr" rid="B12211353">Villalobos-Guerrero and Bakken (2018)</xref> was used to classify the observed homogomph falcigers in the new species.</p><p><bold>Repository</bold>: The holotype and paratypes of the new species and the additional material examined were deposited in the "Colección Nacional de Anélidos Poliquetos" of the ICML, UNAM (CNAP-ICML: DFE.IN.061.0598).</p></tp:treatment-sec><tp:treatment-sec><!--Section generated to contain objects referenced in tp:taxon-treatment.--><fig id="F12200172" position="float" orientation="portrait"><object-id xmlns:xlink="http://www.w3.org/1999/xlink" content-type="arpha" xlink:type="simple">B5F264D7-048C-54E4-A1BC-DD60E319270F</object-id><object-id xmlns:xlink="http://www.w3.org/1999/xlink" content-type="doi" xlink:type="simple">10.3897/BDJ.13.e160349.figure12</object-id><label>Figure 1.</label><caption><p><italic><tp:taxon-name><tp:taxon-name-part taxon-name-part-type="genus" reg="Nicon">Nicon</tp:taxon-name-part> <tp:taxon-name-part taxon-name-part-type="species" reg="salinus">salinus</tp:taxon-name-part></tp:taxon-name></italic> Hernández-Acántara &amp; Dávila-Jiménez, <bold>sp. nov.</bold> Paratype (CNAP-ICML: POP-39-005). <bold>A</bold> Anterior region, ventral view; <bold>B</bold> Chaetiger 1; <bold>C</bold> Notopodium of chaetiger 1; <bold>D</bold> Chaetigers 2, 3; <bold>E</bold> Chaetiger 4; <bold>F</bold> Notopodium of chaetiger 8; <bold>G</bold> Chaetiger 9; <bold>H</bold> Chaetiger 16; <bold>I</bold> Posterior chaetiger. Abbreviations: ch3, ch2 = chaetigers 2 and 3; dC = dorsal cirrus; dLi = dorsal ligule; mLi = median ligule; pLo = postchaetal lobule; vC = ventral cirrus; vLi = ventral ligule. Scale bars: 200 μm (A), 50 μm (B, D–I), 20 μm (C).</p></caption><graphic xmlns:xlink="http://www.w3.org/1999/xlink" xlink:href="bdj-13-e160349-g001.jpg" position="float" id="oo_1158217.jpg" orientation="portrait" xlink:type="simple"><uri content-type="original_file" xlink:type="simple">https://binary.pensoft.net/fig/1158217</uri></graphic></fig><fig id="F12200174" position="float" orientation="portrait"><object-id xmlns:xlink="http://www.w3.org/1999/xlink" content-type="arpha" xlink:type="simple">466165F6-6ACE-50D5-B254-7D257597EE75</object-id><label>Figure 2.</label><caption><p><italic><tp:taxon-name><tp:taxon-name-part taxon-name-part-type="genus" reg="Nicon">Nicon</tp:taxon-name-part> <tp:taxon-name-part taxon-name-part-type="species" reg="salinus">salinus</tp:taxon-name-part></tp:taxon-name></italic> Hernández-Acántara &amp; Dávila-Jiménez, <bold>sp. nov.</bold> Holotype (CNAP-POH-39-003). <bold>A</bold> Anterior region, dorsal view. Additional material (CNAP-PO-39-034/2027); <bold>B</bold> Chaetiger 10; <bold>C</bold> Chaetiger 30; <bold>D</bold> Chaetiger 50. Paratype (CNAP-ICML: POP-39-005); <bold>E</bold> Homogomph spiniger of chaetiger 1; <bold>F</bold> Homogomph articulation of spiniger of chaetiger 2; <bold>G</bold> Homogomph spiniger of chaetiger 10; <bold>H-K</bold> Homogomph falcigers of chaetigers 12, 15, 25, 30; <bold>L</bold> Pygidium, ventral view. Abbreviations: dC = dorsal cirrus; dLi = dorsal ligule; mLi = median ligule; pLo = postchaetal lobule; vC = ventral cirrus; vLi = ventral ligule. Scale bars: 200 μm (A), 50 μm (B–D), 10 μm (E, H, J, K), 5 μm (F, I), 20 μm (G), 100 μm (L).</p></caption><graphic xmlns:xlink="http://www.w3.org/1999/xlink" xlink:href="bdj-13-e160349-g002.jpg" position="float" id="oo_1441782.jpg" orientation="portrait" xlink:type="simple"><uri content-type="original_file" xlink:type="simple">https://binary.pensoft.net/fig/1441782</uri></graphic></fig><table-wrap id="T12631298" position="float" orientation="portrait"><label>Table 1.</label><caption><p>Morphological comparison of nereidid species belonging to the genus <italic><tp:taxon-name><tp:taxon-name-part taxon-name-part-type="genus" reg="Nicon">Nicon</tp:taxon-name-part></tp:taxon-name></italic> Kinberg, 1865.</p></caption><table rules="all" border="0"><tbody><tr><td rowspan="1" colspan="1">
              <bold>Species</bold>
            </td><td rowspan="1" colspan="1"><bold>Longest tentacular cirri reaching to</bold>…</td><td rowspan="1" colspan="1">
              <bold>Dorsal cirrus</bold>
            </td><td rowspan="1" colspan="1">
              <bold>Notopodial dorsal ligules</bold>
            </td><td rowspan="1" colspan="1">
              <bold>Notopodial prechaetal lobes</bold>
            </td><td rowspan="1" colspan="1">
              <bold>Notopodial median ligule</bold>
            </td><td rowspan="1" colspan="1">
              <bold>Neuropodial spinigers</bold>
            </td><td rowspan="1" colspan="1">
              <bold>Neuropodial falcigers</bold>
            </td></tr><tr><td rowspan="1" colspan="1"><italic><tp:taxon-name><tp:taxon-name-part taxon-name-part-type="genus" reg="Nicon">N.</tp:taxon-name-part> <tp:taxon-name-part taxon-name-part-type="species" reg="ablepsia">ablepsia</tp:taxon-name-part></tp:taxon-name></italic> Wang, Cheng &amp; Wang, 2021</td><td rowspan="1" colspan="1">chaetiger 6</td><td rowspan="1" colspan="1">long, inserted in middle of ligule</td><td rowspan="1" colspan="1">sub-conical</td><td rowspan="1" colspan="1">absent</td><td rowspan="1" colspan="1">sub-conical</td><td rowspan="1" colspan="1">homogomph</td><td rowspan="1" colspan="1">heterogomph</td></tr><tr><td rowspan="1" colspan="1"><italic><tp:taxon-name><tp:taxon-name-part taxon-name-part-type="genus" reg="Nicon">N.</tp:taxon-name-part> <tp:taxon-name-part taxon-name-part-type="species" reg="abyssalis">abyssalis</tp:taxon-name-part></tp:taxon-name></italic> Hartman, 1967</td><td rowspan="1" colspan="1">chaetiger 2</td><td rowspan="1" colspan="1">shorter dorsal ligule, inserted at base of ligule</td><td rowspan="1" colspan="1">reduced, cirriform</td><td rowspan="1" colspan="1">absent</td><td rowspan="1" colspan="1">elongate in posterior chaetigers</td><td rowspan="1" colspan="1">heterogomph; homogomph?</td><td rowspan="1" colspan="1">homogomph?; heterogomph?</td></tr><tr><td rowspan="1" colspan="1"><italic><tp:taxon-name><tp:taxon-name-part taxon-name-part-type="genus" reg="Nicon">N.</tp:taxon-name-part> <tp:taxon-name-part taxon-name-part-type="species" reg="aestuariensis">aestuariensis</tp:taxon-name-part></tp:taxon-name></italic> Knox, 1951</td><td rowspan="1" colspan="1">chaetiger 5 (4–6)</td><td rowspan="1" colspan="1">shorter dorsal ligules, inserted at base of ligule</td><td rowspan="1" colspan="1">conical</td><td rowspan="1" colspan="1">shorter</td><td rowspan="1" colspan="1">conical</td><td rowspan="1" colspan="1">homogomph; heterogomph</td><td rowspan="1" colspan="1">heterogomph</td></tr><tr><td rowspan="1" colspan="1"><italic><tp:taxon-name><tp:taxon-name-part taxon-name-part-type="genus" reg="Nicon">N.</tp:taxon-name-part> <tp:taxon-name-part taxon-name-part-type="species" reg="japonicus">japonicus</tp:taxon-name-part></tp:taxon-name></italic> Imajima, 1972</td><td rowspan="1" colspan="1">chaetiger 2</td><td rowspan="1" colspan="1">longer than ligule, inserted at base of ligule; posteriorly much longer</td><td rowspan="1" colspan="1">triangular</td><td rowspan="1" colspan="1">subulate, shorter than median ligule; absent posteriorly</td><td rowspan="1" colspan="1">triangular</td><td rowspan="1" colspan="1">homogomph; heterogomph</td><td rowspan="1" colspan="1">heterogomph; pseudo-compund with bifid tips in median parapodia; a simple chaeta in posterior parapodia</td></tr><tr><td rowspan="1" colspan="1"><italic><tp:taxon-name><tp:taxon-name-part taxon-name-part-type="genus" reg="Nicon">N.</tp:taxon-name-part> <tp:taxon-name-part taxon-name-part-type="species" reg="maculatus">maculatus</tp:taxon-name-part></tp:taxon-name></italic> Kinberg, 1865</td><td rowspan="1" colspan="1">chaetiger 5–9</td><td rowspan="1" colspan="1">extending beyond dorsal ligules</td><td rowspan="1" colspan="1">blunty conical</td><td rowspan="1" colspan="1">absent</td><td rowspan="1" colspan="1">blunty conical</td><td rowspan="1" colspan="1">homogomph</td><td rowspan="1" colspan="1">heterogomph</td></tr><tr><td rowspan="1" colspan="1"><italic><tp:taxon-name><tp:taxon-name-part taxon-name-part-type="genus" reg="Nicon">N.</tp:taxon-name-part> <tp:taxon-name-part taxon-name-part-type="species" reg="moniloceras">moniloceras</tp:taxon-name-part></tp:taxon-name></italic> (Hartman, 1940)</td><td rowspan="1" colspan="1">chaetiger 7–9 (moniliform)</td><td rowspan="1" colspan="1">slender, longer than dorsal ligule; small posteriorly</td><td rowspan="1" colspan="1">digitiform, triangular posteriorly</td><td rowspan="1" colspan="1">absent</td><td rowspan="1" colspan="1">digitiform, triangular posteriorly</td><td rowspan="1" colspan="1">homogomph; heterogomph</td><td rowspan="1" colspan="1">heterogomph</td></tr><tr><td rowspan="1" colspan="1"><italic><tp:taxon-name><tp:taxon-name-part taxon-name-part-type="genus" reg="Nicon">N.</tp:taxon-name-part> <tp:taxon-name-part taxon-name-part-type="species" reg="orensanzi">orensanzi</tp:taxon-name-part></tp:taxon-name></italic> de León-González &amp; Trovant, 2013</td><td rowspan="1" colspan="1">chaetiger 2</td><td rowspan="1" colspan="1">short, inserted at base of ligule</td><td rowspan="1" colspan="1">longer, cirrus-like on median and posterior chaetigers</td><td rowspan="1" colspan="1">small anteriorly; absent in median and posteriorly</td><td rowspan="1" colspan="1">subulate</td><td rowspan="1" colspan="1">Homogomph; heterogomph</td><td rowspan="1" colspan="1">sesquigomph</td></tr><tr><td rowspan="1" colspan="1"><italic><tp:taxon-name><tp:taxon-name-part taxon-name-part-type="genus" reg="Nicon">N.</tp:taxon-name-part> <tp:taxon-name-part taxon-name-part-type="species" reg="pettiboneae">pettiboneae</tp:taxon-name-part></tp:taxon-name></italic> de León-González &amp; Salazar-Vallejo, 2003</td><td rowspan="1" colspan="1">chaetiger 5</td><td rowspan="1" colspan="1">longer than ligule, inserted medially on ligule</td><td rowspan="1" colspan="1">triangular</td><td rowspan="1" colspan="1">absent</td><td rowspan="1" colspan="1">triangular</td><td rowspan="1" colspan="1">homogomph</td><td rowspan="1" colspan="1">heterogomph; sesquigomph</td></tr><tr><td rowspan="1" colspan="1"><italic><tp:taxon-name><tp:taxon-name-part taxon-name-part-type="genus" reg="Nicon">N.</tp:taxon-name-part> <tp:taxon-name-part taxon-name-part-type="species" reg="rotundus">rotundus</tp:taxon-name-part></tp:taxon-name></italic> Hutchings &amp; Reid, 1990</td><td rowspan="1" colspan="1">chaetiger 2</td><td rowspan="1" colspan="1">extending beyond dorsal ligules</td><td rowspan="1" colspan="1">subtriangular along body</td><td rowspan="1" colspan="1">shorter</td><td rowspan="1" colspan="1">conical, triangular posteriorly</td><td rowspan="1" colspan="1">homogomph</td><td rowspan="1" colspan="1">homogomph; heterogomph</td></tr><tr><td rowspan="1" colspan="1"><italic><tp:taxon-name><tp:taxon-name-part taxon-name-part-type="genus" reg="Nicon">N.</tp:taxon-name-part> <tp:taxon-name-part taxon-name-part-type="species" reg="yaquinae">yaquinae</tp:taxon-name-part></tp:taxon-name></italic> Fauchald, 1977</td><td rowspan="1" colspan="1">chaetiger 4 (posterior dorsal cirri lost)</td><td rowspan="1" colspan="1">slender, longer than dorsal ligule; attached medially on ligule</td><td rowspan="1" colspan="1">subtriangular</td><td rowspan="1" colspan="1">absent</td><td rowspan="1" colspan="1">triangular</td><td rowspan="1" colspan="1">Homogomph; heterogomph</td><td rowspan="1" colspan="1">heterogomph</td></tr><tr><td rowspan="1" colspan="1"><italic><tp:taxon-name><tp:taxon-name-part taxon-name-part-type="genus" reg="Nicon">Nicon</tp:taxon-name-part> <tp:taxon-name-part taxon-name-part-type="species" reg="salinus">salinus</tp:taxon-name-part></tp:taxon-name></italic> Hernández-Alcántara &amp; Dávila-Jiménez <bold>sp. nov.</bold></td><td rowspan="1" colspan="1">chaetiger 2</td><td rowspan="1" colspan="1">short, inserted in base of ligule</td><td rowspan="1" colspan="1">longer, cirrus-like on median and posterior chaetigers</td><td rowspan="1" colspan="1">subulate, similar in length to median ligule; short in median; absent posteriorly</td><td rowspan="1" colspan="1">triangular</td><td rowspan="1" colspan="1">homogomph</td><td rowspan="1" colspan="1">homogomph</td></tr></tbody></table></table-wrap></tp:treatment-sec><ref-list><ref id="B12211345"><element-citation xmlns:xlink="http://www.w3.org/1999/xlink" publication-type="other" xlink:type="simple"><person-group person-group-type="author"><name name-style="western"><surname>Read</surname><given-names>G. ; Fauchald, K. (Ed.)</given-names></name></person-group><year>2024</year><article-title>World Polychaeta Database. <italic>Nicon</italic> Kinberg, 1865.</article-title><uri xlink:type="simple">https://www.marinespecies.org/aphia.php?p=taxdetails&amp;id=173735</uri></element-citation></ref><ref id="B12211239"><element-citation xmlns:xlink="http://www.w3.org/1999/xlink" publication-type="article" xlink:type="simple"><person-group person-group-type="author"><name name-style="western"><surname>de León-González</surname><given-names>Jesús Angel</given-names></name><name name-style="western"><surname>Trovant</surname><given-names>Berenice</given-names></name></person-group><year>2013</year><article-title>A new species of <italic><tp:taxon-name><tp:taxon-name-part taxon-name-part-type="genus" reg="Nicon">Nicon</tp:taxon-name-part></tp:taxon-name></italic> Kinberg, 1866 (<tp:taxon-name><tp:taxon-name-part taxon-name-part-type="class">Polychaeta</tp:taxon-name-part></tp:taxon-name>, <tp:taxon-name><tp:taxon-name-part taxon-name-part-type="family">Nereididae</tp:taxon-name-part></tp:taxon-name>) from Ecuador, Eastern Pacific, with a key to all known species of the genus</article-title><source>ZooKeys</source><volume>269</volume><fpage>67</fpage><lpage>76</lpage><uri xlink:type="simple">http://zookeys.pensoft.net/articles.php?id=3698</uri><pub-id pub-id-type="doi">10.3897/zookeys.269.4003</pub-id></element-citation></ref><ref id="B12211266"><element-citation xmlns:xlink="http://www.w3.org/1999/xlink" publication-type="article" xlink:type="simple"><person-group person-group-type="author"><name name-style="western"><surname>Wang</surname><given-names>Yueyun</given-names></name><name name-style="western"><surname>Cheng</surname><given-names>Hong</given-names></name><name name-style="western"><surname>Wang</surname><given-names>Chunsheng</given-names></name></person-group><year>2021</year><article-title>A new eyeless species of <italic><tp:taxon-name><tp:taxon-name-part taxon-name-part-type="genus" reg="Nicon">Nicon</tp:taxon-name-part></tp:taxon-name></italic> (<tp:taxon-name><tp:taxon-name-part taxon-name-part-type="phylum">Annelida</tp:taxon-name-part></tp:taxon-name>: <tp:taxon-name><tp:taxon-name-part taxon-name-part-type="family">Nereididae</tp:taxon-name-part></tp:taxon-name>) from the deep Northwest Pacific Ocean</article-title><source>Acta Oceanologica Sinica</source><volume>40</volume><issue>12</issue><fpage>20</fpage><lpage>26</lpage><uri xlink:type="simple">https://link.springer.com/10.1007/s13131-021-1886-z</uri><pub-id pub-id-type="doi">10.1007/s13131-021-1886-z</pub-id></element-citation></ref><ref id="B12631302"><element-citation xmlns:xlink="http://www.w3.org/1999/xlink" publication-type="article" xlink:type="simple"><person-group person-group-type="author"><name name-style="western"><surname>Kinberg</surname><given-names>J. G. K.</given-names></name></person-group><year>1865</year><article-title>Anulata nova [Continuatio.]</article-title><source>Öfversigt af Kongl. Vetenskaps-akademiens forhandlingar</source><volume>22</volume><issue>2</issue><fpage>167</fpage><lpage>179</lpage><uri xlink:type="simple">https://www.biodiversitylibrary.org/part/70555</uri></element-citation></ref><ref id="B12211297"><element-citation xmlns:xlink="http://www.w3.org/1999/xlink" publication-type="article" xlink:type="simple"><person-group person-group-type="author"><name name-style="western"><surname>Hartman</surname><given-names>Olga,</given-names></name></person-group><year>1940</year><article-title>Polychaetous annelids. Part II. <tp:taxon-name><tp:taxon-name-part taxon-name-part-type="family">Chrysopetalidae</tp:taxon-name-part></tp:taxon-name> to <tp:taxon-name><tp:taxon-name-part taxon-name-part-type="family">Goniadidae</tp:taxon-name-part></tp:taxon-name></article-title><source>Allan Hancock Pacific Expeditions</source><volume>7</volume><fpage>173</fpage><lpage>287</lpage><uri xlink:type="simple">https://www.biodiversitylibrary.org/part/245088</uri></element-citation></ref><ref id="B12211275"><element-citation xmlns:xlink="http://www.w3.org/1999/xlink" publication-type="article" xlink:type="simple"><person-group person-group-type="author"><name name-style="western"><surname>de León-González</surname><given-names>Jesús Angel</given-names></name><name name-style="western"><surname>Salazar-Vallejo</surname><given-names>Sergio I.</given-names></name></person-group><year>2003</year><article-title>Four new nereidid species (<tp:taxon-name><tp:taxon-name-part taxon-name-part-type="phylum">Annelida</tp:taxon-name-part></tp:taxon-name>, <tp:taxon-name><tp:taxon-name-part taxon-name-part-type="class">Polychaeta</tp:taxon-name-part></tp:taxon-name>) collected during the MUSORSTOM cruises in the Indo-Pacific Ocean</article-title><source>Zoosystema</source><volume>25</volume><issue>3</issue><fpage>365</fpage><lpage>375</lpage></element-citation></ref><ref id="B12211284"><element-citation xmlns:xlink="http://www.w3.org/1999/xlink" publication-type="chapter" xlink:type="simple"><person-group person-group-type="author"><name name-style="western"><surname>Fauchald</surname><given-names>Kristian</given-names></name></person-group><year>1977</year><chapter-title>Some nereid polychaetes from deep water</chapter-title><person-group person-group-type="editor"><name name-style="western"><surname>Reish</surname><given-names>Donald J.</given-names></name><name name-style="western"><surname>Fauchald</surname><given-names>Kristian</given-names></name></person-group><source>Essays on polychaetous annelids in memory of Dr. Olga Hartman</source><publisher-name>Allan Hancock Foundation, University of Southern California</publisher-name><publisher-loc>Los Angeles, California</publisher-loc><size units="page">157–171</size><uri xlink:type="simple">https://www.marinespecies.org/aphia.php?p=sourcedetails&amp;id=49784</uri></element-citation></ref><ref id="B12211336"><element-citation xmlns:xlink="http://www.w3.org/1999/xlink" publication-type="article" xlink:type="simple"><person-group person-group-type="author"><name name-style="western"><surname>Knox</surname><given-names>George A.</given-names></name></person-group><year>1951</year><article-title>The polychaetous annelids of Banks Peninsula. Part I. <tp:taxon-name><tp:taxon-name-part taxon-name-part-type="family">Nereidae</tp:taxon-name-part></tp:taxon-name></article-title><source>Records of the Canterbury Museum</source><volume>5</volume><issue>5</issue><fpage>213</fpage><lpage>229</lpage><uri xlink:type="simple">https://www.marinespecies.org/polychaeta/aphia.php?p=sourcedetails&amp;id=50667</uri></element-citation></ref><ref id="B12211314"><element-citation xmlns:xlink="http://www.w3.org/1999/xlink" publication-type="article" xlink:type="simple"><person-group person-group-type="author"><name name-style="western"><surname>Imajima</surname><given-names>M.</given-names></name></person-group><year>1972</year><article-title>Review of the annelid worms of the family <tp:taxon-name><tp:taxon-name-part taxon-name-part-type="family">Nereidae</tp:taxon-name-part></tp:taxon-name> of Japan, with descriptions of five new species or subspecies</article-title><source>Bulletin of the National Science Museum, Tokyo. Series A (Zoology)</source><volume>15</volume><issue>1</issue><fpage>37</fpage><lpage>153</lpage><uri xlink:type="simple">https://www.marinespecies.org/aphia.php?p=sourcedetails&amp;id=50471</uri></element-citation></ref><ref id="B12211228"><element-citation xmlns:xlink="http://www.w3.org/1999/xlink" publication-type="article" xlink:type="simple"><person-group person-group-type="author"><name name-style="western"><surname>Dávila-Jiménez</surname><given-names>Yasmín</given-names></name><name name-style="western"><surname>Papiol</surname><given-names>Vanesa</given-names></name><name name-style="western"><surname>Hernández-Alcántara</surname><given-names>Pablo</given-names></name><name name-style="western"><surname>Enriquez</surname><given-names>Cecilia</given-names></name><name name-style="western"><surname>Sauma-Castillo</surname><given-names>Luis</given-names></name><name name-style="western"><surname>Chiappa-Carrara</surname><given-names>Xavier</given-names></name></person-group><year>2019</year><article-title>Polychaete assemblages in a tropical hypersaline coastal lagoon of the southeastern Gulf of Mexico during the rainy season</article-title><source>Revista de Biología Tropical</source><volume>67</volume><issue>S5</issue><fpage>136</fpage><lpage>156</lpage><uri xlink:type="simple">https://revistas.ucr.ac.cr/index.php/rbt/article/view/38938</uri><pub-id pub-id-type="doi">10.15517/rbt.v67iS5.38938</pub-id></element-citation></ref><ref id="B12211353"><element-citation xmlns:xlink="http://www.w3.org/1999/xlink" publication-type="article" xlink:type="simple"><person-group person-group-type="author"><name name-style="western"><surname>Villalobos-Guerrero</surname><given-names>Tulio F.</given-names></name><name name-style="western"><surname>Bakken</surname><given-names>Torkild</given-names></name></person-group><year>2018</year><article-title>Revision of the <italic><tp:taxon-name><tp:taxon-name-part taxon-name-part-type="genus" reg="Alitta">Alitta</tp:taxon-name-part> <tp:taxon-name-part taxon-name-part-type="species" reg="virens">virens</tp:taxon-name-part></tp:taxon-name></italic> species complex (<tp:taxon-name><tp:taxon-name-part taxon-name-part-type="phylum">Annelida</tp:taxon-name-part></tp:taxon-name>: <tp:taxon-name><tp:taxon-name-part taxon-name-part-type="family">Nereididae</tp:taxon-name-part></tp:taxon-name>) from the North Pacific Ocean</article-title><source>Zootaxa</source><volume>4483</volume><issue>2</issue><fpage>201</fpage><lpage>257</lpage><uri xlink:type="simple">https://www.mapress.com/zt/article/view/zootaxa.4483.2.1</uri><pub-id pub-id-type="doi">10.11646/zootaxa.4483.2.1</pub-id></element-citation></ref><ref id="B12211362"><element-citation xmlns:xlink="http://www.w3.org/1999/xlink" publication-type="article" xlink:type="simple"><person-group person-group-type="author"><name name-style="western"><surname>Villalobos-Guerrero</surname><given-names>Tulio F.</given-names></name><name name-style="western"><surname>Conde-Vela</surname><given-names>Víctor M.</given-names></name><name name-style="western"><surname>Sato</surname><given-names>Masanori</given-names></name></person-group><year>2021</year><article-title>Review of <italic><tp:taxon-name><tp:taxon-name-part taxon-name-part-type="genus" reg="Composetia">Composetia</tp:taxon-name-part></tp:taxon-name></italic> Hartmann-Schröder, 1985 (<tp:taxon-name><tp:taxon-name-part taxon-name-part-type="phylum">Annelida</tp:taxon-name-part></tp:taxon-name>: <tp:taxon-name><tp:taxon-name-part taxon-name-part-type="family">Nereididae</tp:taxon-name-part></tp:taxon-name>), with the establishment of two new similar genera</article-title><source>Journal of Natural History</source><volume>55</volume><issue>37-38</issue><fpage>2313</fpage><lpage>2397</lpage><uri xlink:type="simple">https://www.tandfonline.com/doi/full/10.1080/00222933.2021.1976295</uri><pub-id pub-id-type="doi">10.1080/00222933.2021.1976295</pub-id></element-citation></ref><ref id="B12211257"><element-citation xmlns:xlink="http://www.w3.org/1999/xlink" publication-type="article" xlink:type="simple"><person-group person-group-type="author"><name name-style="western"><surname>Pettibone</surname><given-names>M. H.</given-names></name></person-group><year>1971</year><article-title>Revision of some species referred to <italic><tp:taxon-name><tp:taxon-name-part taxon-name-part-type="genus" reg="Leptonereis">Leptonereis</tp:taxon-name-part></tp:taxon-name></italic>, <italic><tp:taxon-name><tp:taxon-name-part taxon-name-part-type="genus" reg="Nicon">Nicon</tp:taxon-name-part></tp:taxon-name></italic>, and <italic><tp:taxon-name><tp:taxon-name-part taxon-name-part-type="genus" reg="Laeonereis">Laeonereis</tp:taxon-name-part></tp:taxon-name></italic> (<tp:taxon-name><tp:taxon-name-part taxon-name-part-type="class">Polychaeta</tp:taxon-name-part></tp:taxon-name>: <tp:taxon-name><tp:taxon-name-part taxon-name-part-type="family">Nereididae</tp:taxon-name-part></tp:taxon-name>)</article-title><source>Smithsonian Contributions to Zoology</source><fpage>1</fpage><lpage>53</lpage><uri xlink:type="simple">https://repository.si.edu/handle/10088/5689</uri><pub-id pub-id-type="doi">10.5479/si.00810282.104</pub-id></element-citation></ref><ref id="B12211248"><element-citation xmlns:xlink="http://www.w3.org/1999/xlink" publication-type="article" xlink:type="simple"><person-group person-group-type="author"><name name-style="western"><surname>Hutchings</surname><given-names>Pat</given-names></name><name name-style="western"><surname>Reid</surname><given-names>A.</given-names></name></person-group><year>1990</year><article-title>The <tp:taxon-name><tp:taxon-name-part taxon-name-part-type="family">Nereididae</tp:taxon-name-part></tp:taxon-name> (<tp:taxon-name><tp:taxon-name-part taxon-name-part-type="class">Polychaeta</tp:taxon-name-part></tp:taxon-name>) from Australia. <tp:taxon-name><tp:taxon-name-part taxon-name-part-type="subfamily">Gymnonereidinae</tp:taxon-name-part></tp:taxon-name> sensu Fitzhugh, 1987: <italic><tp:taxon-name><tp:taxon-name-part taxon-name-part-type="genus" reg="Australonereis">Australonereis</tp:taxon-name-part></tp:taxon-name></italic>, <italic><tp:taxon-name><tp:taxon-name-part taxon-name-part-type="genus" reg="Ceratocephale">Ceratocephale</tp:taxon-name-part></tp:taxon-name></italic>, <italic><tp:taxon-name><tp:taxon-name-part taxon-name-part-type="genus" reg="Dendronereides">Dendronereides</tp:taxon-name-part></tp:taxon-name></italic>, <italic><tp:taxon-name><tp:taxon-name-part taxon-name-part-type="genus" reg="Gymnonereis">Gymnonereis</tp:taxon-name-part></tp:taxon-name></italic>, <italic><tp:taxon-name><tp:taxon-name-part taxon-name-part-type="genus" reg="Nicon">Nicon</tp:taxon-name-part></tp:taxon-name></italic>, <italic><tp:taxon-name><tp:taxon-name-part taxon-name-part-type="genus" reg="Olganereis">Olganereis</tp:taxon-name-part></tp:taxon-name></italic> and <italic><tp:taxon-name><tp:taxon-name-part taxon-name-part-type="genus" reg="Websterinereis">Websterinereis</tp:taxon-name-part></tp:taxon-name></italic></article-title><source>Records of the Australian Museum</source><volume>42</volume><issue>1</issue><fpage>69</fpage><lpage>100</lpage><uri xlink:type="simple">https://journals.australian.museum/hutchings-and-reid-1990-rec-aust-mus-421-69100/</uri><pub-id pub-id-type="doi">10.3853/j.0067-1975.42.1990.107</pub-id></element-citation></ref></ref-list></tp:taxon-treatment>
