# Supplementary material for: Ocean Species Discoveries 13–27 — Taxonomic contributions to the diversity of Polychaeta, Mollusca and Crustacea
Source: Biodivers Data J. 2025 Oct 15;13:e160349. doi: 10.3897/BDJ.13.e160349 (PMC12547430; doi:10.3897/BDJ.13.e160349)
Supplement: XML Treatment for Spinther bohnorum [file BDJ.13.e160349-treatment2.xml]

<!DOCTYPE tp:taxon-treatment
  PUBLIC "-//TaxonX//DTD Taxonomic Treatment Publishing DTD v0 20100105//EN" "tax-treatment-NSO.dtd">
<tp:taxon-treatment xmlns:tp="http://www.plazi.org/taxpub"><tp:treatment-meta><mixed-citation publication-type="journal"><person-group><name><surname>(SOSA)</surname><given-names>Senckenberg Ocean Species Alliance</given-names></name><name><surname>Andrade</surname><given-names>Luiz F.</given-names></name><name><surname>Boyko</surname><given-names>Christopher B.</given-names></name><name><surname>Brandt</surname><given-names>Angelika</given-names></name><name><surname>Buge</surname><given-names>Barbara</given-names></name><name><surname>Dávila Jiménez</surname><given-names>Yasmín</given-names></name><name><surname>Henseler</surname><given-names>Mats</given-names></name><name><surname>Hernández Alcántara</surname><given-names>Pablo</given-names></name><name><surname>Jóźwiak</surname><given-names>Piotr</given-names></name><name><surname>Knauber</surname><given-names>Henry</given-names></name><name><surname>Marcondes Machado</surname><given-names>Fabrizio</given-names></name><name><surname>Martínez-Muñoz</surname><given-names>Carlos A.</given-names></name><name><surname>Momtazi</surname><given-names>Farzaneh</given-names></name><name><surname>Nakadera</surname><given-names>Yumi</given-names></name><name><surname>Qiu</surname><given-names>Jian-Wen</given-names></name><name><surname>Riehl</surname><given-names>Torben</given-names></name><name><surname>Rouse</surname><given-names>Greg W.</given-names></name><name><surname>Sigwart</surname><given-names>Julia D.</given-names></name><name><surname>Sirenko</surname><given-names>Boris</given-names></name><name><surname>Souza-Filho</surname><given-names>Jesser F.</given-names></name><name><surname>Steger</surname><given-names>Jan</given-names></name><name><surname>Stępień</surname><given-names>Anna</given-names></name><name><surname>Tilic</surname><given-names>Ekin</given-names></name><name><surname>Trautwein</surname><given-names>Bianca</given-names></name><name><surname>Vončina</surname><given-names>Katarzyna</given-names></name><name><surname>Williams</surname><given-names>Jason D.</given-names></name><name><surname>Zhang</surname><given-names>Junlong</given-names></name></person-group><article-title>Ocean Species Discoveries 13–27 — Taxonomic contributions to the diversity of <tp:taxon-name><tp:taxon-name-part taxon-name-part-type="class">Polychaeta</tp:taxon-name-part></tp:taxon-name>, <tp:taxon-name><tp:taxon-name-part taxon-name-part-type="phylum">Mollusca</tp:taxon-name-part></tp:taxon-name> and <tp:taxon-name><tp:taxon-name-part taxon-name-part-type="subphylum">Crustacea</tp:taxon-name-part></tp:taxon-name></article-title><source>Biodivers Data J</source><day>15</day><month>10</month><year>2025</year><volume>13</volume><pub-id pub-id-type="doi">10.3897/BDJ.13.e160349</pub-id></mixed-citation></tp:treatment-meta><tp:nomenclature><tp:taxon-name><object-id xmlns:xlink="http://www.w3.org/1999/xlink" content-type="arpha" xlink:type="simple">618E959B-79ED-52E3-BC76-EACE9BB877B4</object-id><tp:taxon-name-part taxon-name-part-type="genus">Spinther</tp:taxon-name-part> <tp:taxon-name-part taxon-name-part-type="species">bohnorum</tp:taxon-name-part><object-id xmlns:xlink="http://www.w3.org/1999/xlink" content-type="zoobank" xlink:type="simple" object-id-type="ZooBank">BFED5255-3A68-40F4-A9A2-50B3CFADFF95</object-id><object-id xmlns:xlink="http://www.w3.org/1999/xlink" xlink:type="simple" object-id-type="GenBank">https://www.ncbi.nlm.nih.gov/sra/SRR2005641</object-id><object-id xmlns:xlink="http://www.w3.org/1999/xlink" xlink:type="simple" object-id-type="GenBank">https://www.ncbi.nlm.nih.gov/nuccore/PV053298</object-id><object-id xmlns:xlink="http://www.w3.org/1999/xlink" xlink:type="simple" object-id-type="GenBank">https://www.ncbi.nlm.nih.gov/nuccore/PV054334</object-id></tp:taxon-name><tp:taxon-authority>Tilic &amp; Rouse</tp:taxon-authority><tp:taxon-status xmlns:xlink="http://www.w3.org/1999/xlink" xlink:type="simple">sp. nov.</tp:taxon-status><tp:nomenclature-citation-list><tp:nomenclature-citation><tp:taxon-name>
                <tp:taxon-name-part taxon-name-part-type="genus" reg="Spinther">Spinther</tp:taxon-name-part>
              </tp:taxon-name><comment> n. sp.: <xref ref-type="bibr" rid="B12630080">Andrade et al. (2015)</xref>: fig. 1E, tables 1, 2.</comment></tp:nomenclature-citation><tp:nomenclature-citation><tp:taxon-name>
                <tp:taxon-name-part taxon-name-part-type="genus" reg="Spinther">Spinther</tp:taxon-name-part>
              </tp:taxon-name><comment> sp.: <xref ref-type="bibr" rid="B12630235">Tilic et al. (2022)</xref>: fig. S2.</comment></tp:nomenclature-citation></tp:nomenclature-citation-list></tp:nomenclature><tp:treatment-sec sec-type="materials"><title>Materials</title><list list-type="alpha-lower" list-content="occurrences"><list-item><p><bold>Type status:</bold> <named-content xmlns:xlink="http://www.w3.org/1999/xlink" content-type="dwc:typeStatus" xlink:type="simple">Holotype</named-content>. <bold>Occurrence:</bold> catalogNumber: <named-content xmlns:xlink="http://www.w3.org/1999/xlink" content-type="dwc:catalogNumber" xlink:type="simple">A2846</named-content>; recordedBy: <named-content xmlns:xlink="http://www.w3.org/1999/xlink" content-type="dwc:recordedBy" xlink:type="simple">K. White</named-content>; individualCount: <named-content xmlns:xlink="http://www.w3.org/1999/xlink" content-type="dwc:individualCount" xlink:type="simple">1</named-content>; sex: <named-content xmlns:xlink="http://www.w3.org/1999/xlink" content-type="dwc:sex" xlink:type="simple">female</named-content>; lifeStage: <named-content xmlns:xlink="http://www.w3.org/1999/xlink" content-type="dwc:lifeStage" xlink:type="simple">adult</named-content>; occurrenceStatus: <named-content xmlns:xlink="http://www.w3.org/1999/xlink" content-type="dwc:occurrenceStatus" xlink:type="simple">present</named-content>; preparations: <named-content xmlns:xlink="http://www.w3.org/1999/xlink" content-type="dwc:preparations" xlink:type="simple">fixative: formalin 8%; preservative: ethanol 50%</named-content>; disposition: <named-content xmlns:xlink="http://www.w3.org/1999/xlink" content-type="dwc:disposition" xlink:type="simple">in collection</named-content>; previousIdentifications: <named-content xmlns:xlink="http://www.w3.org/1999/xlink" content-type="dwc:previousIdentifications" xlink:type="simple"><italic><tp:taxon-name><tp:taxon-name-part taxon-name-part-type="genus" reg="Spinther">Spinther</tp:taxon-name-part></tp:taxon-name></italic> sp.</named-content>; occurrenceID: <named-content xmlns:xlink="http://www.w3.org/1999/xlink" content-type="dwc:occurrenceID" xlink:type="simple">CE88DCFA-8FEF-5D1B-9FF9-3D51F42F3DCC</named-content>; <bold>Taxon:</bold> scientificName: <named-content xmlns:xlink="http://www.w3.org/1999/xlink" content-type="dwc:scientificName" xlink:type="simple"><italic><tp:taxon-name><tp:taxon-name-part taxon-name-part-type="genus" reg="Spinther">Spinther</tp:taxon-name-part> <tp:taxon-name-part taxon-name-part-type="species" reg="bohnorum">bohnorum</tp:taxon-name-part></tp:taxon-name></italic> Tilic &amp; Rouse</named-content>; kingdom: <named-content xmlns:xlink="http://www.w3.org/1999/xlink" content-type="dwc:kingdom" xlink:type="simple"><tp:taxon-name><tp:taxon-name-part taxon-name-part-type="kingdom">Animalia</tp:taxon-name-part></tp:taxon-name></named-content>; phylum: <named-content xmlns:xlink="http://www.w3.org/1999/xlink" content-type="dwc:phylum" xlink:type="simple"><tp:taxon-name><tp:taxon-name-part taxon-name-part-type="phylum">Annelida</tp:taxon-name-part></tp:taxon-name></named-content>; class: <named-content xmlns:xlink="http://www.w3.org/1999/xlink" content-type="dwc:class" xlink:type="simple"><tp:taxon-name><tp:taxon-name-part taxon-name-part-type="class">Polychaeta</tp:taxon-name-part></tp:taxon-name></named-content>; family: <named-content xmlns:xlink="http://www.w3.org/1999/xlink" content-type="dwc:family" xlink:type="simple"><tp:taxon-name><tp:taxon-name-part taxon-name-part-type="family">Spintheridae</tp:taxon-name-part></tp:taxon-name></named-content>; genus: <named-content xmlns:xlink="http://www.w3.org/1999/xlink" content-type="dwc:genus" xlink:type="simple"><tp:taxon-name><tp:taxon-name-part taxon-name-part-type="genus">Spinther</tp:taxon-name-part></tp:taxon-name></named-content>; specificEpithet: <named-content xmlns:xlink="http://www.w3.org/1999/xlink" content-type="dwc:specificEpithet" xlink:type="simple"><italic><tp:taxon-name><tp:taxon-name-part taxon-name-part-type="genus" reg="Spinther"/><tp:taxon-name-part taxon-name-part-type="species" reg="bohnorum">bohnorum</tp:taxon-name-part></tp:taxon-name></italic></named-content>; taxonRank: <named-content xmlns:xlink="http://www.w3.org/1999/xlink" content-type="dwc:taxonRank" xlink:type="simple">species</named-content>; scientificNameAuthorship: <named-content xmlns:xlink="http://www.w3.org/1999/xlink" content-type="dwc:scientificNameAuthorship" xlink:type="simple">Tilic &amp; Rouse</named-content>; nomenclaturalCode: <named-content xmlns:xlink="http://www.w3.org/1999/xlink" content-type="dwc:nomenclaturalCode" xlink:type="simple">ICZN</named-content>; <bold>Location:</bold> higherGeography: <named-content xmlns:xlink="http://www.w3.org/1999/xlink" content-type="dwc:higherGeography" xlink:type="simple">Pacific Ocean</named-content>; continent: <named-content xmlns:xlink="http://www.w3.org/1999/xlink" content-type="dwc:continent" xlink:type="simple">Oceania</named-content>; waterBody: <named-content xmlns:xlink="http://www.w3.org/1999/xlink" content-type="dwc:waterBody" xlink:type="simple">South Pacific Ocean</named-content>; islandGroup: <named-content xmlns:xlink="http://www.w3.org/1999/xlink" content-type="dwc:islandGroup" xlink:type="simple">Society Islands</named-content>; island: <named-content xmlns:xlink="http://www.w3.org/1999/xlink" content-type="dwc:island" xlink:type="simple">Mo'orea</named-content>; country: <named-content xmlns:xlink="http://www.w3.org/1999/xlink" content-type="dwc:country" xlink:type="simple">French Polynesia</named-content>; countryCode: <named-content xmlns:xlink="http://www.w3.org/1999/xlink" content-type="dwc:countryCode" xlink:type="simple">FP</named-content>; locality: <named-content xmlns:xlink="http://www.w3.org/1999/xlink" content-type="dwc:locality" xlink:type="simple">between Opunohu Bay and Cook's Bay</named-content>; verbatimDepth: <named-content xmlns:xlink="http://www.w3.org/1999/xlink" content-type="dwc:verbatimDepth" xlink:type="simple">10-15 m</named-content>; minimumDepthInMeters: <named-content xmlns:xlink="http://www.w3.org/1999/xlink" content-type="dwc:minimumDepthInMeters" xlink:type="simple">10</named-content>; maximumDepthInMeters: <named-content xmlns:xlink="http://www.w3.org/1999/xlink" content-type="dwc:maximumDepthInMeters" xlink:type="simple">15</named-content>; verbatimCoordinates: <named-content xmlns:xlink="http://www.w3.org/1999/xlink" content-type="dwc:verbatimCoordinates" xlink:type="simple"><named-content content-type="dwc:verbatimCoordinates" xlink:type="simple">17.4768°S, 149.8316°W</named-content></named-content>; verbatimLatitude: <named-content xmlns:xlink="http://www.w3.org/1999/xlink" content-type="dwc:verbatimLatitude" xlink:type="simple">17.4768°S</named-content>; verbatimLongitude: <named-content xmlns:xlink="http://www.w3.org/1999/xlink" content-type="dwc:verbatimLongitude" xlink:type="simple">149.8316°W</named-content>; decimalLatitude: <named-content xmlns:xlink="http://www.w3.org/1999/xlink" content-type="dwc:decimalLatitude" xlink:type="simple">-17.4768</named-content>; decimalLongitude: <named-content xmlns:xlink="http://www.w3.org/1999/xlink" content-type="dwc:decimalLongitude" xlink:type="simple">-149.8316</named-content>; <bold>Identification:</bold> identifiedBy: <named-content xmlns:xlink="http://www.w3.org/1999/xlink" content-type="dwc:identifiedBy" xlink:type="simple">Greg Rouse</named-content>; <bold>Event:</bold> eventDate: <named-content xmlns:xlink="http://www.w3.org/1999/xlink" content-type="dwc:eventDate" xlink:type="simple">14-11-2010</named-content>; year: <named-content xmlns:xlink="http://www.w3.org/1999/xlink" content-type="dwc:year" xlink:type="simple">2010</named-content>; month: <named-content xmlns:xlink="http://www.w3.org/1999/xlink" content-type="dwc:month" xlink:type="simple">11</named-content>; day: <named-content xmlns:xlink="http://www.w3.org/1999/xlink" content-type="dwc:day" xlink:type="simple">14</named-content>; verbatimEventDate: <named-content xmlns:xlink="http://www.w3.org/1999/xlink" content-type="dwc:verbatimEventDate" xlink:type="simple">11/14/2010</named-content>; <bold>Record Level:</bold> institutionID: <named-content xmlns:xlink="http://www.w3.org/1999/xlink" content-type="dwc:institutionID" xlink:type="simple">http://biocol.org/urn:lsid:biocol.org:col:14844</named-content>; collectionID: <named-content xmlns:xlink="http://www.w3.org/1999/xlink" content-type="dwc:collectionID" xlink:type="simple">http://grbio.org/cool/t8vy-919z</named-content>; institutionCode: <named-content xmlns:xlink="http://www.w3.org/1999/xlink" content-type="dwc:institutionCode" xlink:type="simple">SIO</named-content>; collectionCode: <named-content xmlns:xlink="http://www.w3.org/1999/xlink" content-type="dwc:collectionCode" xlink:type="simple">BIC</named-content>; basisOfRecord: <named-content xmlns:xlink="http://www.w3.org/1999/xlink" content-type="dwc:basisOfRecord" xlink:type="simple">PreservedSpecimen</named-content></p></list-item><list-item><p><bold>Type status:</bold> <named-content xmlns:xlink="http://www.w3.org/1999/xlink" content-type="dwc:typeStatus" xlink:type="simple">Paratype</named-content>. <bold>Occurrence:</bold> catalogNumber: <named-content xmlns:xlink="http://www.w3.org/1999/xlink" content-type="dwc:catalogNumber" xlink:type="simple">SMF 32994</named-content>; recordedBy: <named-content xmlns:xlink="http://www.w3.org/1999/xlink" content-type="dwc:recordedBy" xlink:type="simple">K. White</named-content>; individualCount: <named-content xmlns:xlink="http://www.w3.org/1999/xlink" content-type="dwc:individualCount" xlink:type="simple">1</named-content>; lifeStage: <named-content xmlns:xlink="http://www.w3.org/1999/xlink" content-type="dwc:lifeStage" xlink:type="simple">juvenile?</named-content>; occurrenceStatus: <named-content xmlns:xlink="http://www.w3.org/1999/xlink" content-type="dwc:occurrenceStatus" xlink:type="simple">present</named-content>; preparations: <named-content xmlns:xlink="http://www.w3.org/1999/xlink" content-type="dwc:preparations" xlink:type="simple">fixative: formalin 8%; preservative: ethanol 50%</named-content>; disposition: <named-content xmlns:xlink="http://www.w3.org/1999/xlink" content-type="dwc:disposition" xlink:type="simple">in collection</named-content>; otherCatalogNumbers: <named-content xmlns:xlink="http://www.w3.org/1999/xlink" content-type="dwc:otherCatalogNumbers" xlink:type="simple">SIO:BIC:A18597</named-content>; previousIdentifications: <named-content xmlns:xlink="http://www.w3.org/1999/xlink" content-type="dwc:previousIdentifications" xlink:type="simple"><italic><tp:taxon-name><tp:taxon-name-part taxon-name-part-type="genus" reg="Spinther">Spinther</tp:taxon-name-part></tp:taxon-name></italic> sp.</named-content>; occurrenceID: <named-content xmlns:xlink="http://www.w3.org/1999/xlink" content-type="dwc:occurrenceID" xlink:type="simple">ADD7BF30-2295-5EAA-A693-60F159B03765</named-content>; <bold>Taxon:</bold> scientificName: <named-content xmlns:xlink="http://www.w3.org/1999/xlink" content-type="dwc:scientificName" xlink:type="simple"><italic><tp:taxon-name><tp:taxon-name-part taxon-name-part-type="genus" reg="Spinther">Spinther</tp:taxon-name-part> <tp:taxon-name-part taxon-name-part-type="species" reg="bohnorum">bohnorum</tp:taxon-name-part></tp:taxon-name></italic> Tilic &amp; Rouse</named-content>; kingdom: <named-content xmlns:xlink="http://www.w3.org/1999/xlink" content-type="dwc:kingdom" xlink:type="simple"><tp:taxon-name><tp:taxon-name-part taxon-name-part-type="kingdom">Animalia</tp:taxon-name-part></tp:taxon-name></named-content>; phylum: <named-content xmlns:xlink="http://www.w3.org/1999/xlink" content-type="dwc:phylum" xlink:type="simple"><tp:taxon-name><tp:taxon-name-part taxon-name-part-type="phylum">Annelida</tp:taxon-name-part></tp:taxon-name></named-content>; class: <named-content xmlns:xlink="http://www.w3.org/1999/xlink" content-type="dwc:class" xlink:type="simple"><tp:taxon-name><tp:taxon-name-part taxon-name-part-type="class">Polychaeta</tp:taxon-name-part></tp:taxon-name></named-content>; family: <named-content xmlns:xlink="http://www.w3.org/1999/xlink" content-type="dwc:family" xlink:type="simple"><tp:taxon-name><tp:taxon-name-part taxon-name-part-type="family">Spintheridae</tp:taxon-name-part></tp:taxon-name></named-content>; genus: <named-content xmlns:xlink="http://www.w3.org/1999/xlink" content-type="dwc:genus" xlink:type="simple"><tp:taxon-name><tp:taxon-name-part taxon-name-part-type="genus">Spinther</tp:taxon-name-part></tp:taxon-name></named-content>; specificEpithet: <named-content xmlns:xlink="http://www.w3.org/1999/xlink" content-type="dwc:specificEpithet" xlink:type="simple"><italic><tp:taxon-name><tp:taxon-name-part taxon-name-part-type="genus" reg="Spinther"/><tp:taxon-name-part taxon-name-part-type="species" reg="bohnorum">bohnorum</tp:taxon-name-part></tp:taxon-name></italic></named-content>; taxonRank: <named-content xmlns:xlink="http://www.w3.org/1999/xlink" content-type="dwc:taxonRank" xlink:type="simple">species</named-content>; scientificNameAuthorship: <named-content xmlns:xlink="http://www.w3.org/1999/xlink" content-type="dwc:scientificNameAuthorship" xlink:type="simple">Tilic &amp; Rouse</named-content>; nomenclaturalCode: <named-content xmlns:xlink="http://www.w3.org/1999/xlink" content-type="dwc:nomenclaturalCode" xlink:type="simple">ICZN</named-content>; <bold>Location:</bold> higherGeography: <named-content xmlns:xlink="http://www.w3.org/1999/xlink" content-type="dwc:higherGeography" xlink:type="simple">Pacific Ocean</named-content>; continent: <named-content xmlns:xlink="http://www.w3.org/1999/xlink" content-type="dwc:continent" xlink:type="simple">Oceania</named-content>; waterBody: <named-content xmlns:xlink="http://www.w3.org/1999/xlink" content-type="dwc:waterBody" xlink:type="simple">South Pacific Ocean</named-content>; islandGroup: <named-content xmlns:xlink="http://www.w3.org/1999/xlink" content-type="dwc:islandGroup" xlink:type="simple">Society Islands</named-content>; island: <named-content xmlns:xlink="http://www.w3.org/1999/xlink" content-type="dwc:island" xlink:type="simple">Mo'orea</named-content>; country: <named-content xmlns:xlink="http://www.w3.org/1999/xlink" content-type="dwc:country" xlink:type="simple">French Polynesia</named-content>; countryCode: <named-content xmlns:xlink="http://www.w3.org/1999/xlink" content-type="dwc:countryCode" xlink:type="simple">FP</named-content>; locality: <named-content xmlns:xlink="http://www.w3.org/1999/xlink" content-type="dwc:locality" xlink:type="simple">between Opunohu Bay and Cook's Bay</named-content>; verbatimDepth: <named-content xmlns:xlink="http://www.w3.org/1999/xlink" content-type="dwc:verbatimDepth" xlink:type="simple">10-15 m</named-content>; minimumDepthInMeters: <named-content xmlns:xlink="http://www.w3.org/1999/xlink" content-type="dwc:minimumDepthInMeters" xlink:type="simple">10</named-content>; maximumDepthInMeters: <named-content xmlns:xlink="http://www.w3.org/1999/xlink" content-type="dwc:maximumDepthInMeters" xlink:type="simple">15</named-content>; verbatimCoordinates: <named-content xmlns:xlink="http://www.w3.org/1999/xlink" content-type="dwc:verbatimCoordinates" xlink:type="simple"><named-content content-type="dwc:verbatimCoordinates" xlink:type="simple">17.4768°S, 149.8316°W</named-content></named-content>; verbatimLatitude: <named-content xmlns:xlink="http://www.w3.org/1999/xlink" content-type="dwc:verbatimLatitude" xlink:type="simple">17.4768°S</named-content>; verbatimLongitude: <named-content xmlns:xlink="http://www.w3.org/1999/xlink" content-type="dwc:verbatimLongitude" xlink:type="simple">149.8316°W</named-content>; decimalLatitude: <named-content xmlns:xlink="http://www.w3.org/1999/xlink" content-type="dwc:decimalLatitude" xlink:type="simple">-17.4768</named-content>; decimalLongitude: <named-content xmlns:xlink="http://www.w3.org/1999/xlink" content-type="dwc:decimalLongitude" xlink:type="simple">-149.8316</named-content>; <bold>Identification:</bold> identifiedBy: <named-content xmlns:xlink="http://www.w3.org/1999/xlink" content-type="dwc:identifiedBy" xlink:type="simple">Greg Rouse</named-content>; <bold>Event:</bold> eventDate: <named-content xmlns:xlink="http://www.w3.org/1999/xlink" content-type="dwc:eventDate" xlink:type="simple">14-11-2010</named-content>; year: <named-content xmlns:xlink="http://www.w3.org/1999/xlink" content-type="dwc:year" xlink:type="simple">2010</named-content>; month: <named-content xmlns:xlink="http://www.w3.org/1999/xlink" content-type="dwc:month" xlink:type="simple">11</named-content>; day: <named-content xmlns:xlink="http://www.w3.org/1999/xlink" content-type="dwc:day" xlink:type="simple">14</named-content>; verbatimEventDate: <named-content xmlns:xlink="http://www.w3.org/1999/xlink" content-type="dwc:verbatimEventDate" xlink:type="simple">11/14/2010</named-content>; <bold>Record Level:</bold> institutionID: <named-content xmlns:xlink="http://www.w3.org/1999/xlink" content-type="dwc:institutionID" xlink:type="simple">http://biocol.org/urn:lsid:biocol.org:col:34838</named-content>; institutionCode: <named-content xmlns:xlink="http://www.w3.org/1999/xlink" content-type="dwc:institutionCode" xlink:type="simple">SMF</named-content>; basisOfRecord: <named-content xmlns:xlink="http://www.w3.org/1999/xlink" content-type="dwc:basisOfRecord" xlink:type="simple">PreservedSpecimen</named-content></p></list-item><list-item><p><bold>Type status:</bold> <named-content xmlns:xlink="http://www.w3.org/1999/xlink" content-type="dwc:typeStatus" xlink:type="simple">Other material</named-content>. <bold>Occurrence:</bold> catalogNumber: <named-content xmlns:xlink="http://www.w3.org/1999/xlink" content-type="dwc:catalogNumber" xlink:type="simple">—</named-content>; recordedBy: <named-content xmlns:xlink="http://www.w3.org/1999/xlink" content-type="dwc:recordedBy" xlink:type="simple">K. White</named-content>; individualCount: <named-content xmlns:xlink="http://www.w3.org/1999/xlink" content-type="dwc:individualCount" xlink:type="simple">1</named-content>; lifeStage: <named-content xmlns:xlink="http://www.w3.org/1999/xlink" content-type="dwc:lifeStage" xlink:type="simple">adult</named-content>; occurrenceStatus: <named-content xmlns:xlink="http://www.w3.org/1999/xlink" content-type="dwc:occurrenceStatus" xlink:type="simple">present</named-content>; preparations: <named-content xmlns:xlink="http://www.w3.org/1999/xlink" content-type="dwc:preparations" xlink:type="simple">fixative: RNAlater</named-content>; disposition: <named-content xmlns:xlink="http://www.w3.org/1999/xlink" content-type="dwc:disposition" xlink:type="simple">used up</named-content>; previousIdentifications: <named-content xmlns:xlink="http://www.w3.org/1999/xlink" content-type="dwc:previousIdentifications" xlink:type="simple"><italic><tp:taxon-name><tp:taxon-name-part taxon-name-part-type="genus" reg="Spinther">Spinther</tp:taxon-name-part></tp:taxon-name></italic> sp.</named-content>; associatedSequences: <named-content xmlns:xlink="http://www.w3.org/1999/xlink" content-type="dwc:associatedSequences" xlink:type="simple">https://www.ncbi.nlm.nih.gov/sra/SRR2005641, https://www.ncbi.nlm.nih.gov/nuccore/PV053298</named-content>; occurrenceID: <named-content xmlns:xlink="http://www.w3.org/1999/xlink" content-type="dwc:occurrenceID" xlink:type="simple">E1001A2A-E6ED-5124-8821-EA1AA88EEEA4</named-content>; <bold>Taxon:</bold> scientificName: <named-content xmlns:xlink="http://www.w3.org/1999/xlink" content-type="dwc:scientificName" xlink:type="simple"><italic><tp:taxon-name><tp:taxon-name-part taxon-name-part-type="genus" reg="Spinther">Spinther</tp:taxon-name-part> <tp:taxon-name-part taxon-name-part-type="species" reg="bohnorum">bohnorum</tp:taxon-name-part></tp:taxon-name></italic> Tilic &amp; Rouse</named-content>; kingdom: <named-content xmlns:xlink="http://www.w3.org/1999/xlink" content-type="dwc:kingdom" xlink:type="simple"><tp:taxon-name><tp:taxon-name-part taxon-name-part-type="kingdom">Animalia</tp:taxon-name-part></tp:taxon-name></named-content>; phylum: <named-content xmlns:xlink="http://www.w3.org/1999/xlink" content-type="dwc:phylum" xlink:type="simple"><tp:taxon-name><tp:taxon-name-part taxon-name-part-type="phylum">Annelida</tp:taxon-name-part></tp:taxon-name></named-content>; class: <named-content xmlns:xlink="http://www.w3.org/1999/xlink" content-type="dwc:class" xlink:type="simple"><tp:taxon-name><tp:taxon-name-part taxon-name-part-type="class">Polychaeta</tp:taxon-name-part></tp:taxon-name></named-content>; family: <named-content xmlns:xlink="http://www.w3.org/1999/xlink" content-type="dwc:family" xlink:type="simple"><tp:taxon-name><tp:taxon-name-part taxon-name-part-type="family">Spintheridae</tp:taxon-name-part></tp:taxon-name></named-content>; genus: <named-content xmlns:xlink="http://www.w3.org/1999/xlink" content-type="dwc:genus" xlink:type="simple"><tp:taxon-name><tp:taxon-name-part taxon-name-part-type="genus">Spinther</tp:taxon-name-part></tp:taxon-name></named-content>; specificEpithet: <named-content xmlns:xlink="http://www.w3.org/1999/xlink" content-type="dwc:specificEpithet" xlink:type="simple"><italic><tp:taxon-name><tp:taxon-name-part taxon-name-part-type="genus" reg="Spinther"/><tp:taxon-name-part taxon-name-part-type="species" reg="bohnorum">bohnorum</tp:taxon-name-part></tp:taxon-name></italic></named-content>; taxonRank: <named-content xmlns:xlink="http://www.w3.org/1999/xlink" content-type="dwc:taxonRank" xlink:type="simple">species</named-content>; scientificNameAuthorship: <named-content xmlns:xlink="http://www.w3.org/1999/xlink" content-type="dwc:scientificNameAuthorship" xlink:type="simple">Tilic &amp; Rouse</named-content>; nomenclaturalCode: <named-content xmlns:xlink="http://www.w3.org/1999/xlink" content-type="dwc:nomenclaturalCode" xlink:type="simple">ICZN</named-content>; <bold>Location:</bold> higherGeography: <named-content xmlns:xlink="http://www.w3.org/1999/xlink" content-type="dwc:higherGeography" xlink:type="simple">Pacific Ocean</named-content>; continent: <named-content xmlns:xlink="http://www.w3.org/1999/xlink" content-type="dwc:continent" xlink:type="simple">Oceania</named-content>; waterBody: <named-content xmlns:xlink="http://www.w3.org/1999/xlink" content-type="dwc:waterBody" xlink:type="simple">South Pacific Ocean</named-content>; islandGroup: <named-content xmlns:xlink="http://www.w3.org/1999/xlink" content-type="dwc:islandGroup" xlink:type="simple">Society Islands</named-content>; island: <named-content xmlns:xlink="http://www.w3.org/1999/xlink" content-type="dwc:island" xlink:type="simple">Mo'orea</named-content>; country: <named-content xmlns:xlink="http://www.w3.org/1999/xlink" content-type="dwc:country" xlink:type="simple">French Polynesia</named-content>; countryCode: <named-content xmlns:xlink="http://www.w3.org/1999/xlink" content-type="dwc:countryCode" xlink:type="simple">FP</named-content>; locality: <named-content xmlns:xlink="http://www.w3.org/1999/xlink" content-type="dwc:locality" xlink:type="simple">between Opunohu Bay and Cook's Bay</named-content>; verbatimDepth: <named-content xmlns:xlink="http://www.w3.org/1999/xlink" content-type="dwc:verbatimDepth" xlink:type="simple">10-15 m</named-content>; minimumDepthInMeters: <named-content xmlns:xlink="http://www.w3.org/1999/xlink" content-type="dwc:minimumDepthInMeters" xlink:type="simple">10</named-content>; maximumDepthInMeters: <named-content xmlns:xlink="http://www.w3.org/1999/xlink" content-type="dwc:maximumDepthInMeters" xlink:type="simple">15</named-content>; verbatimCoordinates: <named-content xmlns:xlink="http://www.w3.org/1999/xlink" content-type="dwc:verbatimCoordinates" xlink:type="simple"><named-content content-type="dwc:verbatimCoordinates" xlink:type="simple">17.4768°S, 149.8316°W</named-content></named-content>; verbatimLatitude: <named-content xmlns:xlink="http://www.w3.org/1999/xlink" content-type="dwc:verbatimLatitude" xlink:type="simple">17.4768°S</named-content>; verbatimLongitude: <named-content xmlns:xlink="http://www.w3.org/1999/xlink" content-type="dwc:verbatimLongitude" xlink:type="simple">149.8316°W</named-content>; decimalLatitude: <named-content xmlns:xlink="http://www.w3.org/1999/xlink" content-type="dwc:decimalLatitude" xlink:type="simple">-17.4768</named-content>; decimalLongitude: <named-content xmlns:xlink="http://www.w3.org/1999/xlink" content-type="dwc:decimalLongitude" xlink:type="simple">-149.8316</named-content>; <bold>Identification:</bold> identifiedBy: <named-content xmlns:xlink="http://www.w3.org/1999/xlink" content-type="dwc:identifiedBy" xlink:type="simple">Greg Rouse</named-content>; <bold>Event:</bold> eventDate: <named-content xmlns:xlink="http://www.w3.org/1999/xlink" content-type="dwc:eventDate" xlink:type="simple">14-11-2010</named-content>; year: <named-content xmlns:xlink="http://www.w3.org/1999/xlink" content-type="dwc:year" xlink:type="simple">2010</named-content>; month: <named-content xmlns:xlink="http://www.w3.org/1999/xlink" content-type="dwc:month" xlink:type="simple">11</named-content>; day: <named-content xmlns:xlink="http://www.w3.org/1999/xlink" content-type="dwc:day" xlink:type="simple">14</named-content>; verbatimEventDate: <named-content xmlns:xlink="http://www.w3.org/1999/xlink" content-type="dwc:verbatimEventDate" xlink:type="simple">11/14/2010</named-content>; <bold>Record Level:</bold> institutionID: <named-content xmlns:xlink="http://www.w3.org/1999/xlink" content-type="dwc:institutionID" xlink:type="simple">http://biocol.org/urn:lsid:biocol.org:col:14844</named-content>; collectionID: <named-content xmlns:xlink="http://www.w3.org/1999/xlink" content-type="dwc:collectionID" xlink:type="simple">http://grbio.org/cool/t8vy-919z</named-content>; institutionCode: <named-content xmlns:xlink="http://www.w3.org/1999/xlink" content-type="dwc:institutionCode" xlink:type="simple">SIO</named-content>; collectionCode: <named-content xmlns:xlink="http://www.w3.org/1999/xlink" content-type="dwc:collectionCode" xlink:type="simple">BIC</named-content>; basisOfRecord: <named-content xmlns:xlink="http://www.w3.org/1999/xlink" content-type="dwc:basisOfRecord" xlink:type="simple">PreservedSpecimen</named-content></p></list-item><list-item><p><bold>Type status:</bold> <named-content xmlns:xlink="http://www.w3.org/1999/xlink" content-type="dwc:typeStatus" xlink:type="simple">Other material</named-content>. <bold>Occurrence:</bold> catalogNumber: <named-content xmlns:xlink="http://www.w3.org/1999/xlink" content-type="dwc:catalogNumber" xlink:type="simple">1430143</named-content>; recordedBy: <named-content xmlns:xlink="http://www.w3.org/1999/xlink" content-type="dwc:recordedBy" xlink:type="simple">K. White; S. El-Tourky,</named-content>; individualCount: <named-content xmlns:xlink="http://www.w3.org/1999/xlink" content-type="dwc:individualCount" xlink:type="simple">1</named-content>; occurrenceStatus: <named-content xmlns:xlink="http://www.w3.org/1999/xlink" content-type="dwc:occurrenceStatus" xlink:type="simple">present</named-content>; preparations: <named-content xmlns:xlink="http://www.w3.org/1999/xlink" content-type="dwc:preparations" xlink:type="simple">fixative: Ethanol</named-content>; disposition: <named-content xmlns:xlink="http://www.w3.org/1999/xlink" content-type="dwc:disposition" xlink:type="simple">used up</named-content>; previousIdentifications: <named-content xmlns:xlink="http://www.w3.org/1999/xlink" content-type="dwc:previousIdentifications" xlink:type="simple"><italic><tp:taxon-name><tp:taxon-name-part taxon-name-part-type="genus" reg="Spinther">Spinther</tp:taxon-name-part></tp:taxon-name></italic> sp.</named-content>; associatedSequences: <named-content xmlns:xlink="http://www.w3.org/1999/xlink" content-type="dwc:associatedSequences" xlink:type="simple">https://www.ncbi.nlm.nih.gov/nuccore/PV054334</named-content>; occurrenceID: <named-content xmlns:xlink="http://www.w3.org/1999/xlink" content-type="dwc:occurrenceID" xlink:type="simple">1B25BF80-5028-5638-8626-CBCF147EB326</named-content>; <bold>Taxon:</bold> scientificName: <named-content xmlns:xlink="http://www.w3.org/1999/xlink" content-type="dwc:scientificName" xlink:type="simple"><italic><tp:taxon-name><tp:taxon-name-part taxon-name-part-type="genus" reg="Spinther">Spinther</tp:taxon-name-part> <tp:taxon-name-part taxon-name-part-type="species" reg="bohnorum">bohnorum</tp:taxon-name-part></tp:taxon-name></italic> Tilic &amp; Rouse</named-content>; kingdom: <named-content xmlns:xlink="http://www.w3.org/1999/xlink" content-type="dwc:kingdom" xlink:type="simple"><tp:taxon-name><tp:taxon-name-part taxon-name-part-type="kingdom">Animalia</tp:taxon-name-part></tp:taxon-name></named-content>; phylum: <named-content xmlns:xlink="http://www.w3.org/1999/xlink" content-type="dwc:phylum" xlink:type="simple"><tp:taxon-name><tp:taxon-name-part taxon-name-part-type="phylum">Annelida</tp:taxon-name-part></tp:taxon-name></named-content>; class: <named-content xmlns:xlink="http://www.w3.org/1999/xlink" content-type="dwc:class" xlink:type="simple"><tp:taxon-name><tp:taxon-name-part taxon-name-part-type="class">Polychaeta</tp:taxon-name-part></tp:taxon-name></named-content>; family: <named-content xmlns:xlink="http://www.w3.org/1999/xlink" content-type="dwc:family" xlink:type="simple"><tp:taxon-name><tp:taxon-name-part taxon-name-part-type="family">Spintheridae</tp:taxon-name-part></tp:taxon-name></named-content>; genus: <named-content xmlns:xlink="http://www.w3.org/1999/xlink" content-type="dwc:genus" xlink:type="simple"><tp:taxon-name><tp:taxon-name-part taxon-name-part-type="genus">Spinther</tp:taxon-name-part></tp:taxon-name></named-content>; specificEpithet: <named-content xmlns:xlink="http://www.w3.org/1999/xlink" content-type="dwc:specificEpithet" xlink:type="simple"><italic><tp:taxon-name><tp:taxon-name-part taxon-name-part-type="genus" reg="Spinther"/><tp:taxon-name-part taxon-name-part-type="species" reg="bohnorum">bohnorum</tp:taxon-name-part></tp:taxon-name></italic></named-content>; taxonRank: <named-content xmlns:xlink="http://www.w3.org/1999/xlink" content-type="dwc:taxonRank" xlink:type="simple">species</named-content>; scientificNameAuthorship: <named-content xmlns:xlink="http://www.w3.org/1999/xlink" content-type="dwc:scientificNameAuthorship" xlink:type="simple">Tilic &amp; Rouse</named-content>; nomenclaturalCode: <named-content xmlns:xlink="http://www.w3.org/1999/xlink" content-type="dwc:nomenclaturalCode" xlink:type="simple">ICZN</named-content>; <bold>Location:</bold> higherGeography: <named-content xmlns:xlink="http://www.w3.org/1999/xlink" content-type="dwc:higherGeography" xlink:type="simple">Pacific Ocean</named-content>; continent: <named-content xmlns:xlink="http://www.w3.org/1999/xlink" content-type="dwc:continent" xlink:type="simple">Oceania</named-content>; waterBody: <named-content xmlns:xlink="http://www.w3.org/1999/xlink" content-type="dwc:waterBody" xlink:type="simple">South Pacific Ocean</named-content>; islandGroup: <named-content xmlns:xlink="http://www.w3.org/1999/xlink" content-type="dwc:islandGroup" xlink:type="simple">Society Islands</named-content>; island: <named-content xmlns:xlink="http://www.w3.org/1999/xlink" content-type="dwc:island" xlink:type="simple">Mo'orea</named-content>; country: <named-content xmlns:xlink="http://www.w3.org/1999/xlink" content-type="dwc:country" xlink:type="simple">French Polynesia</named-content>; countryCode: <named-content xmlns:xlink="http://www.w3.org/1999/xlink" content-type="dwc:countryCode" xlink:type="simple">FP</named-content>; locality: <named-content xmlns:xlink="http://www.w3.org/1999/xlink" content-type="dwc:locality" xlink:type="simple">Society Islands, Moorea, In front of Hilton</named-content>; verbatimDepth: <named-content xmlns:xlink="http://www.w3.org/1999/xlink" content-type="dwc:verbatimDepth" xlink:type="simple">15-17 m</named-content>; minimumDepthInMeters: <named-content xmlns:xlink="http://www.w3.org/1999/xlink" content-type="dwc:minimumDepthInMeters" xlink:type="simple">15</named-content>; maximumDepthInMeters: <named-content xmlns:xlink="http://www.w3.org/1999/xlink" content-type="dwc:maximumDepthInMeters" xlink:type="simple">17</named-content>; verbatimCoordinates: <named-content xmlns:xlink="http://www.w3.org/1999/xlink" content-type="dwc:verbatimCoordinates" xlink:type="simple">-17.4756, -149.842</named-content>; verbatimLatitude: <named-content xmlns:xlink="http://www.w3.org/1999/xlink" content-type="dwc:verbatimLatitude" xlink:type="simple">-17.4756</named-content>; verbatimLongitude: <named-content xmlns:xlink="http://www.w3.org/1999/xlink" content-type="dwc:verbatimLongitude" xlink:type="simple">-149.842</named-content>; decimalLatitude: <named-content xmlns:xlink="http://www.w3.org/1999/xlink" content-type="dwc:decimalLatitude" xlink:type="simple">-17.4756</named-content>; decimalLongitude: <named-content xmlns:xlink="http://www.w3.org/1999/xlink" content-type="dwc:decimalLongitude" xlink:type="simple">-149.842</named-content>; <bold>Identification:</bold> identifiedBy: <named-content xmlns:xlink="http://www.w3.org/1999/xlink" content-type="dwc:identifiedBy" xlink:type="simple">Christopher Meyer</named-content>; <bold>Event:</bold> eventDate: <named-content xmlns:xlink="http://www.w3.org/1999/xlink" content-type="dwc:eventDate" xlink:type="simple">05-12-2009</named-content>; year: <named-content xmlns:xlink="http://www.w3.org/1999/xlink" content-type="dwc:year" xlink:type="simple">2009</named-content>; month: <named-content xmlns:xlink="http://www.w3.org/1999/xlink" content-type="dwc:month" xlink:type="simple">12</named-content>; day: <named-content xmlns:xlink="http://www.w3.org/1999/xlink" content-type="dwc:day" xlink:type="simple">5</named-content>; verbatimEventDate: <named-content xmlns:xlink="http://www.w3.org/1999/xlink" content-type="dwc:verbatimEventDate" xlink:type="simple">5 Dec 2009</named-content>; fieldNotes: <named-content xmlns:xlink="http://www.w3.org/1999/xlink" content-type="dwc:fieldNotes" xlink:type="simple">BIZ-230</named-content>; <bold>Record Level:</bold> institutionID: <named-content xmlns:xlink="http://www.w3.org/1999/xlink" content-type="dwc:institutionID" xlink:type="simple">http://biocol.org/urn:lsid:biocol.org:col:34871</named-content>; institutionCode: <named-content xmlns:xlink="http://www.w3.org/1999/xlink" content-type="dwc:institutionCode" xlink:type="simple">USNM</named-content>; basisOfRecord: <named-content xmlns:xlink="http://www.w3.org/1999/xlink" content-type="dwc:basisOfRecord" xlink:type="simple">DNAExtraction</named-content></p></list-item></list></tp:treatment-sec><tp:treatment-sec sec-type="Description"><title>Description</title><p>Holotype adult female with nine chaetigers, body 0.95 mm long, 0.63 mm wide at the widest point (excluding parapodia and chaetae). Paratype, possibly juvenile, with seven chaetigers (Fig. <xref ref-type="fig" rid="F12630027">3</xref>E). Body dorsoventrally flattened, oval. Live animals bright orange/red speckled with small white spots dorsally (Fig. <xref ref-type="fig" rid="F12630027">3</xref>A). Preserved specimens in alcohol white, with faint white spots visible on delicate fan-like notopodial lamellae (Fig. <xref ref-type="fig" rid="F12630027">3</xref>C). Notopodial fans covering the dorsum, except for the anteroposterior mid-line.</p><p>Eyespots not visible. Prostomium small, spherical lobe situated dorsally between notopodial fans of chaetiger 2 (Fig. <xref ref-type="fig" rid="F12630027">3</xref>A). Mouth ventral, located posterior to chaetiger 1. Proboscis protruded, long (0.84 mm), with a mid-ventral groove and ventrally folded tip (Fig. <xref ref-type="fig" rid="F12630029">4</xref>A). Notopodia dorsally radiating, with thin, delicate lamellae between notochaetae (Fig. <xref ref-type="fig" rid="F12630027">3</xref>A, Fig. <xref ref-type="fig" rid="F12630029">4</xref>A). Most notochaetae bifid, with only a few entire ones irregularly distributed amongst them (Fig. <xref ref-type="fig" rid="F12630029">4</xref>G), all similar in thickness, distal parts of bifid notochaetae spread (Fig. <xref ref-type="fig" rid="F12630029">4</xref>C). Neuropodia cylindrical with slightly enlarged tips, without parapodial extensions (Fig. <xref ref-type="fig" rid="F12630029">4</xref>D). A single, compound neuropodial hook projects distally from each neuropodium. Neuropodial hooks strongly curved, with a prominent lateral tooth (Fig. <xref ref-type="fig" rid="F12630029">4</xref>F); 3-4 distally pointed aciculae embedded in neuropodia (Fig. <xref ref-type="fig" rid="F12630029">4</xref>D). Pygidium with two elliptical pygidial cirri (Fig. <xref ref-type="fig" rid="F12630029">4</xref>A).</p><p>Spherical oocytes (diameter ±30 µm) visible through the body wall and attached to neuropodia (Fig. <xref ref-type="fig" rid="F12630027">3</xref>D, Fig. <xref ref-type="fig" rid="F12630029">4</xref>D, E).</p><sec sec-type="Type material"><title>Type material</title><p>Holotype (SIO BIC A2846) and one paratype (SMF 32994). Both specimens were collected between Opunohu Bay and Cook’s Bay, Mo'orea, Society Islands, French Polynesia, at depths of 10–15 m on 14 November 2010. The holotype is a female adult; the paratype is likely a juvenile.</p></sec><sec sec-type="Material examined"><title>Material examined</title><p>Holotype (SIO BIC A2846), paratype (SMF 32994) and two additional specimens:</p><p>
              <list list-type="bullet"><list-item><p>one specimen collected at the same type locality on 14 November 2010 (unregistered, adult);</p></list-item><list-item><p>one specimen collected in front of the Hilton, Mo'orea, Society Islands, French Polynesia (<named-content xmlns:xlink="http://www.w3.org/1999/xlink" content-type="dwc:verbatimCoordinates" xlink:type="simple">17.4756°S, 149.842°W</named-content>), at 15–17 m depth on 5 December 2009 (USNM 1430143; associated with DNA extraction).</p></list-item></list>
            </p></sec><sec sec-type="Type locality"><title>Type locality</title><p>South Pacific Ocean, Society Islands, French Polynesia, between Opunohu Bay and Cook’s Bay, Mo'orea (<named-content xmlns:xlink="http://www.w3.org/1999/xlink" content-type="dwc:verbatimCoordinates" xlink:type="simple">17.4768°S, 149.8316°W</named-content>), at depths of 10–15 m.</p></sec></tp:treatment-sec><tp:treatment-sec sec-type="Diagnosis"><title>Diagnosis</title><p>Small species (ca. 1 mm) with bright red-orange colouration and white speckles dorsally. Ventral surface generally smooth. Neuropodia lacking parapodial extensions, with neurochaetae as falcate compound hooks bearing a marked lateral tooth. Notochaetae comprising both entire and bifid forms, with bifid chaetae having spread distal ends.</p></tp:treatment-sec><tp:treatment-sec sec-type="Etymology"><title>Etymology</title><p><italic><tp:taxon-name><tp:taxon-name-part taxon-name-part-type="genus" reg="Spinther">Spinther</tp:taxon-name-part> <tp:taxon-name-part taxon-name-part-type="species" reg="bohnorum">bohnorum</tp:taxon-name-part></tp:taxon-name></italic> <bold>sp. nov.</bold> is named after Brenda and Jeffrey Bohn and their family in appreciation of their steadfast support for marine invertebrate taxonomy and biodiversity research.</p></tp:treatment-sec><tp:treatment-sec sec-type="Distribution"><title>Distribution</title><p>Known only from Mo'orea, French Polynesia.</p></tp:treatment-sec><tp:treatment-sec sec-type="Taxon discussion"><title>Taxon discussion</title><p><italic><tp:taxon-name><tp:taxon-name-part taxon-name-part-type="genus" reg="Spinther">Spinther</tp:taxon-name-part></tp:taxon-name></italic> is a small and easily recognised group of polychaetes, comprising only 12 accepted species reported worldwide, though half have been named from the North Pacific (Table <xref ref-type="table" rid="T12630018">2</xref>). While the taxonomic history of <italic><tp:taxon-name><tp:taxon-name-part taxon-name-part-type="genus" reg="Spinther">Spinther</tp:taxon-name-part></tp:taxon-name></italic> is not extensive, it has been notably convoluted. Similarly, its phylogenetic affinities and placement within the annelid tree of life have long been a subject of debate (<xref ref-type="bibr" rid="B12630200">Rouse et al. 2022</xref>). Despite advances in molecular approaches, the placement of <italic><tp:taxon-name><tp:taxon-name-part taxon-name-part-type="genus" reg="Spinther">Spinther</tp:taxon-name-part></tp:taxon-name></italic> within the annelid tree of life remains unresolved. <xref ref-type="bibr" rid="B12630080">Andrade et al. (2015)</xref> included the transcriptome of <italic><tp:taxon-name><tp:taxon-name-part taxon-name-part-type="genus" reg="Spinther">Spinther</tp:taxon-name-part> <tp:taxon-name-part taxon-name-part-type="species" reg="bohnorum">bohnorum</tp:taxon-name-part></tp:taxon-name></italic> <bold>sp. nov.</bold> in their phylogenomic study, but their results were inconclusive, likely due to long-branch effects (see also <xref ref-type="bibr" rid="B12630235">Tilic et al. (2022)</xref>). <italic><tp:taxon-name><tp:taxon-name-part taxon-name-part-type="genus" reg="Spinther">Spinther</tp:taxon-name-part></tp:taxon-name></italic> is a monotypic genus, classified as <tp:taxon-name><tp:taxon-name-part taxon-name-part-type="subclass">Aciculata</tp:taxon-name-part></tp:taxon-name> <italic>incertae sedis</italic> with uncertain affinities (<xref ref-type="bibr" rid="B12630200">Rouse et al. 2022</xref>), rendering the family name <tp:taxon-name><tp:taxon-name-part taxon-name-part-type="family">Spintheridae</tp:taxon-name-part></tp:taxon-name> redundant.</p><p>Most <italic><tp:taxon-name><tp:taxon-name-part taxon-name-part-type="genus" reg="Spinther">Spinther</tp:taxon-name-part></tp:taxon-name></italic> species live on the surface of sponges, clinging to their hosts using their hooked neurochaetae. Their bright colouration often matches the sponge, providing camouflage. Whether <italic><tp:taxon-name><tp:taxon-name-part taxon-name-part-type="genus" reg="Spinther">Spinther</tp:taxon-name-part></tp:taxon-name></italic> is parasitic or a highly adapted commensal remains unclear. In the case of <italic><tp:taxon-name><tp:taxon-name-part taxon-name-part-type="genus" reg="Spinther">Spinther</tp:taxon-name-part> <tp:taxon-name-part taxon-name-part-type="species" reg="bohnorum">bohnorum</tp:taxon-name-part></tp:taxon-name></italic> <bold>sp. nov.</bold>, it is also likely to associate with red sponges, given its colouration. However, this species was not collected directly on a sponge, but rather found in washings of coral rubble, suggesting a possible association yet to be confirmed.</p><p><xref ref-type="bibr" rid="B12630164">Johnston (1845)</xref> introduced the name <italic><tp:taxon-name><tp:taxon-name-part taxon-name-part-type="genus" reg="Spinther">Spinther</tp:taxon-name-part> <tp:taxon-name-part taxon-name-part-type="species" reg="oniscoides">oniscoides</tp:taxon-name-part></tp:taxon-name></italic> Johnston, 1845 for specimens from Ireland. A few years later, <xref ref-type="bibr" rid="B12630208">Sars (1851)</xref>, unaware of Johnston’s work, described <italic><tp:taxon-name><tp:taxon-name-part taxon-name-part-type="genus" reg="Oniscosoma">Oniscosoma</tp:taxon-name-part> <tp:taxon-name-part taxon-name-part-type="species" reg="arcticus">arcticus</tp:taxon-name-part></tp:taxon-name></italic> Sars, 1851 from northern Norway. <italic><tp:taxon-name><tp:taxon-name-part taxon-name-part-type="genus" reg="Oniscosoma">Oniscosoma</tp:taxon-name-part></tp:taxon-name></italic> is now considered a junior synonym of <italic><tp:taxon-name><tp:taxon-name-part taxon-name-part-type="genus" reg="Spinther">Spinther</tp:taxon-name-part></tp:taxon-name></italic> (<xref ref-type="bibr" rid="B12630217">Sars 1862</xref>). <xref ref-type="bibr" rid="B12630226">Stimpson (1854)</xref>, apparently unaware of both Johnston’s and Sars’ studies, described <italic><tp:taxon-name><tp:taxon-name-part taxon-name-part-type="genus" reg="Cryptonota">Cryptonota</tp:taxon-name-part> <tp:taxon-name-part taxon-name-part-type="species" reg="citrina">citrina</tp:taxon-name-part></tp:taxon-name></italic> Stimpson, 1854 from the Bay of Fundy, Canada, which was also later regarded as a junior synonym of <italic><tp:taxon-name><tp:taxon-name-part taxon-name-part-type="genus" reg="Spinther">Spinther</tp:taxon-name-part></tp:taxon-name></italic> (<xref ref-type="bibr" rid="B12630217">Sars 1862</xref>). <xref ref-type="bibr" rid="B12630119">Grube (1860)</xref> described <italic><tp:taxon-name><tp:taxon-name-part taxon-name-part-type="genus" reg="Spinther">S.</tp:taxon-name-part> <tp:taxon-name-part taxon-name-part-type="species" reg="miniaceus">miniaceus</tp:taxon-name-part></tp:taxon-name></italic> Grube, 1860 from the Adriatic Sea. <xref ref-type="bibr" rid="B12630254">Wirén (1883)</xref> subsequently used the name <italic><tp:taxon-name><tp:taxon-name-part taxon-name-part-type="genus" reg="Spinther">S.</tp:taxon-name-part> <tp:taxon-name-part taxon-name-part-type="species" reg="arcticus">arcticus</tp:taxon-name-part></tp:taxon-name></italic> (Sars, 1851) for a species from the Bering Sea, considering it sufficiently similar to Sars’ species. However, <xref ref-type="bibr" rid="B12630101">Augener (1928)</xref>, page 672, disputed this, asserting that Wirén’s specimen, collected during the Vega expedition, was distinct enough to warrant a new species. Augener proposed the name <italic><tp:taxon-name><tp:taxon-name-part taxon-name-part-type="genus" reg="Spinther">S.</tp:taxon-name-part> <tp:taxon-name-part taxon-name-part-type="species" reg="vegae">vegae</tp:taxon-name-part></tp:taxon-name></italic> Augener, 1928 for Wirén’s material, but only mentioned it in passing, without a formal description. Subsequently, <xref ref-type="bibr" rid="B12630110">Graff (1888)</xref> re-described the same specimen under the name <italic><tp:taxon-name><tp:taxon-name-part taxon-name-part-type="genus" reg="Spinther">S.</tp:taxon-name-part> <tp:taxon-name-part taxon-name-part-type="species" reg="arcticus">arcticus</tp:taxon-name-part></tp:taxon-name></italic>. Augener criticised this approach, stating that it was inadmissible for Graff to retain the name <italic><tp:taxon-name><tp:taxon-name-part taxon-name-part-type="genus" reg="Spinther">S.</tp:taxon-name-part> <tp:taxon-name-part taxon-name-part-type="species" reg="arcticus">arcticus</tp:taxon-name-part></tp:taxon-name></italic> for what he considered a different species. Despite this, <italic><tp:taxon-name><tp:taxon-name-part taxon-name-part-type="genus" reg="Spinther">S.</tp:taxon-name-part> <tp:taxon-name-part taxon-name-part-type="species" reg="vegae">vegae</tp:taxon-name-part></tp:taxon-name></italic> was never properly validated. Adding to the confusion, <xref ref-type="bibr" rid="B12630128">Hartman (1948)</xref> incorrectly interpreted <xref ref-type="bibr" rid="B12630254">Wirén (1883)</xref> as having created a homonym and replaced the name <italic><tp:taxon-name><tp:taxon-name-part taxon-name-part-type="genus" reg="Spinther">S.</tp:taxon-name-part> <tp:taxon-name-part taxon-name-part-type="species" reg="arcticus">arcticus</tp:taxon-name-part></tp:taxon-name></italic> Wirén, 1883 with <italic><tp:taxon-name><tp:taxon-name-part taxon-name-part-type="genus" reg="Spinther">S.</tp:taxon-name-part> <tp:taxon-name-part taxon-name-part-type="species" reg="wireni">wireni</tp:taxon-name-part></tp:taxon-name></italic> Hartman, 1948. However, this replacement name was unnecessary and is now considered invalid. <xref ref-type="bibr" rid="B12630191">Riddell (1909)</xref> re-described <italic><tp:taxon-name><tp:taxon-name-part taxon-name-part-type="genus" reg="Spinther">S.</tp:taxon-name-part> <tp:taxon-name-part taxon-name-part-type="species" reg="oniscoides">oniscoides</tp:taxon-name-part></tp:taxon-name></italic> and highlighted that Graff had misidentified it, showing that Graff’s specimens actually belonged to <italic><tp:taxon-name><tp:taxon-name-part taxon-name-part-type="genus" reg="Spinther">S.</tp:taxon-name-part> <tp:taxon-name-part taxon-name-part-type="species" reg="citrinus">citrinus</tp:taxon-name-part></tp:taxon-name></italic>. <xref ref-type="bibr" rid="B12630173">Levinsen (1883)</xref>'s <italic><tp:taxon-name><tp:taxon-name-part taxon-name-part-type="genus" reg="Spinther">Spinther</tp:taxon-name-part> <tp:taxon-name-part taxon-name-part-type="species" reg="major">major</tp:taxon-name-part></tp:taxon-name></italic> Levinsen, 1883 is also treated as a junior synonym of <italic><tp:taxon-name><tp:taxon-name-part taxon-name-part-type="genus" reg="Spinther">S.</tp:taxon-name-part> <tp:taxon-name-part taxon-name-part-type="species" reg="oniscoides">oniscoides</tp:taxon-name-part></tp:taxon-name></italic> by <xref ref-type="bibr" rid="B12630182">McIntosh (1900)</xref>. <xref ref-type="bibr" rid="B12630092">Augener (1913)</xref> introduced <italic><tp:taxon-name><tp:taxon-name-part taxon-name-part-type="genus" reg="Spinther">S.</tp:taxon-name-part> <tp:taxon-name-part taxon-name-part-type="species" reg="australiensis">australiensis</tp:taxon-name-part></tp:taxon-name></italic> Augener, 1913 from Western Australia. <xref ref-type="bibr" rid="B12630128">Hartman (1948)</xref> listed six species as valid within <italic><tp:taxon-name><tp:taxon-name-part taxon-name-part-type="genus" reg="Spinther">Spinther</tp:taxon-name-part></tp:taxon-name></italic>, including her new species, <italic><tp:taxon-name><tp:taxon-name-part taxon-name-part-type="genus" reg="Spinther">S.</tp:taxon-name-part> <tp:taxon-name-part taxon-name-part-type="species" reg="alaskensis">alaskensis</tp:taxon-name-part></tp:taxon-name></italic> Hartman, 1948. She treated <italic><tp:taxon-name><tp:taxon-name-part taxon-name-part-type="genus" reg="Spinther">S.</tp:taxon-name-part> <tp:taxon-name-part taxon-name-part-type="species" reg="miniaceus">miniaceus</tp:taxon-name-part></tp:taxon-name></italic> Grube, 1860 as a junior synonym of <italic><tp:taxon-name><tp:taxon-name-part taxon-name-part-type="genus" reg="Spinther">S.</tp:taxon-name-part> <tp:taxon-name-part taxon-name-part-type="species" reg="arcticus">arcticus</tp:taxon-name-part></tp:taxon-name></italic> (Sars, 1851). In the western Pacific, <italic><tp:taxon-name><tp:taxon-name-part taxon-name-part-type="genus" reg="Spinther">S.</tp:taxon-name-part> <tp:taxon-name-part taxon-name-part-type="species" reg="hystrix">hystrix</tp:taxon-name-part></tp:taxon-name></italic> Uschakov, 1950 was described from the Sea of Okhotsk, while <italic><tp:taxon-name><tp:taxon-name-part taxon-name-part-type="genus" reg="Spinther">S.</tp:taxon-name-part> <tp:taxon-name-part taxon-name-part-type="species" reg="japonicus">japonicus</tp:taxon-name-part></tp:taxon-name></italic> Imajima &amp; Hartman, 1964, <italic><tp:taxon-name><tp:taxon-name-part taxon-name-part-type="genus" reg="Spinther">S.</tp:taxon-name-part> <tp:taxon-name-part taxon-name-part-type="species" reg="ericinus">ericinus</tp:taxon-name-part></tp:taxon-name></italic> Yamamoto, 1985 and <italic><tp:taxon-name><tp:taxon-name-part taxon-name-part-type="genus" reg="Spinther">S.</tp:taxon-name-part> <tp:taxon-name-part taxon-name-part-type="species" reg="sagamiensis">sagamiensis</tp:taxon-name-part></tp:taxon-name></italic> Imajima, 2003 were described from Japan. <xref ref-type="bibr" rid="B12211306">Hartman (1967)</xref> also added <italic><tp:taxon-name><tp:taxon-name-part taxon-name-part-type="genus" reg="Spinther">S.</tp:taxon-name-part> <tp:taxon-name-part taxon-name-part-type="species" reg="usarpia">usarpia</tp:taxon-name-part></tp:taxon-name></italic> Hartman, 1967 from the Antarctic. These contributions, alongside <italic><tp:taxon-name><tp:taxon-name-part taxon-name-part-type="genus" reg="Spinther">S.</tp:taxon-name-part> <tp:taxon-name-part taxon-name-part-type="species" reg="bohnorum">bohnorum</tp:taxon-name-part></tp:taxon-name></italic> <bold>sp. nov.</bold>, bring the total number of nominal species to 15. A detailed and integrative investigation of <italic><tp:taxon-name><tp:taxon-name-part taxon-name-part-type="genus" reg="Spinther">Spinther</tp:taxon-name-part></tp:taxon-name></italic> species, combining morphological and molecular data, is needed to confirm or reject some of the proposed synonymies.</p><p><italic><tp:taxon-name><tp:taxon-name-part taxon-name-part-type="genus" reg="Spinther">Spinther</tp:taxon-name-part> <tp:taxon-name-part taxon-name-part-type="species" reg="bohnorum">bohnorum</tp:taxon-name-part></tp:taxon-name></italic> <bold>sp. nov.</bold> most closely resembles <italic><tp:taxon-name><tp:taxon-name-part taxon-name-part-type="genus" reg="Spinther">S.</tp:taxon-name-part> <tp:taxon-name-part taxon-name-part-type="species" reg="australiensis">australiensis</tp:taxon-name-part></tp:taxon-name></italic> in having falcate neurochaetae with a lateral tooth and no parapodial extension. However, <italic><tp:taxon-name><tp:taxon-name-part taxon-name-part-type="genus" reg="Spinther">S.</tp:taxon-name-part> <tp:taxon-name-part taxon-name-part-type="species" reg="bohnorum">bohnorum</tp:taxon-name-part></tp:taxon-name></italic> <bold>sp. nov.</bold> differs in possessing both bifid and entire notochaetae, whereas <italic><tp:taxon-name><tp:taxon-name-part taxon-name-part-type="genus" reg="Spinther">S.</tp:taxon-name-part> <tp:taxon-name-part taxon-name-part-type="species" reg="australiensis">australiensis</tp:taxon-name-part></tp:taxon-name></italic> only has bifid notochaetae. Additionally, <italic><tp:taxon-name><tp:taxon-name-part taxon-name-part-type="genus" reg="Spinther">S.</tp:taxon-name-part> <tp:taxon-name-part taxon-name-part-type="species" reg="bohnorum">bohnorum</tp:taxon-name-part></tp:taxon-name></italic> <bold>sp. nov.</bold> exhibits a striking red-orange colouration with white speckles, while <italic><tp:taxon-name><tp:taxon-name-part taxon-name-part-type="genus" reg="Spinther">S.</tp:taxon-name-part> <tp:taxon-name-part taxon-name-part-type="species" reg="australiensis">australiensis</tp:taxon-name-part></tp:taxon-name></italic> was originally described by <xref ref-type="bibr" rid="B12630092">Augener (1913)</xref> as “dull ochre-yellowish with whitish, colourless skin fans” (matt-ockergelblich mit weißlich farblosen Hautkämmen). Finally, <italic><tp:taxon-name><tp:taxon-name-part taxon-name-part-type="genus" reg="Spinther">S.</tp:taxon-name-part> <tp:taxon-name-part taxon-name-part-type="species" reg="bohnorum">bohnorum</tp:taxon-name-part></tp:taxon-name></italic> <bold>sp. nov.</bold> is much smaller, with the largest specimen having only 13 chaetigers and the mature female holotype having just nine chaetigers (± 1 mm body length), compared to <italic><tp:taxon-name><tp:taxon-name-part taxon-name-part-type="genus" reg="Spinther">S.</tp:taxon-name-part> <tp:taxon-name-part taxon-name-part-type="species" reg="australiensis">australiensis</tp:taxon-name-part></tp:taxon-name></italic>, which was described with 23–31 chaetigers (&gt; 4.5 mm body length).</p><p>The COI sequence obtained for a <italic><tp:taxon-name><tp:taxon-name-part taxon-name-part-type="genus" reg="Spinther">Spinther</tp:taxon-name-part> <tp:taxon-name-part taxon-name-part-type="species" reg="bohnorum">bohnorum</tp:taxon-name-part></tp:taxon-name></italic> <bold>sp. nov.</bold> specimen (USNM 1430143; GenBank: PV054334) matches the COI from the published transcriptome sequence (GenBank: PV053298) and was one of several generated as part of the Mo'orea Biocode project. The other two <italic><tp:taxon-name><tp:taxon-name-part taxon-name-part-type="genus" reg="Spinther">Spinther</tp:taxon-name-part></tp:taxon-name></italic> COI sequences generated (extractions catalogued as USNM 1430144; GenBank: PV054335 and USNM 143322) are arguably for different <italic><tp:taxon-name><tp:taxon-name-part taxon-name-part-type="genus" reg="Spinther">Spinther</tp:taxon-name-part></tp:taxon-name></italic> species, being 8–9% divergent from <italic><tp:taxon-name><tp:taxon-name-part taxon-name-part-type="genus" reg="Spinther">Spinther</tp:taxon-name-part> <tp:taxon-name-part taxon-name-part-type="species" reg="bohnorum">bohnorum</tp:taxon-name-part></tp:taxon-name></italic> <bold>sp. nov.</bold> and from each other. Unfortunately, there is no voucher material directly associated with these sequences. There are additional <italic><tp:taxon-name><tp:taxon-name-part taxon-name-part-type="genus" reg="Spinther">Spinther</tp:taxon-name-part></tp:taxon-name></italic> specimens collected as part of the Moorea Biocode project held at SIO-BIC and at the Florida Museum of Natural History, but the former were all fixed in formalin and those from the latter have not been sequenced. The presence of sympatric species of <italic><tp:taxon-name><tp:taxon-name-part taxon-name-part-type="genus" reg="Spinther">Spinther</tp:taxon-name-part></tp:taxon-name></italic> at Mo'orea warrants further investigation.</p></tp:treatment-sec><tp:treatment-sec sec-type="Methods"><title>Methods</title><p>Specimens were obtained from coral rubble collected via SCUBA which was then treated with suspension-decantation and sieving. Live specimens were imaged using a LEICA MZ9.5 stereomicroscope with a CANON Rebel T1i camera. The formalin-fixed holotype was transferred from 70% ethanol to a 1:1 mixture of 99.5% undenatured ethanol and 98% glycerine prior to imaging. Over several days, the solution was gradually replaced by glycerine to allow a gentle transition from ethanol. This clearing step improves tissue transparency and enhances visualisation of chaetae for imaging. The specimen was photographed in dorsal and ventral views using a motorised NIKON SMZ25 stereomicroscope, equipped with a NIKON Digital Sight 10 camera, with image stacks processed using NIKON NIS Elements Basic Research software (v. 5.42.04). Confocal laser scanning microscopy (CLSM) scans were performed without staining (autofluorescence) using a LEICA DM2500 microscope, 405 nm excitation wavelength, a LEICA ACS APO 10× objective (dry) and LAS X (v. 3.5.7.23225) software. Image stacks were processed in Fiji (v. 1.54f). Distal ends of noto- and neurochaetae were imaged without differential interference contrast using a NIKON Eclipse Ni microscope at 40× magnification.</p><p>For molecular analyses, a COI sequence was obtained via Sanger sequencing for a <italic><tp:taxon-name><tp:taxon-name-part taxon-name-part-type="genus" reg="Spinther">Spinther</tp:taxon-name-part> <tp:taxon-name-part taxon-name-part-type="species" reg="bohnorum">bohnorum</tp:taxon-name-part></tp:taxon-name></italic> <bold>sp. nov.</bold> specimen (USNM 1430143) GenBank: PV054334, for which only the extraction remains. This was generated as part of the Moorea Biocode project (<ext-link xmlns:xlink="http://www.w3.org/1999/xlink" ext-link-type="uri" xlink:href="https://ocean.si.edu/ecosystems/coral-reefs/welcome-moorea-biocode-project" xlink:type="simple">https://ocean.si.edu/ecosystems/coral-reefs/welcome-moorea-biocode-project</ext-link>).</p><p>The transcriptome assembly of <italic><tp:taxon-name><tp:taxon-name-part taxon-name-part-type="genus" reg="Spinther">Spinther</tp:taxon-name-part> <tp:taxon-name-part taxon-name-part-type="species" reg="bohnorum">bohnorum</tp:taxon-name-part></tp:taxon-name></italic> <bold>sp. nov.</bold> was used as a BLAST database. The <italic><tp:taxon-name><tp:taxon-name-part taxon-name-part-type="genus" reg="Spinther">Spinther</tp:taxon-name-part></tp:taxon-name></italic> COI sequence was used as a BLAST query to identify and mine the COI barcode sequence, which was subsequently uploaded to GenBank (accession number PV053298).</p><p>Specimen data for this description were (in parts) gathered and processed via the Discovery Laboratory of the SENCKENBERG OCEAN SPECIES ALLIANCE.</p><p><bold>Repository</bold>: Type material are deposited at the Benthic Invertebrate Collection, Scripps Institution of Oceanography (SIO), Senckenberg Research Institute and Natural History Museum, Frankfurt (SMF) and Smithsonian National Museum of Natural History (USNM).</p></tp:treatment-sec><tp:treatment-sec><!--Section generated to contain objects referenced in tp:taxon-treatment.--><fig id="F12630027" position="float" orientation="portrait"><object-id xmlns:xlink="http://www.w3.org/1999/xlink" content-type="arpha" xlink:type="simple">0C957F23-4279-57E4-841B-DFF3891FBA0E</object-id><object-id xmlns:xlink="http://www.w3.org/1999/xlink" content-type="doi" xlink:type="simple">10.3897/BDJ.13.e160349.figure39</object-id><label>Figure 3.</label><caption><p><italic><tp:taxon-name><tp:taxon-name-part taxon-name-part-type="genus" reg="Spinther">Spinther</tp:taxon-name-part> <tp:taxon-name-part taxon-name-part-type="species" reg="bohnorum">bohnorum</tp:taxon-name-part></tp:taxon-name></italic> Tilic &amp; Rouse, <bold>sp. nov.</bold>, live and preserved specimens. <bold>A, B</bold> Live images of <italic><tp:taxon-name><tp:taxon-name-part taxon-name-part-type="genus" reg="Spinther">S.</tp:taxon-name-part> <tp:taxon-name-part taxon-name-part-type="species" reg="bohnorum">bohnorum</tp:taxon-name-part></tp:taxon-name></italic> sp. nov.; <bold>A</bold> Dorsal view, showing the notopodial fans covering the dorsum, the small prostomium (<italic>pro</italic>) and the bright orange colouration speckled with white spots; <bold>B</bold> Ventral view; <bold>C, D</bold> Holotype (<italic><tp:taxon-name><tp:taxon-name-part taxon-name-part-type="genus" reg="Spinther">S.</tp:taxon-name-part> <tp:taxon-name-part taxon-name-part-type="species" reg="bohnorum">bohnorum</tp:taxon-name-part></tp:taxon-name></italic>, SIO BIC A18597); <bold>C</bold> Dorsal view; <bold>D</bold> Ventral view, with long, protruded proboscis (<italic>pb</italic>) visible in all specimens and oocytes (<italic>oo</italic>) apparent in the holotype; <bold>E</bold> Paratype (<italic><tp:taxon-name><tp:taxon-name-part taxon-name-part-type="genus" reg="Spinther">S.</tp:taxon-name-part> <tp:taxon-name-part taxon-name-part-type="species" reg="bohnorum">bohnorum</tp:taxon-name-part></tp:taxon-name></italic>, SMF 32994), ventral view, also showing a protruded proboscis. Scale bars: 250 µm.</p></caption><graphic xmlns:xlink="http://www.w3.org/1999/xlink" xlink:href="bdj-13-e160349-g003.jpg" position="float" id="oo_1249979.jpg" orientation="portrait" xlink:type="simple"><uri content-type="original_file" xlink:type="simple">https://binary.pensoft.net/fig/1249979</uri></graphic></fig><fig id="F12630029" position="float" orientation="portrait"><object-id xmlns:xlink="http://www.w3.org/1999/xlink" content-type="arpha" xlink:type="simple">215F1D17-50FF-5378-B305-BD7D902DA59A</object-id><object-id xmlns:xlink="http://www.w3.org/1999/xlink" content-type="doi" xlink:type="simple">10.3897/BDJ.13.e160349.figure28</object-id><label>Figure 4.</label><caption><p><italic><tp:taxon-name><tp:taxon-name-part taxon-name-part-type="genus" reg="Spinther">Spinther</tp:taxon-name-part> <tp:taxon-name-part taxon-name-part-type="species" reg="bohnorum">bohnorum</tp:taxon-name-part></tp:taxon-name></italic> Tilic &amp; Rouse, <bold>sp. nov.</bold>, holotype (SIO BIC A18597). (A–D) CLSM images showing autofluorescence. <bold>A</bold> Overview of dorsal and ventral views. The chaetigers are numbered with Roman numerals and the pygidial cirri (pc) are shown in the ventral view; <bold>B, C</bold> Notochaetae, with inset highlighting the bifid distal ends with spread tips; <bold>D</bold> Neuropodium, showing internal aciculae (<italic>ac</italic>), a single protruding falcate compound hook and oocytes (<italic>oo</italic>); <bold>E</bold> Light microscopy (LM) image showing the protruded proboscis and oocytes; <bold>F</bold> Close-up of a compound neuropodial hook, with the lateral tooth marked by an arrow; <bold>G</bold> Detailed view of the distal ends of both bifid and entire notochaetae. Scale bars: 250 µm (A, E), 100 µm (B), 50 µm (C, D), 25 µm (F, G).</p></caption><graphic xmlns:xlink="http://www.w3.org/1999/xlink" xlink:href="bdj-13-e160349-g004.jpg" position="float" id="oo_1249987.jpg" orientation="portrait" xlink:type="simple"><uri content-type="original_file" xlink:type="simple">https://binary.pensoft.net/fig/1249987</uri></graphic></fig><table-wrap id="T12630018" position="float" orientation="portrait"><label>Table 2.</label><caption><p>Morphological characters of <italic><tp:taxon-name><tp:taxon-name-part taxon-name-part-type="genus" reg="Spinther">Spinther</tp:taxon-name-part></tp:taxon-name></italic> spp. Modified after Yamamoto &amp; Imajima, 1985 and species accepted on WoRMS.</p></caption><table rules="all" border="1"><tbody><tr><td rowspan="1" colspan="1">Species</td><td rowspan="1" colspan="1">Author</td><td rowspan="1" colspan="1">Type Locality</td><td rowspan="1" colspan="1">Ventrum</td><td rowspan="1" colspan="1">Parapodial extension</td><td rowspan="1" colspan="1">Neurochaetae</td><td rowspan="1" colspan="1">Notochaetae</td><td rowspan="1" colspan="1">Number of segments</td><td rowspan="1" colspan="1">Length<break/>in mm</td><td rowspan="1" colspan="1">References</td></tr><tr><td rowspan="1" colspan="1">
              <italic>
                <tp:taxon-name><tp:taxon-name-part taxon-name-part-type="genus" reg="Spinther">Spinther</tp:taxon-name-part> <tp:taxon-name-part taxon-name-part-type="species" reg="alaskensis">alaskensis</tp:taxon-name-part></tp:taxon-name>
              </italic>
            </td><td rowspan="1" colspan="1">Hartman, 1948</td><td rowspan="1" colspan="1">Aleutians, Alaska</td><td rowspan="1" colspan="1">papillate</td><td rowspan="1" colspan="1">present</td><td rowspan="1" colspan="1">falcate smooth</td><td rowspan="1" colspan="1">entire, except for very few, very slender bifid ones, golden and entire, about two times as long as skin folds</td><td rowspan="1" colspan="1">46–47</td><td rowspan="1" colspan="1">ca. 28</td><td rowspan="1" colspan="1"><xref ref-type="bibr" rid="B12630128">Hartman (1948)</xref>; <xref ref-type="bibr" rid="B12630245">Uschakov (1950)</xref></td></tr><tr><td rowspan="1" colspan="1">
              <italic>
                <tp:taxon-name><tp:taxon-name-part taxon-name-part-type="genus" reg="Spinther">Spinther</tp:taxon-name-part> <tp:taxon-name-part taxon-name-part-type="species" reg="arcticus">arcticus</tp:taxon-name-part></tp:taxon-name>
              </italic>
            </td><td rowspan="1" colspan="1">(M. Sars, 1851)</td><td rowspan="1" colspan="1">Northern Norway</td><td rowspan="1" colspan="1">smooth</td><td rowspan="1" colspan="1">absent</td><td rowspan="1" colspan="1">falcate smooth</td><td rowspan="1" colspan="1">bifid only, distal part spread</td><td rowspan="1" colspan="1">12–24</td><td rowspan="1" colspan="1">1–9</td><td rowspan="1" colspan="1">
              <xref ref-type="bibr" rid="B12630110">Graff (1888)</xref>
            </td></tr><tr><td rowspan="1" colspan="1">
              <italic>
                <tp:taxon-name><tp:taxon-name-part taxon-name-part-type="genus" reg="Spinther">Spinther</tp:taxon-name-part> <tp:taxon-name-part taxon-name-part-type="species" reg="australiensis">australiensis</tp:taxon-name-part></tp:taxon-name>
              </italic>
            </td><td rowspan="1" colspan="1">Augener, 1913</td><td rowspan="1" colspan="1">Western Australia</td><td rowspan="1" colspan="1">smooth</td><td rowspan="1" colspan="1">absent</td><td rowspan="1" colspan="1">falcate lateral tooth</td><td rowspan="1" colspan="1">bifid only</td><td rowspan="1" colspan="1">15–31</td><td rowspan="1" colspan="1">4.5–7.5</td><td rowspan="1" colspan="1">
              <xref ref-type="bibr" rid="B12630128">Hartman (1948)</xref>
            </td></tr><tr><td rowspan="1" colspan="1">
              <italic>
                <tp:taxon-name><tp:taxon-name-part taxon-name-part-type="genus" reg="Spinther">Spinther</tp:taxon-name-part> <tp:taxon-name-part taxon-name-part-type="species" reg="bohnorum">bohnorum</tp:taxon-name-part></tp:taxon-name>
              </italic>
            </td><td rowspan="1" colspan="1">Tilic &amp; Rouse, sp. nov.</td><td rowspan="1" colspan="1">French Polynesia</td><td rowspan="1" colspan="1">smooth</td><td rowspan="1" colspan="1">absent</td><td rowspan="1" colspan="1">falcate lateral tooth</td><td rowspan="1" colspan="1">entire and bifid, distal part spread</td><td rowspan="1" colspan="1">7–13</td><td rowspan="1" colspan="1">0.5–1.5</td><td rowspan="1" colspan="1">this study</td></tr><tr><td rowspan="1" colspan="1">
              <italic>
                <tp:taxon-name><tp:taxon-name-part taxon-name-part-type="genus" reg="Spinther">Spinther</tp:taxon-name-part> <tp:taxon-name-part taxon-name-part-type="species" reg="citrinus">citrinus</tp:taxon-name-part></tp:taxon-name>
              </italic>
            </td><td rowspan="1" colspan="1">(Stimpson, 1853)</td><td rowspan="1" colspan="1">Eastern Canada</td><td rowspan="1" colspan="1">papillate</td><td rowspan="1" colspan="1">present</td><td rowspan="1" colspan="1">falcate smooth</td><td rowspan="1" colspan="1">largely entire, a few bifid, both equally thick</td><td rowspan="1" colspan="1">30–48</td><td rowspan="1" colspan="1">11–26</td><td rowspan="1" colspan="1">
              <xref ref-type="bibr" rid="B12630128">Hartman (1948)</xref>
            </td></tr><tr><td rowspan="1" colspan="1">
              <italic>
                <tp:taxon-name><tp:taxon-name-part taxon-name-part-type="genus" reg="Spinther">Spinther</tp:taxon-name-part> <tp:taxon-name-part taxon-name-part-type="species" reg="ericinus">ericinus</tp:taxon-name-part></tp:taxon-name>
              </italic>
            </td><td rowspan="1" colspan="1">Yamamoto &amp; Imajima, 1985</td><td rowspan="1" colspan="1">Japan</td><td rowspan="1" colspan="1">smooth and segmentally ridged</td><td rowspan="1" colspan="1">present</td><td rowspan="1" colspan="1">falcate smooth</td><td rowspan="1" colspan="1">bifid only, distal part spread</td><td rowspan="1" colspan="1">27</td><td rowspan="1" colspan="1">10.1</td><td rowspan="1" colspan="1">
              <xref ref-type="bibr" rid="B12630267">Yamamoto and Imajima (1985)</xref>
            </td></tr><tr><td rowspan="1" colspan="1">
              <italic>
                <tp:taxon-name><tp:taxon-name-part taxon-name-part-type="genus" reg="Spinther">Spinther</tp:taxon-name-part> <tp:taxon-name-part taxon-name-part-type="species" reg="hystrix">hystrix</tp:taxon-name-part></tp:taxon-name>
              </italic>
            </td><td rowspan="1" colspan="1">Uschakov, 1950</td><td rowspan="1" colspan="1">Eastern Russia</td><td rowspan="1" colspan="1">papillate</td><td rowspan="1" colspan="1">present</td><td rowspan="1" colspan="1">falcate smooth</td><td rowspan="1" colspan="1">entire, except for very few, very slender bifid ones, golden and entire, about five times as long as skin folds</td><td rowspan="1" colspan="1">up to 50</td><td rowspan="1" colspan="1">max. 50</td><td rowspan="1" colspan="1">
              <xref ref-type="bibr" rid="B12630245">Uschakov (1950)</xref>
            </td></tr><tr><td rowspan="1" colspan="1">
              <italic>
                <tp:taxon-name><tp:taxon-name-part taxon-name-part-type="genus" reg="Spinther">Spinther</tp:taxon-name-part> <tp:taxon-name-part taxon-name-part-type="species" reg="japonicus">japonicus</tp:taxon-name-part></tp:taxon-name>
              </italic>
            </td><td rowspan="1" colspan="1">Imajima &amp; Hartman, 1964</td><td rowspan="1" colspan="1">Japan</td><td rowspan="1" colspan="1">smooth</td><td rowspan="1" colspan="1">absent</td><td rowspan="1" colspan="1">falcate smooth</td><td rowspan="1" colspan="1">bifid and entire, the ratio is between 1:2 and 1:3</td><td rowspan="1" colspan="1">29</td><td rowspan="1" colspan="1">5</td><td rowspan="1" colspan="1">
              <xref ref-type="bibr" rid="B12630155">Imajima and Hartman (1964)</xref>
            </td></tr><tr><td rowspan="1" colspan="1">
              <italic>
                <tp:taxon-name><tp:taxon-name-part taxon-name-part-type="genus" reg="Spinther">Spinther</tp:taxon-name-part> <tp:taxon-name-part taxon-name-part-type="species" reg="oniscoides">oniscoides</tp:taxon-name-part></tp:taxon-name>
              </italic>
            </td><td rowspan="1" colspan="1">Johnston, 1845</td><td rowspan="1" colspan="1">Ireland</td><td rowspan="1" colspan="1">papillate</td><td rowspan="1" colspan="1">present</td><td rowspan="1" colspan="1">falcate smooth</td><td rowspan="1" colspan="1">bifid only</td><td rowspan="1" colspan="1">20–25</td><td rowspan="1" colspan="1">4–13</td><td rowspan="1" colspan="1">
              <xref ref-type="bibr" rid="B12630128">Hartman (1948)</xref>
            </td></tr><tr><td rowspan="1" colspan="1">
              <italic>
                <tp:taxon-name><tp:taxon-name-part taxon-name-part-type="genus" reg="Spinther">Spinther</tp:taxon-name-part> <tp:taxon-name-part taxon-name-part-type="species" reg="sagamiensis">sagamiensis</tp:taxon-name-part></tp:taxon-name>
              </italic>
            </td><td rowspan="1" colspan="1">Imajima, 2003</td><td rowspan="1" colspan="1">Japan</td><td rowspan="1" colspan="1">papillate</td><td rowspan="1" colspan="1">present</td><td rowspan="1" colspan="1">falcate smooth</td><td rowspan="1" colspan="1">bifid only</td><td rowspan="1" colspan="1">14</td><td rowspan="1" colspan="1">2.7</td><td rowspan="1" colspan="1">
              <xref ref-type="bibr" rid="B12630146">Imajima (2003)</xref>
            </td></tr><tr><td rowspan="1" colspan="1">
              <italic>
                <tp:taxon-name><tp:taxon-name-part taxon-name-part-type="genus" reg="Spinther">Spinther</tp:taxon-name-part> <tp:taxon-name-part taxon-name-part-type="species" reg="usarpia">usarpia</tp:taxon-name-part></tp:taxon-name>
              </italic>
            </td><td rowspan="1" colspan="1">Hartman, 1967</td><td rowspan="1" colspan="1">Antarctic Peninsula</td><td rowspan="1" colspan="1">smooth</td><td rowspan="1" colspan="1">absent</td><td rowspan="1" colspan="1">falcate smooth</td><td rowspan="1" colspan="1">bifid only, distal part not spread</td><td rowspan="1" colspan="1">20</td><td rowspan="1" colspan="1">3</td><td rowspan="1" colspan="1">
              <xref ref-type="bibr" rid="B12211306">Hartman (1967)</xref>
            </td></tr><tr><td rowspan="1" colspan="1">
              <italic>
                <tp:taxon-name><tp:taxon-name-part taxon-name-part-type="genus" reg="Spinther">Spinther</tp:taxon-name-part> <tp:taxon-name-part taxon-name-part-type="species" reg="vegae">vegae</tp:taxon-name-part></tp:taxon-name>
              </italic>
            </td><td rowspan="1" colspan="1">Augener, 1928</td><td rowspan="1" colspan="1">Bering Strait</td><td rowspan="1" colspan="1">papillate</td><td rowspan="1" colspan="1">present</td><td rowspan="1" colspan="1">falcate smooth</td><td rowspan="1" colspan="1">bifid and entire, both equal in number and equally thick</td><td rowspan="1" colspan="1">43–52</td><td rowspan="1" colspan="1">20–25</td><td rowspan="1" colspan="1">
              <xref ref-type="bibr" rid="B12630128">Hartman (1948)</xref>
            </td></tr></tbody></table></table-wrap></tp:treatment-sec><ref-list><ref id="B12630080"><element-citation xmlns:xlink="http://www.w3.org/1999/xlink" publication-type="article" xlink:type="simple"><person-group person-group-type="author"><name name-style="western"><surname>Andrade</surname><given-names>S. C. S.</given-names></name><name name-style="western"><surname>Novo</surname><given-names>M.</given-names></name><name name-style="western"><surname>Kawauchi</surname><given-names>G. Y.</given-names></name><name name-style="western"><surname>Worsaae</surname><given-names>K.</given-names></name><name name-style="western"><surname>Pleijel</surname><given-names>F.</given-names></name><name name-style="western"><surname>Giribet</surname><given-names>G.</given-names></name><name name-style="western"><surname>Rouse</surname><given-names>G. W.</given-names></name></person-group><year>2015</year><article-title>Articulating “archiannelids": Phylogenomics and annelid relationships, with emphasis on meiofaunal taxa</article-title><source>Molecular Biology and Evolution</source><volume>32</volume><issue>11</issue><fpage>2860</fpage><lpage>2875</lpage><uri xlink:type="simple">&lt;Go to ISI&gt;://WOS:000363033100005</uri><pub-id pub-id-type="doi">10.1093/molbev/msv157</pub-id></element-citation></ref><ref id="B12630235"><element-citation xmlns:xlink="http://www.w3.org/1999/xlink" publication-type="article" xlink:type="simple"><person-group person-group-type="author"><name name-style="western"><surname>Tilic</surname><given-names>Ekin</given-names></name><name name-style="western"><surname>Stiller</surname><given-names>Josefin</given-names></name><name name-style="western"><surname>Campos</surname><given-names>Ernesto</given-names></name><name name-style="western"><surname>Pleijel</surname><given-names>Fredrik</given-names></name><name name-style="western"><surname>Rouse</surname><given-names>Greg W.</given-names></name></person-group><year>2022</year><article-title>Phylogenomics resolves ambiguous relationships within <tp:taxon-name><tp:taxon-name-part taxon-name-part-type="subclass">Aciculata</tp:taxon-name-part></tp:taxon-name> (<tp:taxon-name><tp:taxon-name-part taxon-name-part-type="class">Errantia</tp:taxon-name-part></tp:taxon-name>, <tp:taxon-name><tp:taxon-name-part taxon-name-part-type="phylum">Annelida</tp:taxon-name-part></tp:taxon-name>)</article-title><source>Molecular Phylogenetics and Evolution</source><volume>166</volume><issue>107339</issue><fpage>1</fpage><lpage>10</lpage><uri xlink:type="simple">https://www.sciencedirect.com/science/article/pii/S1055790321002724</uri><pub-id pub-id-type="doi">10.1016/j.ympev.2021.107339</pub-id></element-citation></ref><ref id="B12630128"><element-citation xmlns:xlink="http://www.w3.org/1999/xlink" publication-type="article" xlink:type="simple"><person-group person-group-type="author"><name name-style="western"><surname>Hartman</surname><given-names>O.</given-names></name></person-group><year>1948</year><article-title>The polychaetous annelids of Alaska</article-title><source>Pacific Science</source><volume>2</volume><fpage>3</fpage><lpage>58</lpage></element-citation></ref><ref id="B12630245"><element-citation xmlns:xlink="http://www.w3.org/1999/xlink" publication-type="article" xlink:type="simple"><person-group person-group-type="author"><name name-style="western"><surname>Uschakov</surname><given-names>P. V.</given-names></name></person-group><year>1950</year><article-title>Polychaetes from the Sea of Okothsk (In Russian)</article-title><source>Issledovania Dal'nevoslochnyka Morei, Akademiya Nauk SSSR</source><volume>2</volume><fpage>140</fpage><lpage>236</lpage></element-citation></ref><ref id="B12630110"><element-citation xmlns:xlink="http://www.w3.org/1999/xlink" publication-type="article" xlink:type="simple"><person-group person-group-type="author"><name name-style="western"><surname>Graff</surname><given-names>L. von</given-names></name></person-group><year>1888</year><article-title>Die Anneliden Gattung <tp:taxon-name><tp:taxon-name-part taxon-name-part-type="genus" reg="Spinther">Spinther</tp:taxon-name-part></tp:taxon-name></article-title><source>Zeitschrift für wissenschaftliche Zoologie</source><volume>46</volume><fpage>1</fpage><lpage>66</lpage></element-citation></ref><ref id="B12630267"><element-citation xmlns:xlink="http://www.w3.org/1999/xlink" publication-type="article" xlink:type="simple"><person-group person-group-type="author"><name name-style="western"><surname>Yamamoto</surname><given-names>Ryuta</given-names></name><name name-style="western"><surname>Imajima</surname><given-names>M.</given-names></name></person-group><year>1985</year><article-title>A new species of the genus <italic><tp:taxon-name><tp:taxon-name-part taxon-name-part-type="genus" reg="Spinther">Spinther</tp:taxon-name-part></tp:taxon-name></italic> (<tp:taxon-name><tp:taxon-name-part taxon-name-part-type="class">Polychaeta</tp:taxon-name-part></tp:taxon-name>, <tp:taxon-name><tp:taxon-name-part taxon-name-part-type="family">Spintheridae</tp:taxon-name-part></tp:taxon-name>) from Japan</article-title><source>Bulletin of the National Science Museum, Tokyo</source><volume>11</volume><issue>3</issue><fpage>129</fpage><lpage>135</lpage></element-citation></ref><ref id="B12630155"><element-citation xmlns:xlink="http://www.w3.org/1999/xlink" publication-type="article" xlink:type="simple"><person-group person-group-type="author"><name name-style="western"><surname>Imajima</surname><given-names>M.</given-names></name><name name-style="western"><surname>Hartman</surname><given-names>O.</given-names></name></person-group><year>1964</year><article-title>The polychaetous annelids of Japan. Part 1</article-title><source>Allan Hancock Foundation Publications. Occasional Paper.</source><volume>26</volume><fpage>1</fpage><lpage>166</lpage></element-citation></ref><ref id="B12630146"><element-citation xmlns:xlink="http://www.w3.org/1999/xlink" publication-type="article" xlink:type="simple"><person-group person-group-type="author"><name name-style="western"><surname>Imajima</surname><given-names>M.</given-names></name></person-group><year>2003</year><article-title>Polychaetous annelids from Sagami Bay and Sagami Sea collected by the Emperor Showa of Japan and deposited at the Showa Memorial Institute, National Science Museum Tokyo (II). Orders included within the <tp:taxon-name><tp:taxon-name-part taxon-name-part-type="order">Phyllodocida</tp:taxon-name-part></tp:taxon-name>, <tp:taxon-name><tp:taxon-name-part taxon-name-part-type="order">Amphinomida</tp:taxon-name-part></tp:taxon-name>, Spintherida and <tp:taxon-name><tp:taxon-name-part taxon-name-part-type="order">Eunicida</tp:taxon-name-part></tp:taxon-name></article-title><source>National Science Museum Monographs</source><volume>23</volume><fpage>1</fpage><lpage>221</lpage><uri xlink:type="simple">&lt;Go to ISI&gt;://ZOOREC:ZOOR14101007413</uri></element-citation></ref><ref id="B12211306"><element-citation xmlns:xlink="http://www.w3.org/1999/xlink" publication-type="book" xlink:type="simple"><person-group person-group-type="author"><name name-style="western"><surname>Hartman</surname><given-names>O.</given-names></name></person-group><year>1967</year><source>Polychaetous annelids collected by the USNS Eltanin and Staten Island cruises, chiefly from Antarctic Seas. Allan Hancock Monographs in Marine Biology</source><volume>2</volume><publisher-name>Allan Hancock Foundation, University of Southern California</publisher-name><size units="page">1-387</size><uri xlink:type="simple">https://books.google.de/books?id=A2yLAAAAIAAJ</uri></element-citation></ref><ref id="B12630200"><element-citation xmlns:xlink="http://www.w3.org/1999/xlink" publication-type="book" xlink:type="simple"><person-group person-group-type="author"><name name-style="western"><surname>Rouse</surname><given-names>Greg</given-names></name><name name-style="western"><surname>Pleijel</surname><given-names>Fredrik</given-names></name><name name-style="western"><surname>Tilic</surname><given-names>Ekin</given-names></name></person-group><year>2022</year><source>
            <tp:taxon-name>
              <tp:taxon-name-part taxon-name-part-type="phylum">Annelida</tp:taxon-name-part>
            </tp:taxon-name>
          </source><publisher-name>Oxford University Press</publisher-name><isbn>0192591622</isbn><pub-id pub-id-type="doi">10.1093/oso/9780199692309.001.0001</pub-id></element-citation></ref><ref id="B12630164"><element-citation xmlns:xlink="http://www.w3.org/1999/xlink" publication-type="article" xlink:type="simple"><person-group person-group-type="author"><name name-style="western"><surname>Johnston</surname><given-names>George</given-names></name></person-group><year>1845</year><article-title>Miscellanea Zoologica. Classe Annelides; Order Errantes; Family Nereides</article-title><source>Annals and Magazine of Natural History</source><volume>16</volume><fpage>4</fpage><lpage>10</lpage></element-citation></ref><ref id="B12630208"><element-citation xmlns:xlink="http://www.w3.org/1999/xlink" publication-type="article" xlink:type="simple"><person-group person-group-type="author"><name name-style="western"><surname>Sars</surname><given-names>Michael</given-names></name></person-group><year>1851</year><article-title>Beretning om en i Sommeren 1849 foretagen zoologisk Reise i Lofoten og Finmarken</article-title><source>Nyt Magazin for Naturvidenskaberne, Christiania</source><volume>2</volume><issue>2</issue><fpage>121</fpage><lpage>211</lpage></element-citation></ref><ref id="B12630217"><element-citation xmlns:xlink="http://www.w3.org/1999/xlink" publication-type="article" xlink:type="simple"><person-group person-group-type="author"><name name-style="western"><surname>Sars</surname><given-names>Michael</given-names></name></person-group><year>1862</year><article-title>Uddrag af en Afhandling, ledsaget af detaillerede Afbildninger over fflgende norske Annelider</article-title><source>Forhandlinger fra Videnskabs-Selskabet i Christiania</source><volume>1861</volume><fpage>50</fpage><lpage>59</lpage></element-citation></ref><ref id="B12630226"><element-citation xmlns:xlink="http://www.w3.org/1999/xlink" publication-type="article" xlink:type="simple"><person-group person-group-type="author"><name name-style="western"><surname>Stimpson</surname><given-names>William</given-names></name></person-group><year>1854</year><article-title>Synopsis of the marine invertebrata of Grand Manan: or the region about the mouth of the Bay of Fundy, New Brunswick</article-title><source>Smithsonian Contributions to Knowledge</source><volume>6</volume><issue>1</issue><fpage>1</fpage><lpage>67</lpage></element-citation></ref><ref id="B12630119"><element-citation xmlns:xlink="http://www.w3.org/1999/xlink" publication-type="article" xlink:type="simple"><person-group person-group-type="author"><name name-style="western"><surname>Grube</surname><given-names>A. E.</given-names></name></person-group><year>1860</year><article-title>Beschreibung neuer oder wenig bekannter Anneliden</article-title><source>Archiv für Naturgeschichte</source><volume>26</volume><fpage>71</fpage><lpage>118</lpage></element-citation></ref><ref id="B12630254"><element-citation xmlns:xlink="http://www.w3.org/1999/xlink" publication-type="chapter" xlink:type="simple"><person-group person-group-type="author"><name name-style="western"><surname>Wirén</surname><given-names>Axel</given-names></name></person-group><year>1883</year><chapter-title>Chaetopoder från Sibiriska Ishafvet och Berings Haf Insamlade under Vega-Expeditionen 1878-1879</chapter-title><person-group person-group-type="editor"><name name-style="western"><surname>Nordenskiöld</surname><given-names>Adolf Erik</given-names></name></person-group><source>Vega-Expeditionens Vetenskapliga Iakttagelser (bearbetade af deltagare i resan och andra forskare)</source><volume>2</volume><publisher-name>F&amp;G Beijers Förlag.</publisher-name><publisher-loc>Stockholm</publisher-loc><size units="page">43</size></element-citation></ref><ref id="B12630101"><element-citation xmlns:xlink="http://www.w3.org/1999/xlink" publication-type="article" xlink:type="simple"><person-group person-group-type="author"><name name-style="western"><surname>Augener</surname><given-names>H.</given-names></name></person-group><year>1928</year><article-title>Die Polychäten von Spitzbergen</article-title><source>Fauna Arctica</source><volume>5</volume><fpage>647</fpage><lpage>834</lpage></element-citation></ref><ref id="B12630191"><element-citation xmlns:xlink="http://www.w3.org/1999/xlink" publication-type="article" xlink:type="simple"><person-group person-group-type="author"><name name-style="western"><surname>Riddell</surname><given-names>N.</given-names></name></person-group><year>1909</year><article-title><tp:taxon-name><tp:taxon-name-part taxon-name-part-type="genus" reg="Spinther">Spinther</tp:taxon-name-part> <tp:taxon-name-part taxon-name-part-type="species" reg="oniscoides">oniscoides</tp:taxon-name-part></tp:taxon-name> Johnston</article-title><source>Irish Naturalist</source><volume>18</volume><fpage>101</fpage><lpage>108</lpage></element-citation></ref><ref id="B12630173"><element-citation xmlns:xlink="http://www.w3.org/1999/xlink" publication-type="article" xlink:type="simple"><person-group person-group-type="author"><name name-style="western"><surname>Levinsen</surname><given-names>G. M. R.</given-names></name></person-group><year>1883</year><article-title>Systematisk-geografisk oversigt over de nordiske Annulata, Gephyrea, <tp:taxon-name><tp:taxon-name-part taxon-name-part-type="superphylum">Chaetognathi</tp:taxon-name-part></tp:taxon-name> og Balanoglossi</article-title><source>Videnskabelige Meddelelser fra Dansk naturhistorik Førening i Kjøbenhavn</source><volume>1882</volume><fpage>160</fpage><lpage>251</lpage></element-citation></ref><ref id="B12630182"><element-citation xmlns:xlink="http://www.w3.org/1999/xlink" publication-type="article" xlink:type="simple"><person-group person-group-type="author"><name name-style="western"><surname>McIntosh</surname><given-names>William Carmichael</given-names></name></person-group><year>1900</year><article-title>A monograph of British Annelids. Vol. 1. pt. 2. <tp:taxon-name><tp:taxon-name-part taxon-name-part-type="class">Polychaeta</tp:taxon-name-part></tp:taxon-name> <tp:taxon-name><tp:taxon-name-part taxon-name-part-type="family">Amphinomidae</tp:taxon-name-part></tp:taxon-name> to <tp:taxon-name><tp:taxon-name-part taxon-name-part-type="family">Sigalionidae</tp:taxon-name-part></tp:taxon-name></article-title><source>Ray Society of London</source><volume>1</volume><issue>l2</issue><fpage>215</fpage><lpage>442</lpage></element-citation></ref><ref id="B12630092"><element-citation xmlns:xlink="http://www.w3.org/1999/xlink" publication-type="article" xlink:type="simple"><person-group person-group-type="author"><name name-style="western"><surname>Augener</surname><given-names>H.</given-names></name></person-group><year>1913</year><article-title><tp:taxon-name><tp:taxon-name-part taxon-name-part-type="class">Polychaeta</tp:taxon-name-part></tp:taxon-name> I, <tp:taxon-name><tp:taxon-name-part taxon-name-part-type="class">Errantia</tp:taxon-name-part></tp:taxon-name></article-title><source>Fauna Südwest-Australiens</source><volume>4</volume><issue>5</issue><fpage>65</fpage><lpage>304</lpage></element-citation></ref></ref-list></tp:taxon-treatment>
