# Supplementary material for: Ocean Species Discoveries 13–27 — Taxonomic contributions to the diversity of Polychaeta, Mollusca and Crustacea
Source: Biodivers Data J. 2025 Oct 15;13:e160349. doi: 10.3897/BDJ.13.e160349 (PMC12547430; doi:10.3897/BDJ.13.e160349)
Supplement: XML Treatment for Pycnodontochiton [file BDJ.13.e160349-treatment5.xml]

<!DOCTYPE tp:taxon-treatment
  PUBLIC "-//TaxonX//DTD Taxonomic Treatment Publishing DTD v0 20100105//EN" "tax-treatment-NSO.dtd">
<tp:taxon-treatment xmlns:tp="http://www.plazi.org/taxpub"><tp:treatment-meta><mixed-citation publication-type="journal"><person-group><name><surname>(SOSA)</surname><given-names>Senckenberg Ocean Species Alliance</given-names></name><name><surname>Andrade</surname><given-names>Luiz F.</given-names></name><name><surname>Boyko</surname><given-names>Christopher B.</given-names></name><name><surname>Brandt</surname><given-names>Angelika</given-names></name><name><surname>Buge</surname><given-names>Barbara</given-names></name><name><surname>Dávila Jiménez</surname><given-names>Yasmín</given-names></name><name><surname>Henseler</surname><given-names>Mats</given-names></name><name><surname>Hernández Alcántara</surname><given-names>Pablo</given-names></name><name><surname>Jóźwiak</surname><given-names>Piotr</given-names></name><name><surname>Knauber</surname><given-names>Henry</given-names></name><name><surname>Marcondes Machado</surname><given-names>Fabrizio</given-names></name><name><surname>Martínez-Muñoz</surname><given-names>Carlos A.</given-names></name><name><surname>Momtazi</surname><given-names>Farzaneh</given-names></name><name><surname>Nakadera</surname><given-names>Yumi</given-names></name><name><surname>Qiu</surname><given-names>Jian-Wen</given-names></name><name><surname>Riehl</surname><given-names>Torben</given-names></name><name><surname>Rouse</surname><given-names>Greg W.</given-names></name><name><surname>Sigwart</surname><given-names>Julia D.</given-names></name><name><surname>Sirenko</surname><given-names>Boris</given-names></name><name><surname>Souza-Filho</surname><given-names>Jesser F.</given-names></name><name><surname>Steger</surname><given-names>Jan</given-names></name><name><surname>Stępień</surname><given-names>Anna</given-names></name><name><surname>Tilic</surname><given-names>Ekin</given-names></name><name><surname>Trautwein</surname><given-names>Bianca</given-names></name><name><surname>Vončina</surname><given-names>Katarzyna</given-names></name><name><surname>Williams</surname><given-names>Jason D.</given-names></name><name><surname>Zhang</surname><given-names>Junlong</given-names></name></person-group><article-title>Ocean Species Discoveries 13–27 — Taxonomic contributions to the diversity of <tp:taxon-name><tp:taxon-name-part taxon-name-part-type="class">Polychaeta</tp:taxon-name-part></tp:taxon-name>, <tp:taxon-name><tp:taxon-name-part taxon-name-part-type="phylum">Mollusca</tp:taxon-name-part></tp:taxon-name> and <tp:taxon-name><tp:taxon-name-part taxon-name-part-type="subphylum">Crustacea</tp:taxon-name-part></tp:taxon-name></article-title><source>Biodivers Data J</source><day>15</day><month>10</month><year>2025</year><volume>13</volume><pub-id pub-id-type="doi">10.3897/BDJ.13.e160349</pub-id></mixed-citation></tp:treatment-meta><tp:nomenclature><tp:taxon-name>
            <object-id xmlns:xlink="http://www.w3.org/1999/xlink" content-type="arpha" xlink:type="simple">AF69CE2C-B2E0-56BC-89E4-2EC594543E35</object-id>
            <tp:taxon-name-part taxon-name-part-type="genus">Pycnodontochiton</tp:taxon-name-part>
            <object-id xmlns:xlink="http://www.w3.org/1999/xlink" content-type="zoobank" xlink:type="simple" object-id-type="ZooBank">7CD8C680-1A43-4FFC-A9B9-DE7C8F6EF050</object-id>
          </tp:taxon-name><tp:taxon-authority>Sirenko, Zhang &amp; Sigwart</tp:taxon-authority><tp:taxon-status xmlns:xlink="http://www.w3.org/1999/xlink" xlink:type="simple">gen. nov.</tp:taxon-status><tp:nomenclature-citation-list><tp:nomenclature-citation><tp:taxon-name><tp:taxon-name-part taxon-name-part-type="genus">Pycnodontochiton</tp:taxon-name-part> <tp:taxon-name-part taxon-name-part-type="species">sinensis</tp:taxon-name-part></tp:taxon-name><comment> Sirenko, Zhang &amp; Sigwart. Type species.</comment></tp:nomenclature-citation></tp:nomenclature-citation-list></tp:nomenclature><tp:treatment-sec sec-type="Diagnosis"><title>Diagnosis</title><p>Chitons of small to medium size with body length up to 19 mm, elongate-oval, valves moderately elevated (dorsal elevation about 0.35). Head valve slightly narrower than tail valve. Valves V and VI widest. Tail valve with anterior mucro. Ratio of length of postmucronal area to length of antemucronal area 1.4. Tegmentum sculptured with small elongated granules closely arranged in longitudinal rows in central areas of intermediate valves and in antemucronal areas of tail valve and in quincunx patterns or in a random manner in other areas. Most granules with 1, 2 or 3 aesthete pores. Perinotum narrow, 5.5 times narrower than valve V, covered with bluntly pointed, slightly flattened, long spicules with 10–12 vague longitudinal ribs around spicule. Marginal needles and ventral spicules with vague longitudinal ribs or smooth. Radula ca. 5 mm long, with about 126 rows of mature teeth; central tooth large and unusual wide, with round dorsal edge, first lateral tooth narrow, roughly L-shaped, major lateral teeth large, with flat elongate heads, first uncinal tooth unusually narrow and elongated, major uncinal tooth long with well-developed blade. Number of gills in adult specimens 22.</p></tp:treatment-sec><tp:treatment-sec sec-type="Etymology"><title>Etymology</title><p>The genus name is a combination of the Greek roots <italic>pycno</italic>- (dense), <italic>dont</italic>- (tooth) and chiton, referring to the distinct dense tooth rows of the radula in this genus. The Greek word χιτών (chiton) is a masculine noun in the third declension.</p></tp:treatment-sec><tp:treatment-sec sec-type="Distribution"><title>Distribution</title><p>Deep-water chemosynthetic habitats from the East China Sea to the South China Sea.</p></tp:treatment-sec><tp:treatment-sec sec-type="Taxon discussion"><title>Taxon discussion</title><p>The new genus includes two species: <italic><tp:taxon-name><tp:taxon-name-part taxon-name-part-type="genus" reg="Pycnodontochiton">Pycnodontochiton</tp:taxon-name-part> <tp:taxon-name-part taxon-name-part-type="species" reg="tenuidontus">tenuidontus</tp:taxon-name-part></tp:taxon-name></italic> (Saito and Okutani, 1990) <bold>comb. nov.</bold>, found in hydrothermal vent sites in the Okinawa Trough area and <italic><tp:taxon-name><tp:taxon-name-part taxon-name-part-type="genus" reg="Pycnodontochiton">P.</tp:taxon-name-part> <tp:taxon-name-part taxon-name-part-type="species" reg="sinensis">sinensis</tp:taxon-name-part></tp:taxon-name></italic> <bold>gen. et sp. nov.</bold>, from the Haima cold seep area in the South China Sea, at depths of 1385–1392 m.</p><p>Although new genus is superficially similar to <italic><tp:taxon-name><tp:taxon-name-part taxon-name-part-type="genus" reg="Leptochiton">Leptochiton</tp:taxon-name-part></tp:taxon-name></italic> as considered by <xref ref-type="bibr" rid="B12802067">Saito and Okutani (1990)</xref>, it differs significantly from all known species in the teeth of the radula. Really no species of chitons, including species of the genus <italic><tp:taxon-name><tp:taxon-name-part taxon-name-part-type="genus" reg="Leptochiton">Leptochiton</tp:taxon-name-part></tp:taxon-name></italic>, have such huge central teeth and such long first uncinal tooth, which undoubtedly confirms the validity of the new genus <italic><tp:taxon-name><tp:taxon-name-part taxon-name-part-type="genus" reg="Pycnodontochiton">Pycnodontochiton</tp:taxon-name-part></tp:taxon-name></italic> <bold>gen. nov.</bold></p></tp:treatment-sec><ref-list><ref id="B12802067"><element-citation xmlns:xlink="http://www.w3.org/1999/xlink" publication-type="article" xlink:type="simple"><person-group person-group-type="author"><name name-style="western"><surname>Saito</surname><given-names>H.</given-names></name><name name-style="western"><surname>Okutani</surname><given-names>T.</given-names></name></person-group><year>1990</year><article-title>Two new chitons (<tp:taxon-name><tp:taxon-name-part taxon-name-part-type="phylum">Mollusca</tp:taxon-name-part></tp:taxon-name>: <tp:taxon-name><tp:taxon-name-part taxon-name-part-type="class">Polyplacophora</tp:taxon-name-part></tp:taxon-name>) from a hydrothermal vent site of the Iheya Small Ridge, Okinawa Trough, east China Sea.</article-title><source>Venus (Japanese Journal of Malacology)</source><volume>49</volume><issue>3</issue><fpage>165</fpage><lpage>179</lpage><pub-id pub-id-type="doi">10.18941/venusjjm.49.3_165</pub-id></element-citation></ref></ref-list></tp:taxon-treatment>
