# Supplementary material for: Ocean Species Discoveries 13–27 — Taxonomic contributions to the diversity of Polychaeta, Mollusca and Crustacea
Source: Biodivers Data J. 2025 Oct 15;13:e160349. doi: 10.3897/BDJ.13.e160349 (PMC12547430; doi:10.3897/BDJ.13.e160349)
Supplement: XML Treatment for Veleropilina gretchenae [file BDJ.13.e160349-treatment7.xml]

<!DOCTYPE tp:taxon-treatment
  PUBLIC "-//TaxonX//DTD Taxonomic Treatment Publishing DTD v0 20100105//EN" "tax-treatment-NSO.dtd">
<tp:taxon-treatment xmlns:tp="http://www.plazi.org/taxpub"><tp:treatment-meta><mixed-citation publication-type="journal"><person-group><name><surname>(SOSA)</surname><given-names>Senckenberg Ocean Species Alliance</given-names></name><name><surname>Andrade</surname><given-names>Luiz F.</given-names></name><name><surname>Boyko</surname><given-names>Christopher B.</given-names></name><name><surname>Brandt</surname><given-names>Angelika</given-names></name><name><surname>Buge</surname><given-names>Barbara</given-names></name><name><surname>Dávila Jiménez</surname><given-names>Yasmín</given-names></name><name><surname>Henseler</surname><given-names>Mats</given-names></name><name><surname>Hernández Alcántara</surname><given-names>Pablo</given-names></name><name><surname>Jóźwiak</surname><given-names>Piotr</given-names></name><name><surname>Knauber</surname><given-names>Henry</given-names></name><name><surname>Marcondes Machado</surname><given-names>Fabrizio</given-names></name><name><surname>Martínez-Muñoz</surname><given-names>Carlos A.</given-names></name><name><surname>Momtazi</surname><given-names>Farzaneh</given-names></name><name><surname>Nakadera</surname><given-names>Yumi</given-names></name><name><surname>Qiu</surname><given-names>Jian-Wen</given-names></name><name><surname>Riehl</surname><given-names>Torben</given-names></name><name><surname>Rouse</surname><given-names>Greg W.</given-names></name><name><surname>Sigwart</surname><given-names>Julia D.</given-names></name><name><surname>Sirenko</surname><given-names>Boris</given-names></name><name><surname>Souza-Filho</surname><given-names>Jesser F.</given-names></name><name><surname>Steger</surname><given-names>Jan</given-names></name><name><surname>Stępień</surname><given-names>Anna</given-names></name><name><surname>Tilic</surname><given-names>Ekin</given-names></name><name><surname>Trautwein</surname><given-names>Bianca</given-names></name><name><surname>Vončina</surname><given-names>Katarzyna</given-names></name><name><surname>Williams</surname><given-names>Jason D.</given-names></name><name><surname>Zhang</surname><given-names>Junlong</given-names></name></person-group><article-title>Ocean Species Discoveries 13–27 — Taxonomic contributions to the diversity of <tp:taxon-name><tp:taxon-name-part taxon-name-part-type="class">Polychaeta</tp:taxon-name-part></tp:taxon-name>, <tp:taxon-name><tp:taxon-name-part taxon-name-part-type="phylum">Mollusca</tp:taxon-name-part></tp:taxon-name> and <tp:taxon-name><tp:taxon-name-part taxon-name-part-type="subphylum">Crustacea</tp:taxon-name-part></tp:taxon-name></article-title><source>Biodivers Data J</source><day>15</day><month>10</month><year>2025</year><volume>13</volume><pub-id pub-id-type="doi">10.3897/BDJ.13.e160349</pub-id></mixed-citation></tp:treatment-meta><tp:nomenclature><tp:taxon-name><object-id xmlns:xlink="http://www.w3.org/1999/xlink" content-type="arpha" xlink:type="simple">9B789CA4-735E-5339-A5C4-766EAFF39354</object-id><tp:taxon-name-part taxon-name-part-type="genus">Veleropilina</tp:taxon-name-part> <tp:taxon-name-part taxon-name-part-type="species">gretchenae</tp:taxon-name-part><object-id xmlns:xlink="http://www.w3.org/1999/xlink" content-type="zoobank" xlink:type="simple" object-id-type="ZooBank">EF4C7C97-2A14-4827-A458-93BDFA8C636D</object-id><object-id xmlns:xlink="http://www.w3.org/1999/xlink" xlink:type="simple" object-id-type="Barcode of Life">OSD001-25</object-id></tp:taxon-name><tp:taxon-authority>Sigwart &amp; Steger</tp:taxon-authority><tp:taxon-status xmlns:xlink="http://www.w3.org/1999/xlink" xlink:type="simple">sp. nov.</tp:taxon-status><tp:nomenclature-citation-list><tp:nomenclature-citation><tp:taxon-name><tp:taxon-name-part taxon-name-part-type="genus" reg="Veleropilina">Veleropilina</tp:taxon-name-part> <tp:taxon-name-part taxon-name-part-type="uncertainty-rank">cf.</tp:taxon-name-part> <tp:taxon-name-part taxon-name-part-type="species" reg="oligotropha">oligotropha</tp:taxon-name-part></tp:taxon-name><comment> (Rokop, 1972): <xref ref-type="bibr" rid="B12634856">Brandt (2022)</xref>: 157, 165, Fig. 5.96, tab. 5.26</comment></tp:nomenclature-citation><tp:nomenclature-citation><tp:taxon-name>
                <tp:taxon-name-part taxon-name-part-type="genus" reg="Veleropilina">Veleropilina</tp:taxon-name-part>
              </tp:taxon-name><comment> sp. <xref ref-type="bibr" rid="B12907456">Sigwart et al. (2025)</xref>: table 1, fig. 4B</comment></tp:nomenclature-citation><tp:nomenclature-citation><tp:taxon-name>
                <tp:taxon-name-part taxon-name-part-type="genus" reg="Veleropilina">Veleropilina</tp:taxon-name-part>
              </tp:taxon-name><comment> sp. <xref ref-type="bibr" rid="B12952322">Chen et al. (2025)</xref>: fig. 1, text</comment></tp:nomenclature-citation></tp:nomenclature-citation-list></tp:nomenclature><tp:treatment-sec sec-type="materials"><title>Materials</title><list list-type="alpha-lower" list-content="occurrences"><list-item><p><bold>Type status:</bold> <named-content xmlns:xlink="http://www.w3.org/1999/xlink" content-type="dwc:typeStatus" xlink:type="simple">Holotype</named-content>. <bold>Occurrence:</bold> catalogNumber: <named-content xmlns:xlink="http://www.w3.org/1999/xlink" content-type="dwc:catalogNumber" xlink:type="simple">SMF 373808</named-content>; recordedBy: <named-content xmlns:xlink="http://www.w3.org/1999/xlink" content-type="dwc:recordedBy" xlink:type="simple">R/V SONNE AleutBio cruise SO293</named-content>; individualCount: <named-content xmlns:xlink="http://www.w3.org/1999/xlink" content-type="dwc:individualCount" xlink:type="simple">1</named-content>; lifeStage: <named-content xmlns:xlink="http://www.w3.org/1999/xlink" content-type="dwc:lifeStage" xlink:type="simple">adult</named-content>; previousIdentifications: <named-content xmlns:xlink="http://www.w3.org/1999/xlink" content-type="dwc:previousIdentifications" xlink:type="simple"><tp:taxon-name><tp:taxon-name-part taxon-name-part-type="genus" reg="Veleroplina">Veleroplina</tp:taxon-name-part> <tp:taxon-name-part taxon-name-part-type="uncertainty-rank">cf.</tp:taxon-name-part> <tp:taxon-name-part taxon-name-part-type="species" reg="oligotropha">oligotropha</tp:taxon-name-part></tp:taxon-name> | <italic><tp:taxon-name><tp:taxon-name-part taxon-name-part-type="genus" reg="Veleropilina">Veleropilina</tp:taxon-name-part></tp:taxon-name></italic> sp.</named-content>; associatedReferences: <named-content xmlns:xlink="http://www.w3.org/1999/xlink" content-type="dwc:associatedReferences" xlink:type="simple">Brandt, A. (2022) (ed.) SO293 AleutBio (Aleutian Trench Biodiversity Studies). SONNE-Berichte (R/V SONNE cruise reports). 209 pp.</named-content>; occurrenceID: <named-content xmlns:xlink="http://www.w3.org/1999/xlink" content-type="dwc:occurrenceID" xlink:type="simple">A8D84ADE-70F5-50BB-8363-96C3208E1D3D</named-content>; <bold>Taxon:</bold> scientificName: <named-content xmlns:xlink="http://www.w3.org/1999/xlink" content-type="dwc:scientificName" xlink:type="simple"><italic><tp:taxon-name><tp:taxon-name-part taxon-name-part-type="genus" reg="Veleropilina">Veleropilina</tp:taxon-name-part> <tp:taxon-name-part taxon-name-part-type="species" reg="gretchenae">gretchenae</tp:taxon-name-part></tp:taxon-name></italic> Sigwart &amp; Steger</named-content>; kingdom: <named-content xmlns:xlink="http://www.w3.org/1999/xlink" content-type="dwc:kingdom" xlink:type="simple"><tp:taxon-name><tp:taxon-name-part taxon-name-part-type="kingdom">Animalia</tp:taxon-name-part></tp:taxon-name></named-content>; phylum: <named-content xmlns:xlink="http://www.w3.org/1999/xlink" content-type="dwc:phylum" xlink:type="simple"><tp:taxon-name><tp:taxon-name-part taxon-name-part-type="phylum">Mollusca</tp:taxon-name-part></tp:taxon-name></named-content>; class: <named-content xmlns:xlink="http://www.w3.org/1999/xlink" content-type="dwc:class" xlink:type="simple"><tp:taxon-name><tp:taxon-name-part taxon-name-part-type="class">Monoplacophora</tp:taxon-name-part></tp:taxon-name></named-content>; order: <named-content xmlns:xlink="http://www.w3.org/1999/xlink" content-type="dwc:order" xlink:type="simple"><tp:taxon-name><tp:taxon-name-part taxon-name-part-type="order">Neopilinida</tp:taxon-name-part></tp:taxon-name></named-content>; family: <named-content xmlns:xlink="http://www.w3.org/1999/xlink" content-type="dwc:family" xlink:type="simple"><tp:taxon-name><tp:taxon-name-part taxon-name-part-type="family">Neopilinidae</tp:taxon-name-part></tp:taxon-name></named-content>; genus: <named-content xmlns:xlink="http://www.w3.org/1999/xlink" content-type="dwc:genus" xlink:type="simple"><tp:taxon-name><tp:taxon-name-part taxon-name-part-type="genus">Veleropilina</tp:taxon-name-part></tp:taxon-name></named-content>; specificEpithet: <named-content xmlns:xlink="http://www.w3.org/1999/xlink" content-type="dwc:specificEpithet" xlink:type="simple"><tp:taxon-name><tp:taxon-name-part taxon-name-part-type="genus" reg="Veleropilina"/><tp:taxon-name-part taxon-name-part-type="species" reg="gretchenae">gretchenae</tp:taxon-name-part></tp:taxon-name></named-content>; taxonRank: <named-content xmlns:xlink="http://www.w3.org/1999/xlink" content-type="dwc:taxonRank" xlink:type="simple">species</named-content>; scientificNameAuthorship: <named-content xmlns:xlink="http://www.w3.org/1999/xlink" content-type="dwc:scientificNameAuthorship" xlink:type="simple">Sigwart &amp; Steger</named-content>; nomenclaturalCode: <named-content xmlns:xlink="http://www.w3.org/1999/xlink" content-type="dwc:nomenclaturalCode" xlink:type="simple">ICZN</named-content>; <bold>Location:</bold> higherGeography: <named-content xmlns:xlink="http://www.w3.org/1999/xlink" content-type="dwc:higherGeography" xlink:type="simple">Pacific Ocean</named-content>; waterBody: <named-content xmlns:xlink="http://www.w3.org/1999/xlink" content-type="dwc:waterBody" xlink:type="simple">Northeast Pacific Ocean, U.S. Exclusive Economic Zone, Alaska Region</named-content>; locality: <named-content xmlns:xlink="http://www.w3.org/1999/xlink" content-type="dwc:locality" xlink:type="simple">Aleutian Trench, S of Unalaska Island, AleutBio station SO293_9-16 AGT</named-content>; verbatimDepth: <named-content xmlns:xlink="http://www.w3.org/1999/xlink" content-type="dwc:verbatimDepth" xlink:type="simple">6465-6465 m</named-content>; minimumDepthInMeters: <named-content xmlns:xlink="http://www.w3.org/1999/xlink" content-type="dwc:minimumDepthInMeters" xlink:type="simple">6465</named-content>; maximumDepthInMeters: <named-content xmlns:xlink="http://www.w3.org/1999/xlink" content-type="dwc:maximumDepthInMeters" xlink:type="simple">6465</named-content>; verbatimCoordinates: <named-content xmlns:xlink="http://www.w3.org/1999/xlink" content-type="dwc:verbatimCoordinates" xlink:type="simple"><named-content content-type="dwc:verbatimCoordinates" xlink:type="simple">51°55.94'N, 166°51.84'W</named-content> to <named-content content-type="dwc:verbatimCoordinates" xlink:type="simple">51°55.94'N, 166°51.85'W</named-content></named-content>; verbatimCoordinateSystem: <named-content xmlns:xlink="http://www.w3.org/1999/xlink" content-type="dwc:verbatimCoordinateSystem" xlink:type="simple">degrees decimal minutes</named-content>; <bold>Identification:</bold> identifiedBy: <named-content xmlns:xlink="http://www.w3.org/1999/xlink" content-type="dwc:identifiedBy" xlink:type="simple">Julia D. Sigwart</named-content>; <bold>Event:</bold> eventID: <named-content xmlns:xlink="http://www.w3.org/1999/xlink" content-type="dwc:eventID" xlink:type="simple">SO293_9-16 AGT</named-content>; samplingProtocol: <named-content xmlns:xlink="http://www.w3.org/1999/xlink" content-type="dwc:samplingProtocol" xlink:type="simple">Agassiz trawl, contents sieved through a 1 mm mesh</named-content>; samplingEffort: <named-content xmlns:xlink="http://www.w3.org/1999/xlink" content-type="dwc:samplingEffort" xlink:type="simple">990 m trawled distance</named-content>; eventDate: <named-content xmlns:xlink="http://www.w3.org/1999/xlink" content-type="dwc:eventDate" xlink:type="simple">2022-08-18T05:41Z/2022-08-18T06:15Z</named-content>; eventTime: <named-content xmlns:xlink="http://www.w3.org/1999/xlink" content-type="dwc:eventTime" xlink:type="simple">05:41Z/06:15Z</named-content>; year: <named-content xmlns:xlink="http://www.w3.org/1999/xlink" content-type="dwc:year" xlink:type="simple">2022</named-content>; month: <named-content xmlns:xlink="http://www.w3.org/1999/xlink" content-type="dwc:month" xlink:type="simple">8</named-content>; day: <named-content xmlns:xlink="http://www.w3.org/1999/xlink" content-type="dwc:day" xlink:type="simple">18</named-content>; habitat: <named-content xmlns:xlink="http://www.w3.org/1999/xlink" content-type="dwc:habitat" xlink:type="simple">hadal sediment</named-content>; fieldNumber: <named-content xmlns:xlink="http://www.w3.org/1999/xlink" content-type="dwc:fieldNumber" xlink:type="simple">AB 3572 | MOL-0570</named-content>; <bold>Record Level:</bold> language: <named-content xmlns:xlink="http://www.w3.org/1999/xlink" content-type="dwc:language" xlink:type="simple">en</named-content>; institutionCode: <named-content xmlns:xlink="http://www.w3.org/1999/xlink" content-type="dwc:institutionCode" xlink:type="simple">SMF</named-content>; basisOfRecord: <named-content xmlns:xlink="http://www.w3.org/1999/xlink" content-type="dwc:basisOfRecord" xlink:type="simple">PreservedSpecimen</named-content></p></list-item></list></tp:treatment-sec><tp:treatment-sec sec-type="Description"><title>Description</title><p>Animal relatively large for the genus (5.2 mm long, 4.0 mm wide, 2.0 mm high), width to length ratio 0.77, height to length ratio 0.38 (Fig. <xref ref-type="fig" rid="F12952311">14</xref>A–C). Shell fragile, pale, translucent, whitish. Aperture ovoid, evenly rounded posteriorly, slightly narrowing anteriorly. Apex protruding beyond anterior shell margin, but forming a regularly curved arc with dorsal teleoconch surface in lateral view. Apical cap approximately 280 μm long, 250 μm wide, positioned at an angle of slightly more than 100° relative to the ventral plane, eroded in the holotype, smooth except for six closely-spaced concentric ridges at transition to teleoconch (Fig. <xref ref-type="fig" rid="F12952311">14</xref>F, arrowheads). Shell surface ornamented with prominent reticulate sculpture comprised of numerous concentric ribs with irregular interspacing, but becoming slightly closer together distally. Radial ribs slightly thinner and less prominent than the concentric sculpture, spaced more closely at posterior, with broader interspacing at anterior. Rib intersections with weak nodes (Fig. <xref ref-type="fig" rid="F12952311">14</xref>E, G), delimiting rectangular interspaces of variable size.</p><p>Foot prominent, subcircular, surrounded by a wide, shallow pallial groove; five digitate gills per side, each approximately as long as the width of the pallial groove in the preserved specimen. Anterior velar lobes large, elongated, leaf-like, almost three times as long as the diameter of the anterior lip. Postoral tentacles well-developed. Radula docoglossan with one pair of prominent major teeth (visible in micro-CT; Fig. <xref ref-type="fig" rid="F12952311">14</xref>D); radula cartilages large. Eight dorso-ventral muscles per side, first pair (counting from anterior) immediately posterior to radula cartilages; second pair divided into two distinct bundles of inequal size (anterior part smaller). Gut with six loops.</p><sec sec-type="Type material"><title>Type material</title><p>Holotype (SMF 373808).</p></sec><sec sec-type="Material examined"><title>Material examined</title><p>Only known from the holotype.</p></sec><sec sec-type="Type locality"><title>Type locality</title><p>Northeast Pacific Ocean, Aleutian Trench, south of Unalaska Island, <named-content xmlns:xlink="http://www.w3.org/1999/xlink" content-type="dwc:verbatimCoordinates" xlink:type="simple">51°55.94'N, 166°51.84'W</named-content> to <named-content xmlns:xlink="http://www.w3.org/1999/xlink" content-type="dwc:verbatimCoordinates" xlink:type="simple">51°55.94'N, 166°51.85'W</named-content>, 6465 m depth.</p></sec></tp:treatment-sec><tp:treatment-sec sec-type="Diagnosis"><title>Diagnosis</title><p>Large-sized <italic><tp:taxon-name><tp:taxon-name-part taxon-name-part-type="genus" reg="Veleropilina">Veleropilina</tp:taxon-name-part></tp:taxon-name></italic> (shell length &gt; 5 mm); shell moderately elevated (height to length ratio 0.38), surface covered by prominent reticulate sculpture with almost equally thick radial and concentric ribs delimiting rectangular to squarish interspaces. Aperture ovoid, narrowing anteriorly. Apex protruding beyond anterior shell margin, forming a regularly curved arc with the dorsal teleoconch surface when viewed laterally. Apical cap large, approximately 280 μm long and 250 μm wide, positioned at an angle of slightly more than 100° relative to the ventral plane. Postoral tentacles and velar lobes well-developed, the latter more than three times longer than the diameter of the anterior lip. COI mitochondrial barcode region with 12.71% difference (87.29% BLAST similarity) to that recovered from the <italic><tp:taxon-name><tp:taxon-name-part taxon-name-part-type="genus" reg="Veleropilina">V.</tp:taxon-name-part> <tp:taxon-name-part taxon-name-part-type="species" reg="oligotropha">oligotropha</tp:taxon-name-part></tp:taxon-name></italic> (s.l.) genome of <xref ref-type="bibr" rid="B12952322">Chen et al. (2025)</xref> and 7.23% difference (92.77% similarity) to another previously published COI sequence of <italic><tp:taxon-name><tp:taxon-name-part taxon-name-part-type="genus" reg="Veleropilina">V.</tp:taxon-name-part> <tp:taxon-name-part taxon-name-part-type="species" reg="oligotropha">oligotropha</tp:taxon-name-part></tp:taxon-name></italic> (NCBI accession MF157522, <xref ref-type="bibr" rid="B12676172">Wiklund et al. (2017)</xref>) in a smaller region of sequence overlap.</p></tp:treatment-sec><tp:treatment-sec sec-type="Etymology"><title>Etymology</title><p>Named after Dr Gretchen Van Meer Sigwart, civil engineer and professor, in recognition for her pioneering accomplishments and advocacy for equality and support for women in science, LGBTQ rights and people with disabilities.</p></tp:treatment-sec><tp:treatment-sec sec-type="Distribution"><title>Distribution</title><p>Only known from the type locality.</p></tp:treatment-sec><tp:treatment-sec sec-type="Taxon discussion"><title>Taxon discussion</title><p>The new species differs from other congeners in several respects. Previously published analyses of the genome of <italic><tp:taxon-name><tp:taxon-name-part taxon-name-part-type="genus" reg="Veleropilina">Veleropilina</tp:taxon-name-part> <tp:taxon-name-part taxon-name-part-type="species" reg="gretchenae">gretchenae</tp:taxon-name-part></tp:taxon-name></italic> <bold>sp. nov.</bold> (sequenced from the holotype, as <italic><tp:taxon-name><tp:taxon-name-part taxon-name-part-type="genus" reg="Veleropilina">Veleropilina</tp:taxon-name-part></tp:taxon-name></italic> sp.) and a specimen identified as <italic><tp:taxon-name><tp:taxon-name-part taxon-name-part-type="genus" reg="Veleropilina">V.</tp:taxon-name-part> <tp:taxon-name-part taxon-name-part-type="species" reg="oligotropha">oligotropha</tp:taxon-name-part></tp:taxon-name></italic> (Rokop, 1972) revealed significant differences with an estimated divergence time of 72 million years (<xref ref-type="bibr" rid="B12952322">Chen et al. 2025</xref>). This substantial separation sheds new light on the importance of apparently minor morphological differences. Amongst these, the most obvious are body size, apertural shape and lateral shell profile: <italic><tp:taxon-name><tp:taxon-name-part taxon-name-part-type="genus" reg="Veleropilina">V.</tp:taxon-name-part> <tp:taxon-name-part taxon-name-part-type="species" reg="gretchenae">gretchenae</tp:taxon-name-part></tp:taxon-name></italic> <bold>sp. nov.</bold> is considerably larger than <italic><tp:taxon-name><tp:taxon-name-part taxon-name-part-type="genus" reg="Veleropilina">V.</tp:taxon-name-part> <tp:taxon-name-part taxon-name-part-type="species" reg="oligotropha">oligotropha</tp:taxon-name-part></tp:taxon-name></italic> and has an aperture that narrows anteriorly; its apical cap is well-aligned with the dorsal teleconch surface located behind it, forming a smooth, regularly curved arc, whereas it represents a prominent, growth stage-independent discontinuity or bump in <italic><tp:taxon-name><tp:taxon-name-part taxon-name-part-type="genus" reg="Veleropilina">V.</tp:taxon-name-part> <tp:taxon-name-part taxon-name-part-type="species" reg="oligotropha">oligotropha</tp:taxon-name-part></tp:taxon-name></italic>. In size, proportions of the shell and dimensions of the apical cap, <italic><tp:taxon-name><tp:taxon-name-part taxon-name-part-type="genus" reg="Veleropilina">V.</tp:taxon-name-part> <tp:taxon-name-part taxon-name-part-type="species" reg="gretchenae">gretchenae</tp:taxon-name-part></tp:taxon-name></italic> <bold>sp. nov.</bold> is most similar to <italic><tp:taxon-name><tp:taxon-name-part taxon-name-part-type="genus" reg="Veleropilina">V.</tp:taxon-name-part> <tp:taxon-name-part taxon-name-part-type="species" reg="zografi">zografi</tp:taxon-name-part></tp:taxon-name></italic> (Dautzenberg &amp; H. Fischer, 1896) from the North Atlantic Ocean, but differs in the sculpture (relatively broad and low-profile, very narrowly-spaced concentric ribs in <italic><tp:taxon-name><tp:taxon-name-part taxon-name-part-type="genus" reg="Veleropilina">V.</tp:taxon-name-part> <tp:taxon-name-part taxon-name-part-type="species" reg="zografi">zografi</tp:taxon-name-part></tp:taxon-name></italic>) as well as geography (<xref ref-type="bibr" rid="B12952366">Warén and Gofas 1996</xref>). The radula of <italic><tp:taxon-name><tp:taxon-name-part taxon-name-part-type="genus" reg="Veleropilina">V.</tp:taxon-name-part> <tp:taxon-name-part taxon-name-part-type="species" reg="gretchenae">gretchenae</tp:taxon-name-part></tp:taxon-name></italic> <bold>sp. nov.</bold> as visible in micro-CT appears to be structurally similar to <italic><tp:taxon-name><tp:taxon-name-part taxon-name-part-type="genus" reg="Veleropilina">Veleropilina</tp:taxon-name-part> <tp:taxon-name-part taxon-name-part-type="species" reg="seisuimaruae">seisuimaruae</tp:taxon-name-part></tp:taxon-name></italic> Kano et al., 2012, although this is not entirely clear from the available data; as the holotype of the former species was badly damaged due to tissue sampling for genomic analysis, we elected not to pursue further dissection. All previously described species in <italic><tp:taxon-name><tp:taxon-name-part taxon-name-part-type="genus" reg="Veleropilina">Veleropilina</tp:taxon-name-part></tp:taxon-name></italic>, except <italic><tp:taxon-name><tp:taxon-name-part taxon-name-part-type="genus" reg="Veleropilina">V.</tp:taxon-name-part> <tp:taxon-name-part taxon-name-part-type="species" reg="oligotropha">oligotropha</tp:taxon-name-part></tp:taxon-name></italic>, occur at much shallower depths (<xref ref-type="bibr" rid="B12952375">Kano et al. 2012</xref>). <italic><tp:taxon-name><tp:taxon-name-part taxon-name-part-type="genus" reg="Veleropilina">Veleropilina</tp:taxon-name-part> <tp:taxon-name-part taxon-name-part-type="species" reg="gretchenae">gretchenae</tp:taxon-name-part></tp:taxon-name></italic> <bold>sp. nov.</bold> can most usefully be compared to other species in the genus reported from the Pacific (Table <xref ref-type="table" rid="T12963239">3</xref>), highlighting the distinctive characters of <italic><tp:taxon-name><tp:taxon-name-part taxon-name-part-type="genus" reg="Veleropilina">V.</tp:taxon-name-part> <tp:taxon-name-part taxon-name-part-type="species" reg="gretchenae">gretchenae</tp:taxon-name-part></tp:taxon-name></italic> <bold>sp. nov.</bold>: larger size, relatively tall shell and large apical cap.</p></tp:treatment-sec><tp:treatment-sec sec-type="Methods"><title>Methods</title><p>The holotype of <italic><tp:taxon-name><tp:taxon-name-part taxon-name-part-type="genus" reg="Veleropilina">V.</tp:taxon-name-part> <tp:taxon-name-part taxon-name-part-type="species" reg="gretchenae">gretchenae</tp:taxon-name-part></tp:taxon-name></italic> <bold>sp. nov.</bold> was collected during the SO293 AleutBio expedition of German R/V SONNE in 2022, using a 3.5 m-wide Agassiz trawl with 10 mm cod end mesh size (OKTOPUS GmbH). Contents of the net were sieved on a 1 mm mesh and subsequently preserved in 96% ethanol (<xref ref-type="bibr" rid="B12634856">Brandt 2022</xref>).</p><p>Photographs of the intact specimen were taken on board, prior to tissue sampling for genome sequencing (methods described in <xref ref-type="bibr" rid="B12952322">Chen et al. (2025)</xref>, Electronic Supplementary Materials).</p><p>To molecularly compare the new species with the morphologically similar congener <italic><tp:taxon-name><tp:taxon-name-part taxon-name-part-type="genus" reg="Veleropilina">V.</tp:taxon-name-part> <tp:taxon-name-part taxon-name-part-type="species" reg="oligotropha">oligotropha</tp:taxon-name-part></tp:taxon-name></italic> (Rokop, 1972), both species’ COI sequences were extracted from published genomic datasets (<xref ref-type="bibr" rid="B12952322">Chen et al. (2025)</xref>, with <italic><tp:taxon-name><tp:taxon-name-part taxon-name-part-type="genus" reg="Veleropilina">V.</tp:taxon-name-part> <tp:taxon-name-part taxon-name-part-type="species" reg="gretchenae">gretchenae</tp:taxon-name-part></tp:taxon-name></italic> <bold>sp. nov.</bold> reported as <italic><tp:taxon-name><tp:taxon-name-part taxon-name-part-type="genus" reg="Veleropilina">V.</tp:taxon-name-part></tp:taxon-name></italic> sp.); a further COI sequence of <italic><tp:taxon-name><tp:taxon-name-part taxon-name-part-type="genus" reg="Veleropilina">V.</tp:taxon-name-part> <tp:taxon-name-part taxon-name-part-type="species" reg="oligotropha">oligotropha</tp:taxon-name-part></tp:taxon-name></italic> from the Clarion-Clipperton Zone was downloaded from GenBank (accession no. MF157522; <xref ref-type="bibr" rid="B12676172">Wiklund et al. (2017)</xref>). Sequence similarity between <italic><tp:taxon-name><tp:taxon-name-part taxon-name-part-type="genus" reg="Veleropilina">V.</tp:taxon-name-part> <tp:taxon-name-part taxon-name-part-type="species" reg="gretchenae">gretchenae</tp:taxon-name-part></tp:taxon-name></italic> <bold>sp. nov.</bold> was assessed using NCBI BLAST (<xref ref-type="bibr" rid="B12971151">Camacho et al. 2009</xref>). The COI sequence isolated from the genome of <italic><tp:taxon-name><tp:taxon-name-part taxon-name-part-type="genus" reg="Veleropilina">V.</tp:taxon-name-part> <tp:taxon-name-part taxon-name-part-type="species" reg="gretchenae">gretchenae</tp:taxon-name-part></tp:taxon-name></italic> <bold>sp. nov.</bold> for the purpose of this study was uploaded to the Barcode of Life Data Systems (BOLD) (see Materials section for details).</p><p>Shell microsculpture and apical cap morphology was investigated and documented, based on shell fragments (produced by invasive tissue sampling) after air drying them, using a HITACHI TM4000Plus Tabletop scanning electron microscope (SEM) without metal coating.</p><p>Soft body anatomy was studied from a micro-computed tomography (micro-CT or µCT) scan performed at the ANATOMIX beamline, synchrotron SOLEIL, Paris, following the methods and settings described in <xref ref-type="bibr" rid="B12950025">Ampuero and Sigwart (in press)</xref>. Prior to CT scanning, the specimen was incubated in a contrasting solution of 0.3% phosphotungstic acid and 3% dimethyl sulphoxide in 95% ethanol (<xref ref-type="bibr" rid="B12676049">Senckenberg Ocean Species Alliance (SOSA) et al. 2024</xref>) for ca. 1 week. The x-ray virtual section shown was produced with Dragonfly software (v. 2022.2; OBJECT RESEARCH SYSTEMS).</p><p>Shell measurements (length, width, height) were taken from habitus images of the intact specimen using NIKON NIS Elements Basic Research software (v. 5.42.04). Apical cap size was determined from SEM images using TM4000 software (HITACHI Ltd, Tokyo, Japan).</p><p>Image processing and figure plate assembly was performed in Adobe Photoshop 2025.</p><p>Specimen data for this description were gathered and processed via the Discovery Laboratory of the SENCKENBERG OCEAN SPECIES ALLIANCE.</p><p><bold>Repository</bold>: The holotype is housed at the Senckenberg Research Institute and Natural History Museum Frankfurt (SMF).</p></tp:treatment-sec><tp:treatment-sec><!--Section generated to contain objects referenced in tp:taxon-treatment.--><fig id="F12952311" position="float" orientation="portrait"><object-id xmlns:xlink="http://www.w3.org/1999/xlink" content-type="arpha" xlink:type="simple">26D82AC8-581E-5AA2-99CF-C455BC874BC3</object-id><label>Figure 14.</label><caption><p><italic><tp:taxon-name><tp:taxon-name-part taxon-name-part-type="genus" reg="Veleropilina">Veleropilina</tp:taxon-name-part> <tp:taxon-name-part taxon-name-part-type="species" reg="gretchenae">gretchenae</tp:taxon-name-part></tp:taxon-name></italic> Sigwart &amp; Steger, <bold>sp. nov.</bold>, holotype SMF 373808. <bold>A</bold> Ventral view (line indicates approximate location of x-ray virtual cross section shown in image D); <bold>B</bold> Dorsal view; <bold>C</bold> Lateral view (right side); <bold>D</bold> Virtual cross section from synchrotron x-ray micro-CT, with arrowhead indicating position of radula; <bold>E</bold> Detail of teleoconch sculpture; <bold>F</bold> Apical cap, with arrowheads indicating the position of concentric ridges marking the transition to the reticulate teleoconch; <bold>G</bold> Detail of teleoconch sculpture showing minor irregularity. Scale bars: 1 mm (C–D), 100 μm (E–G).</p></caption><graphic xmlns:xlink="http://www.w3.org/1999/xlink" xlink:href="bdj-13-e160349-g014.jpg" position="float" id="oo_1418892.jpg" orientation="portrait" xlink:type="simple"><uri content-type="original_file" xlink:type="simple">https://binary.pensoft.net/fig/1418892</uri></graphic></fig><table-wrap id="T12963239" position="float" orientation="portrait"><label>Table 3.</label><caption><p>Morphological comparison of Pacific <italic><tp:taxon-name><tp:taxon-name-part taxon-name-part-type="genus" reg="Veleropilina">Veleropilina</tp:taxon-name-part></tp:taxon-name></italic> spp. Characteristics of <italic><tp:taxon-name><tp:taxon-name-part taxon-name-part-type="genus" reg="Veleropilina">Veleropilina</tp:taxon-name-part> <tp:taxon-name-part taxon-name-part-type="species" reg="gretchenae">gretchenae</tp:taxon-name-part></tp:taxon-name></italic> <bold>sp. nov.</bold> are noted in bold, as are shared character states for other species. Data modified from <xref ref-type="bibr" rid="B12952375">Kano et al. (2012)</xref> and including additional information on <italic><tp:taxon-name><tp:taxon-name-part taxon-name-part-type="genus" reg="Veleropilina">V.</tp:taxon-name-part> <tp:taxon-name-part taxon-name-part-type="species" reg="oligotropha">oligotropha</tp:taxon-name-part></tp:taxon-name></italic> (Rokop, 1972) from <xref ref-type="bibr" rid="B12676172">Wiklund et al. (2017)</xref> and the specimen sequenced by <xref ref-type="bibr" rid="B12952322">Chen et al. 2025</xref> (SMF 360689).</p></caption><table rules="all" border="0"><tbody><tr><td rowspan="1" colspan="1"/><td rowspan="1" colspan="1">Locality</td><td rowspan="1" colspan="1">Depth (m)</td><td rowspan="1" colspan="1">Max. shell length (mm)</td><td rowspan="1" colspan="1">Shell width / length</td><td rowspan="1" colspan="1">Shell height / length</td><td rowspan="1" colspan="1">Shell sculpture</td><td rowspan="1" colspan="1">Position of apex</td><td rowspan="1" colspan="1">Apical cap angle</td><td rowspan="1" colspan="1">Apical cap size (μ m)</td><td rowspan="1" colspan="1">Early teleoconch sculpture</td><td rowspan="1" colspan="1">Gills</td><td rowspan="1" colspan="1">Largest ‘lateral’ radular tooth</td></tr><tr><td rowspan="1" colspan="1"><italic><tp:taxon-name><tp:taxon-name-part taxon-name-part-type="genus" reg="Veleropilina">Veleropilina</tp:taxon-name-part> <tp:taxon-name-part taxon-name-part-type="species" reg="gretchenae">gretchenae</tp:taxon-name-part></tp:taxon-name></italic> sp. nov.</td><td rowspan="1" colspan="1">Alaska, North-East Pacific</td><td rowspan="1" colspan="1">6465</td><td rowspan="1" colspan="1">5.2</td><td rowspan="1" colspan="1">0.77</td><td rowspan="1" colspan="1">0.38</td><td rowspan="1" colspan="1">reticulate</td><td rowspan="1" colspan="1">outside</td><td rowspan="1" colspan="1">100</td><td rowspan="1" colspan="1">280</td><td rowspan="1" colspan="1">concentric</td><td rowspan="1" colspan="1">5</td><td rowspan="1" colspan="1">3rd tooth?</td></tr><tr><td rowspan="1" colspan="1"><italic><tp:taxon-name><tp:taxon-name-part taxon-name-part-type="genus" reg="Veleropilina">Veleropilina</tp:taxon-name-part> <tp:taxon-name-part taxon-name-part-type="species" reg="veleronis">veleronis</tp:taxon-name-part></tp:taxon-name></italic> (Menzies &amp; Layton, 1963)</td><td rowspan="1" colspan="1">Mexico, East Pacific</td><td rowspan="1" colspan="1">2730–2769</td><td rowspan="1" colspan="1">2.6</td><td rowspan="1" colspan="1">0.79–0.86</td><td rowspan="1" colspan="1">0.28</td><td rowspan="1" colspan="1">reticulate</td><td rowspan="1" colspan="1">outside</td><td rowspan="1" colspan="1">90</td><td rowspan="1" colspan="1">150–200</td><td rowspan="1" colspan="1">[?]</td><td rowspan="1" colspan="1">5</td><td rowspan="1" colspan="1">3rd tooth</td></tr><tr><td rowspan="1" colspan="1"><italic><tp:taxon-name><tp:taxon-name-part taxon-name-part-type="genus" reg="Veleropilina">Veleropilina</tp:taxon-name-part> <tp:taxon-name-part taxon-name-part-type="species" reg="oligotropha">oligotropha</tp:taxon-name-part></tp:taxon-name></italic> (Rokop, 1972)</td><td rowspan="1" colspan="1">Hawaii, Central Pacific; Clarion-Clipperton Zone</td><td rowspan="1" colspan="1">4050–6079</td><td rowspan="1" colspan="1">3</td><td rowspan="1" colspan="1">0.80–0.84</td><td rowspan="1" colspan="1">0.26–0.28</td><td rowspan="1" colspan="1">reticulate</td><td rowspan="1" colspan="1">marginal /<break/>inside</td><td rowspan="1" colspan="1">50</td><td rowspan="1" colspan="1">210</td><td rowspan="1" colspan="1">reticulate</td><td rowspan="1" colspan="1">5</td><td rowspan="1" colspan="1">[?]</td></tr><tr><td rowspan="1" colspan="1"><italic><tp:taxon-name><tp:taxon-name-part taxon-name-part-type="genus" reg="Veleropilina">Veleropilina</tp:taxon-name-part> <tp:taxon-name-part taxon-name-part-type="species" reg="capulus">capulus</tp:taxon-name-part></tp:taxon-name></italic> (Marshall, 2006)</td><td rowspan="1" colspan="1">New Zealand, South Pacific</td><td rowspan="1" colspan="1">880–970</td><td rowspan="1" colspan="1">2.4</td><td rowspan="1" colspan="1">0.79</td><td rowspan="1" colspan="1">0.38</td><td rowspan="1" colspan="1">reticulate</td><td rowspan="1" colspan="1">outside</td><td rowspan="1" colspan="1">85</td><td rowspan="1" colspan="1">190</td><td rowspan="1" colspan="1">concentric</td><td rowspan="1" colspan="1">[?]</td><td rowspan="1" colspan="1">[?]</td></tr><tr><td rowspan="1" colspan="1"><italic><tp:taxon-name><tp:taxon-name-part taxon-name-part-type="genus" reg="Veleropilina">Veleropilina</tp:taxon-name-part> <tp:taxon-name-part taxon-name-part-type="species" reg="seisuimaruae">seisuimaruae</tp:taxon-name-part></tp:taxon-name></italic> Kano et al., 2012</td><td rowspan="1" colspan="1">Japan, West Pacific</td><td rowspan="1" colspan="1">816–841</td><td rowspan="1" colspan="1">3.15</td><td rowspan="1" colspan="1">0.80</td><td rowspan="1" colspan="1">0.32</td><td rowspan="1" colspan="1">reticulate</td><td rowspan="1" colspan="1">outside</td><td rowspan="1" colspan="1">100</td><td rowspan="1" colspan="1">220</td><td rowspan="1" colspan="1">smooth</td><td rowspan="1" colspan="1">5</td><td rowspan="1" colspan="1">3rd tooth</td></tr><tr><td rowspan="1" colspan="1"><italic><tp:taxon-name><tp:taxon-name-part taxon-name-part-type="genus" reg="Veleropilina">Veleropilina</tp:taxon-name-part></tp:taxon-name></italic> sp. Waren &amp; Gofas, 1996</td><td rowspan="1" colspan="1">Mexico, East Pacific</td><td rowspan="1" colspan="1">1950</td><td rowspan="1" colspan="1">1.7</td><td rowspan="1" colspan="1">0.74</td><td rowspan="1" colspan="1">[?]</td><td rowspan="1" colspan="1">reticulate</td><td rowspan="1" colspan="1">inside</td><td rowspan="1" colspan="1">[?]</td><td rowspan="1" colspan="1">200</td><td rowspan="1" colspan="1">smooth</td><td rowspan="1" colspan="1">5</td><td rowspan="1" colspan="1">all similar</td></tr></tbody></table></table-wrap></tp:treatment-sec><ref-list><ref id="B12634856"><element-citation xmlns:xlink="http://www.w3.org/1999/xlink" publication-type="other" xlink:type="simple"><person-group person-group-type="author"><name name-style="western"><surname>Brandt</surname><given-names>Angelika</given-names></name></person-group><year>2022</year><article-title>AleutBio (Aleutian Trench Biodiversity Studies), Cruise No. SO293, 24.07.2022 - 06.09.2022, Dutch Harbor (USA) - Vancouver (Canada)</article-title><publisher-name>Begutachtungspanel Forschungsschiffe</publisher-name><comment>Cruise Report</comment><uri xlink:type="simple">https://www.tib.eu/en/search/id/awi:2e09a2d10868cda723395545e3fcc6a29cfb49a8/SO293-AleutBio-Aleutian-Trench-Biodiversity-Studies?cHash=3732b63159b643a0d17c913585f0af09</uri><pub-id pub-id-type="doi">10.48433/cr_so293</pub-id></element-citation></ref><ref id="B12907456"><element-citation xmlns:xlink="http://www.w3.org/1999/xlink" publication-type="article" xlink:type="simple"><person-group person-group-type="author"><name name-style="western"><surname>Sigwart</surname><given-names>J. D.</given-names></name><name name-style="western"><surname>Chen</surname><given-names>C.</given-names></name><name name-style="western"><surname>Kamenev</surname><given-names>G. M.</given-names></name><name name-style="western"><surname>Machado</surname><given-names>F. M.</given-names></name><name name-style="western"><surname>Schwabe</surname><given-names>E.</given-names></name></person-group><year>2025</year><article-title>Distribution patterns of deep-sea molluscs from the Bering Sea and Aleutian Trench</article-title><source>Progress in Oceanography</source><volume>233</volume><issue>103440</issue><pub-id pub-id-type="doi">10.1016/j.pocean.2025.103440</pub-id></element-citation></ref><ref id="B12952322"><element-citation xmlns:xlink="http://www.w3.org/1999/xlink" publication-type="article" xlink:type="simple"><person-group person-group-type="author"><name name-style="western"><surname>Chen</surname><given-names>Z.</given-names></name><name name-style="western"><surname>Baeza</surname><given-names>J. A.</given-names></name><name name-style="western"><surname>Chen</surname><given-names>C.</given-names></name><name name-style="western"><surname>Gonzalez</surname><given-names>M. T.</given-names></name><name name-style="western"><surname>González</surname><given-names>V. L.</given-names></name><name name-style="western"><surname>Greve</surname><given-names>C.</given-names></name><name name-style="western"><surname>Kocot</surname><given-names>K. M.</given-names></name><name name-style="western"><surname>Martínez Arbizu</surname><given-names>P.</given-names></name><name name-style="western"><surname>Moles</surname><given-names>J.</given-names></name><name name-style="western"><surname>Schell</surname><given-names>T.</given-names></name><name name-style="western"><surname>Schwabe</surname><given-names>E.</given-names></name><name name-style="western"><surname>Sun</surname><given-names>J.</given-names></name><name name-style="western"><surname>Wong</surname><given-names>N. L.W.S.</given-names></name><name name-style="western"><surname>Yap-Chiongco</surname><given-names>M.</given-names></name><name name-style="western"><surname>Sigwart</surname><given-names>J. D.</given-names></name></person-group><year>2025</year><article-title>A genome-based phylogeny for <tp:taxon-name><tp:taxon-name-part taxon-name-part-type="phylum">Mollusca</tp:taxon-name-part></tp:taxon-name> is concordant with fossils and morphology</article-title><source>Science</source><volume>387</volume><issue>6737</issue><fpage>1001</fpage><lpage>1007</lpage><uri xlink:type="simple">https://www.science.org/doi/10.1126/science.ads0215</uri><pub-id pub-id-type="doi">10.1126/science.ads0215</pub-id></element-citation></ref><ref id="B12676172"><element-citation xmlns:xlink="http://www.w3.org/1999/xlink" publication-type="article" xlink:type="simple"><person-group person-group-type="author"><name name-style="western"><surname>Wiklund</surname><given-names>Helena</given-names></name><name name-style="western"><surname>Taylor</surname><given-names>J. D.</given-names></name><name name-style="western"><surname>Dahlgren</surname><given-names>T. G.</given-names></name><name name-style="western"><surname>Todt</surname><given-names>Christiane</given-names></name><name name-style="western"><surname>Ikebe</surname><given-names>Chiho</given-names></name><name name-style="western"><surname>Rabone</surname><given-names>Muriel</given-names></name><name name-style="western"><surname>Glover</surname><given-names>A. G.</given-names></name></person-group><year>2017</year><article-title>Abyssal fauna of the UK-1 polymetallic nodule exploration area, Clarion-Clipperton Zone, central Pacific Ocean: <tp:taxon-name><tp:taxon-name-part taxon-name-part-type="phylum">Mollusca</tp:taxon-name-part></tp:taxon-name></article-title><source>ZooKeys</source><volume>707</volume><fpage>1</fpage><lpage>46</lpage><pub-id pub-id-type="doi">10.3897/zookeys.707.13042</pub-id></element-citation></ref><ref id="B12952366"><element-citation xmlns:xlink="http://www.w3.org/1999/xlink" publication-type="article" xlink:type="simple"><person-group person-group-type="author"><name name-style="western"><surname>Warén</surname><given-names>A.</given-names></name><name name-style="western"><surname>Gofas</surname><given-names>S.</given-names></name></person-group><year>1996</year><article-title>A new species of <tp:taxon-name><tp:taxon-name-part taxon-name-part-type="class">Monoplacophora</tp:taxon-name-part></tp:taxon-name>, redescription of the genera <italic><tp:taxon-name><tp:taxon-name-part taxon-name-part-type="genus" reg="Veleropilina">Veleropilina</tp:taxon-name-part></tp:taxon-name></italic> and <italic><tp:taxon-name><tp:taxon-name-part taxon-name-part-type="genus" reg="Rokopella">Rokopella</tp:taxon-name-part></tp:taxon-name></italic>, and new information on three species of the class</article-title><source>Zoologica Scripta</source><volume>25</volume><issue>3</issue><fpage>215</fpage><lpage>232</lpage><pub-id pub-id-type="doi">10.1111/j.1463-6409.1996.tb00163.x</pub-id></element-citation></ref><ref id="B12952375"><element-citation xmlns:xlink="http://www.w3.org/1999/xlink" publication-type="article" xlink:type="simple"><person-group person-group-type="author"><name name-style="western"><surname>Kano</surname><given-names>Y.</given-names></name><name name-style="western"><surname>Kimura</surname><given-names>S.</given-names></name><name name-style="western"><surname>Kimura</surname><given-names>T.</given-names></name><name name-style="western"><surname>Warén</surname><given-names>A.</given-names></name></person-group><year>2012</year><article-title>Living <tp:taxon-name><tp:taxon-name-part taxon-name-part-type="class">Monoplacophora</tp:taxon-name-part></tp:taxon-name>: morphological conservatism or recent diversification?</article-title><source>Zoologica Scripta</source><volume>41</volume><issue>5</issue><fpage>471</fpage><lpage>488</lpage><pub-id pub-id-type="doi">10.1111/j.1463-6409.2012.00550.x</pub-id></element-citation></ref><ref id="B12971151"><element-citation xmlns:xlink="http://www.w3.org/1999/xlink" publication-type="article" xlink:type="simple"><person-group person-group-type="author"><name name-style="western"><surname>Camacho</surname><given-names>Christiam</given-names></name><name name-style="western"><surname>Coulouris</surname><given-names>George</given-names></name><name name-style="western"><surname>Avagyan</surname><given-names>Vahram</given-names></name><name name-style="western"><surname>Ma</surname><given-names>Ning</given-names></name><name name-style="western"><surname>Papadopoulos</surname><given-names>Jason</given-names></name><name name-style="western"><surname>Bealer</surname><given-names>Kevin</given-names></name><name name-style="western"><surname>Madden</surname><given-names>Thomas L</given-names></name></person-group><year>2009</year><article-title>BLAST+: architecture and applications</article-title><source>BMC Bioinformatics</source><volume>10</volume><issue>1</issue><pub-id pub-id-type="doi">10.1186/1471-2105-10-421</pub-id></element-citation></ref><ref id="B12950025"><element-citation xmlns:xlink="http://www.w3.org/1999/xlink" publication-type="article" xlink:type="simple"><person-group person-group-type="author"><name name-style="western"><surname>Ampuero</surname><given-names>A.</given-names></name><name name-style="western"><surname>Sigwart</surname><given-names>J. D.</given-names></name></person-group><year>in press</year><article-title>Common but unseen: Anatomical redescription of <italic><tp:taxon-name><tp:taxon-name-part taxon-name-part-type="genus" reg="Tectura">Tectura</tp:taxon-name-part> <tp:taxon-name-part taxon-name-part-type="species" reg="virginea">virginea</tp:taxon-name-part></tp:taxon-name></italic> (O. F. Müller, 1776) (<tp:taxon-name><tp:taxon-name-part taxon-name-part-type="order">Patellogastropoda</tp:taxon-name-part></tp:taxon-name>: <tp:taxon-name><tp:taxon-name-part taxon-name-part-type="superfamily">Lottioidea</tp:taxon-name-part></tp:taxon-name>: <tp:taxon-name><tp:taxon-name-part taxon-name-part-type="family">Tecturidae</tp:taxon-name-part></tp:taxon-name>)</article-title><source>Journal of Molluscan Studies</source></element-citation></ref><ref id="B12676049"><element-citation xmlns:xlink="http://www.w3.org/1999/xlink" publication-type="article" xlink:type="simple"><person-group person-group-type="author"><name name-style="western"><surname>(SOSA)</surname><given-names>Senckenberg Ocean Species Alliance</given-names></name><name name-style="western"><surname>Brandt</surname><given-names>Angelika</given-names></name><name name-style="western"><surname>Chen</surname><given-names>Chong</given-names></name><name name-style="western"><surname>Engel</surname><given-names>Laura</given-names></name><name name-style="western"><surname>Esquete</surname><given-names>Patricia</given-names></name><name name-style="western"><surname>Horton</surname><given-names>Tammy</given-names></name><name name-style="western"><surname>Jażdżewska</surname><given-names>A. M.</given-names></name><name name-style="western"><surname>Johannsen</surname><given-names>Nele</given-names></name><name name-style="western"><surname>Kaiser</surname><given-names>Stefanie</given-names></name><name name-style="western"><surname>Kihara</surname><given-names>T. C.</given-names></name><name name-style="western"><surname>Knauber</surname><given-names>Henry</given-names></name><name name-style="western"><surname>Kniesz</surname><given-names>Katharina</given-names></name><name name-style="western"><surname>Landschoff</surname><given-names>Jannes</given-names></name><name name-style="western"><surname>Lörz</surname><given-names>A. N.</given-names></name><name name-style="western"><surname>Machado</surname><given-names>F. M.</given-names></name><name name-style="western"><surname>Martínez-Muñoz</surname><given-names>C. A.</given-names></name><name name-style="western"><surname>Riehl</surname><given-names>Torben</given-names></name><name name-style="western"><surname>Serpell-Stevens</surname><given-names>Amanda</given-names></name><name name-style="western"><surname>Sigwart</surname><given-names>J. D.</given-names></name><name name-style="western"><surname>Tandberg</surname><given-names>A. H. S.</given-names></name><name name-style="western"><surname>Tato</surname><given-names>Ramiro</given-names></name><name name-style="western"><surname>Tsuda</surname><given-names>Miwako</given-names></name><name name-style="western"><surname>Vončina</surname><given-names>Katarzyna</given-names></name><name name-style="western"><surname>Watanabe</surname><given-names>H. K.</given-names></name><name name-style="western"><surname>Wenz</surname><given-names>Christian</given-names></name><name name-style="western"><surname>Williams</surname><given-names>J. D.</given-names></name></person-group><year>2024</year><article-title>Ocean species discoveries 1–12 — A primer for accelerating marine invertebrate taxonomy</article-title><source>Biodiversity Data Journal</source><volume>12</volume><issue>e128431</issue><fpage>1</fpage><lpage>152</lpage><pub-id pub-id-type="doi">10.3897/bdj.12.e128431</pub-id></element-citation></ref></ref-list></tp:taxon-treatment>
