# Supplementary material for: Ocean Species Discoveries 13–27 — Taxonomic contributions to the diversity of Polychaeta, Mollusca and Crustacea
Source: Biodivers Data J. 2025 Oct 15;13:e160349. doi: 10.3897/BDJ.13.e160349 (PMC12547430; doi:10.3897/BDJ.13.e160349)
Supplement: XML Treatment for Laevidentalium wiesei [file BDJ.13.e160349-treatment8.xml]

<!DOCTYPE tp:taxon-treatment
  PUBLIC "-//TaxonX//DTD Taxonomic Treatment Publishing DTD v0 20100105//EN" "tax-treatment-NSO.dtd">
<tp:taxon-treatment xmlns:tp="http://www.plazi.org/taxpub"><tp:treatment-meta><mixed-citation publication-type="journal"><person-group><name><surname>(SOSA)</surname><given-names>Senckenberg Ocean Species Alliance</given-names></name><name><surname>Andrade</surname><given-names>Luiz F.</given-names></name><name><surname>Boyko</surname><given-names>Christopher B.</given-names></name><name><surname>Brandt</surname><given-names>Angelika</given-names></name><name><surname>Buge</surname><given-names>Barbara</given-names></name><name><surname>Dávila Jiménez</surname><given-names>Yasmín</given-names></name><name><surname>Henseler</surname><given-names>Mats</given-names></name><name><surname>Hernández Alcántara</surname><given-names>Pablo</given-names></name><name><surname>Jóźwiak</surname><given-names>Piotr</given-names></name><name><surname>Knauber</surname><given-names>Henry</given-names></name><name><surname>Marcondes Machado</surname><given-names>Fabrizio</given-names></name><name><surname>Martínez-Muñoz</surname><given-names>Carlos A.</given-names></name><name><surname>Momtazi</surname><given-names>Farzaneh</given-names></name><name><surname>Nakadera</surname><given-names>Yumi</given-names></name><name><surname>Qiu</surname><given-names>Jian-Wen</given-names></name><name><surname>Riehl</surname><given-names>Torben</given-names></name><name><surname>Rouse</surname><given-names>Greg W.</given-names></name><name><surname>Sigwart</surname><given-names>Julia D.</given-names></name><name><surname>Sirenko</surname><given-names>Boris</given-names></name><name><surname>Souza-Filho</surname><given-names>Jesser F.</given-names></name><name><surname>Steger</surname><given-names>Jan</given-names></name><name><surname>Stępień</surname><given-names>Anna</given-names></name><name><surname>Tilic</surname><given-names>Ekin</given-names></name><name><surname>Trautwein</surname><given-names>Bianca</given-names></name><name><surname>Vončina</surname><given-names>Katarzyna</given-names></name><name><surname>Williams</surname><given-names>Jason D.</given-names></name><name><surname>Zhang</surname><given-names>Junlong</given-names></name></person-group><article-title>Ocean Species Discoveries 13–27 — Taxonomic contributions to the diversity of <tp:taxon-name><tp:taxon-name-part taxon-name-part-type="class">Polychaeta</tp:taxon-name-part></tp:taxon-name>, <tp:taxon-name><tp:taxon-name-part taxon-name-part-type="phylum">Mollusca</tp:taxon-name-part></tp:taxon-name> and <tp:taxon-name><tp:taxon-name-part taxon-name-part-type="subphylum">Crustacea</tp:taxon-name-part></tp:taxon-name></article-title><source>Biodivers Data J</source><day>15</day><month>10</month><year>2025</year><volume>13</volume><pub-id pub-id-type="doi">10.3897/BDJ.13.e160349</pub-id></mixed-citation></tp:treatment-meta><tp:nomenclature><tp:taxon-name><object-id xmlns:xlink="http://www.w3.org/1999/xlink" content-type="arpha" xlink:type="simple">D3A9D79C-3516-576D-8D0A-7450600C4FA2</object-id><tp:taxon-name-part taxon-name-part-type="genus">Laevidentalium</tp:taxon-name-part> <tp:taxon-name-part taxon-name-part-type="species">wiesei</tp:taxon-name-part><object-id xmlns:xlink="http://www.w3.org/1999/xlink" xlink:type="simple" object-id-type="WoRMS">https://www.marinespecies.org/aphia.php?p=taxdetails&amp;id=716154</object-id><object-id xmlns:xlink="http://www.w3.org/1999/xlink" xlink:type="simple" object-id-type="Barcode of Life">OSD004-25</object-id><object-id xmlns:xlink="http://www.w3.org/1999/xlink" xlink:type="simple" object-id-type="Barcode of Life">OSD003-25</object-id><object-id xmlns:xlink="http://www.w3.org/1999/xlink" xlink:type="simple" object-id-type="Barcode of Life">OSD005-25</object-id></tp:taxon-name><tp:taxon-authority>Sahlmann, 2012</tp:taxon-authority><tp:nomenclature-citation-list><tp:nomenclature-citation><tp:taxon-name><tp:taxon-name-part taxon-name-part-type="genus" reg="Laevidentalium">Laevidentalium</tp:taxon-name-part> <tp:taxon-name-part taxon-name-part-type="species" reg="wiesei">wiesei</tp:taxon-name-part></tp:taxon-name><comment> n. spec.: <xref ref-type="bibr" rid="B12474938">Sahlmann (2012)</xref>: 26, Plate 6, figs. 1–3; 27, Plate 7, figs. 1a, 2a–b, 3a.</comment></tp:nomenclature-citation><tp:nomenclature-citation><tp:taxon-name>
                <tp:taxon-name-part taxon-name-part-type="genus" reg="Dentaliida">Dentaliida</tp:taxon-name-part>
              </tp:taxon-name><comment> sp. M: <xref ref-type="bibr" rid="B12634856">Brandt (2022)</xref>: 157, 158, 166, Tab. 5.26, fig. 5.96; <xref ref-type="bibr" rid="B12907456">Sigwart et al. (2025)</xref>: fig. 4L.</comment></tp:nomenclature-citation><tp:nomenclature-citation><tp:taxon-name>
                <tp:taxon-name-part taxon-name-part-type="genus" reg="Laevidentalium"/>
                <tp:taxon-name-part taxon-name-part-type="species" reg="wiesei"/>
              </tp:taxon-name><comment>“deep-sea scaphopod-anemone association”: <xref ref-type="bibr" rid="B12905725">Linse and Neuhaus (2024)</xref>: 14.</comment></tp:nomenclature-citation><tp:nomenclature-citation><tp:taxon-name><tp:taxon-name-part taxon-name-part-type="genus" reg="Laevidentalium">Laevidentalium</tp:taxon-name-part> <tp:taxon-name-part taxon-name-part-type="species" reg="wiesei">wiesei</tp:taxon-name-part></tp:taxon-name><comment>: <xref ref-type="bibr" rid="B12907456">Sigwart et al. (2025)</xref>: tab. 1.</comment></tp:nomenclature-citation></tp:nomenclature-citation-list></tp:nomenclature><tp:treatment-sec sec-type="materials"><title>Materials</title><list list-type="alpha-lower" list-content="occurrences"><list-item><p><bold>Type status:</bold> <named-content xmlns:xlink="http://www.w3.org/1999/xlink" content-type="dwc:typeStatus" xlink:type="simple">Holotype</named-content>. <bold>Occurrence:</bold> catalogNumber: <named-content xmlns:xlink="http://www.w3.org/1999/xlink" content-type="dwc:catalogNumber" xlink:type="simple">HNC 43947</named-content>; individualCount: <named-content xmlns:xlink="http://www.w3.org/1999/xlink" content-type="dwc:individualCount" xlink:type="simple">1</named-content>; associatedReferences: <named-content xmlns:xlink="http://www.w3.org/1999/xlink" content-type="dwc:associatedReferences" xlink:type="simple">Sahlmann, B. (2012) Description of a new abyssal scaphopod, <italic><tp:taxon-name><tp:taxon-name-part taxon-name-part-type="genus" reg="Laevidentalium">Laevidentalium</tp:taxon-name-part> <tp:taxon-name-part taxon-name-part-type="species" reg="wiesei">wiesei</tp:taxon-name-part></tp:taxon-name></italic>, from the Kurile-Kamchatka Trench (<tp:taxon-name><tp:taxon-name-part taxon-name-part-type="phylum">Mollusca</tp:taxon-name-part></tp:taxon-name>, <tp:taxon-name><tp:taxon-name-part taxon-name-part-type="class">Scaphopoda</tp:taxon-name-part></tp:taxon-name>). Schriften zur Malakozoologie aus dem Haus der Natur – Cismar, 27, 25–28.</named-content>; occurrenceID: <named-content xmlns:xlink="http://www.w3.org/1999/xlink" content-type="dwc:occurrenceID" xlink:type="simple">975F8F10-C2E4-5DEF-9143-CD8AFEBD9439</named-content>; <bold>Taxon:</bold> scientificNameID: <named-content xmlns:xlink="http://www.w3.org/1999/xlink" content-type="dwc:scientificNameID" xlink:type="simple">urn:lsid:marinespecies.org:taxname:716154</named-content>; scientificName: <named-content xmlns:xlink="http://www.w3.org/1999/xlink" content-type="dwc:scientificName" xlink:type="simple"><italic><tp:taxon-name><tp:taxon-name-part taxon-name-part-type="genus" reg="Laevidentalium">Laevidentalium</tp:taxon-name-part> <tp:taxon-name-part taxon-name-part-type="species" reg="wiesei">wiesei</tp:taxon-name-part></tp:taxon-name></italic> Sahlmann, 2012</named-content>; kingdom: <named-content xmlns:xlink="http://www.w3.org/1999/xlink" content-type="dwc:kingdom" xlink:type="simple"><tp:taxon-name><tp:taxon-name-part taxon-name-part-type="kingdom">Animalia</tp:taxon-name-part></tp:taxon-name></named-content>; phylum: <named-content xmlns:xlink="http://www.w3.org/1999/xlink" content-type="dwc:phylum" xlink:type="simple"><tp:taxon-name><tp:taxon-name-part taxon-name-part-type="phylum">Mollusca</tp:taxon-name-part></tp:taxon-name></named-content>; class: <named-content xmlns:xlink="http://www.w3.org/1999/xlink" content-type="dwc:class" xlink:type="simple"><tp:taxon-name><tp:taxon-name-part taxon-name-part-type="class">Scaphopoda</tp:taxon-name-part></tp:taxon-name></named-content>; order: <named-content xmlns:xlink="http://www.w3.org/1999/xlink" content-type="dwc:order" xlink:type="simple"><tp:taxon-name><tp:taxon-name-part taxon-name-part-type="order">Dentaliida</tp:taxon-name-part></tp:taxon-name></named-content>; family: <named-content xmlns:xlink="http://www.w3.org/1999/xlink" content-type="dwc:family" xlink:type="simple"><tp:taxon-name><tp:taxon-name-part taxon-name-part-type="family">Laevidentaliidae</tp:taxon-name-part></tp:taxon-name></named-content>; genus: <named-content xmlns:xlink="http://www.w3.org/1999/xlink" content-type="dwc:genus" xlink:type="simple"><tp:taxon-name><tp:taxon-name-part taxon-name-part-type="genus">Laevidentalium</tp:taxon-name-part></tp:taxon-name></named-content>; specificEpithet: <named-content xmlns:xlink="http://www.w3.org/1999/xlink" content-type="dwc:specificEpithet" xlink:type="simple"><tp:taxon-name><tp:taxon-name-part taxon-name-part-type="genus" reg="Laevidentalium"/><tp:taxon-name-part taxon-name-part-type="species" reg="wiesei">wiesei</tp:taxon-name-part></tp:taxon-name></named-content>; taxonRank: <named-content xmlns:xlink="http://www.w3.org/1999/xlink" content-type="dwc:taxonRank" xlink:type="simple">species</named-content>; scientificNameAuthorship: <named-content xmlns:xlink="http://www.w3.org/1999/xlink" content-type="dwc:scientificNameAuthorship" xlink:type="simple">Sahlmann</named-content>; nomenclaturalCode: <named-content xmlns:xlink="http://www.w3.org/1999/xlink" content-type="dwc:nomenclaturalCode" xlink:type="simple">ICZN</named-content>; <bold>Location:</bold> higherGeography: <named-content xmlns:xlink="http://www.w3.org/1999/xlink" content-type="dwc:higherGeography" xlink:type="simple">Pacific Ocean</named-content>; waterBody: <named-content xmlns:xlink="http://www.w3.org/1999/xlink" content-type="dwc:waterBody" xlink:type="simple">Northwest Pacific Ocean, Russian Exclusive Economic Zone, Kuril-Kamchatka Trench area</named-content>; locality: <named-content xmlns:xlink="http://www.w3.org/1999/xlink" content-type="dwc:locality" xlink:type="simple">Kuril-Kamchatka Trench area</named-content>; verbatimLocality: <named-content xmlns:xlink="http://www.w3.org/1999/xlink" content-type="dwc:verbatimLocality" xlink:type="simple">RUS/Kurile-Kamchatka Trench</named-content>; verbatimDepth: <named-content xmlns:xlink="http://www.w3.org/1999/xlink" content-type="dwc:verbatimDepth" xlink:type="simple">5035-5210 m</named-content>; minimumDepthInMeters: <named-content xmlns:xlink="http://www.w3.org/1999/xlink" content-type="dwc:minimumDepthInMeters" xlink:type="simple">5035</named-content>; maximumDepthInMeters: <named-content xmlns:xlink="http://www.w3.org/1999/xlink" content-type="dwc:maximumDepthInMeters" xlink:type="simple">5210</named-content>; verbatimCoordinates: <named-content xmlns:xlink="http://www.w3.org/1999/xlink" content-type="dwc:verbatimCoordinates" xlink:type="simple"><named-content content-type="dwc:verbatimCoordinates" xlink:type="simple">45°N, 156°E</named-content></named-content>; verbatimLatitude: <named-content xmlns:xlink="http://www.w3.org/1999/xlink" content-type="dwc:verbatimLatitude" xlink:type="simple">45°N</named-content>; verbatimLongitude: <named-content xmlns:xlink="http://www.w3.org/1999/xlink" content-type="dwc:verbatimLongitude" xlink:type="simple">156°E</named-content>; verbatimCoordinateSystem: <named-content xmlns:xlink="http://www.w3.org/1999/xlink" content-type="dwc:verbatimCoordinateSystem" xlink:type="simple">degrees</named-content>; decimalLatitude: <named-content xmlns:xlink="http://www.w3.org/1999/xlink" content-type="dwc:decimalLatitude" xlink:type="simple">45</named-content>; decimalLongitude: <named-content xmlns:xlink="http://www.w3.org/1999/xlink" content-type="dwc:decimalLongitude" xlink:type="simple">156</named-content>; <bold>Identification:</bold> identifiedBy: <named-content xmlns:xlink="http://www.w3.org/1999/xlink" content-type="dwc:identifiedBy" xlink:type="simple">Bernd Sahlmann</named-content>; <bold>Record Level:</bold> language: <named-content xmlns:xlink="http://www.w3.org/1999/xlink" content-type="dwc:language" xlink:type="simple">en</named-content>; institutionCode: <named-content xmlns:xlink="http://www.w3.org/1999/xlink" content-type="dwc:institutionCode" xlink:type="simple">HNC</named-content>; basisOfRecord: <named-content xmlns:xlink="http://www.w3.org/1999/xlink" content-type="dwc:basisOfRecord" xlink:type="simple">PreservedSpecimen</named-content></p></list-item><list-item><p><bold>Type status:</bold> <named-content xmlns:xlink="http://www.w3.org/1999/xlink" content-type="dwc:typeStatus" xlink:type="simple">Paratype</named-content>. <bold>Occurrence:</bold> catalogNumber: <named-content xmlns:xlink="http://www.w3.org/1999/xlink" content-type="dwc:catalogNumber" xlink:type="simple">HNC 82015</named-content>; individualCount: <named-content xmlns:xlink="http://www.w3.org/1999/xlink" content-type="dwc:individualCount" xlink:type="simple">1</named-content>; associatedReferences: <named-content xmlns:xlink="http://www.w3.org/1999/xlink" content-type="dwc:associatedReferences" xlink:type="simple">Sahlmann B (2012) Description of a new abyssal scaphopod, <italic><tp:taxon-name><tp:taxon-name-part taxon-name-part-type="genus" reg="Laevidentalium">Laevidentalium</tp:taxon-name-part> <tp:taxon-name-part taxon-name-part-type="species" reg="wiesei">wiesei</tp:taxon-name-part></tp:taxon-name></italic>, from the Kurile-Kamchatka Trench (<tp:taxon-name><tp:taxon-name-part taxon-name-part-type="phylum">Mollusca</tp:taxon-name-part></tp:taxon-name>, <tp:taxon-name><tp:taxon-name-part taxon-name-part-type="class">Scaphopoda</tp:taxon-name-part></tp:taxon-name>). Schriften zur Malakozoologie aus dem Haus der Natur – Cismar, 27, 25–28.</named-content>; occurrenceID: <named-content xmlns:xlink="http://www.w3.org/1999/xlink" content-type="dwc:occurrenceID" xlink:type="simple">930E2C3E-17E1-58BF-807C-D87C0727FBEC</named-content>; <bold>Taxon:</bold> scientificNameID: <named-content xmlns:xlink="http://www.w3.org/1999/xlink" content-type="dwc:scientificNameID" xlink:type="simple">urn:lsid:marinespecies.org:taxname:716154</named-content>; scientificName: <named-content xmlns:xlink="http://www.w3.org/1999/xlink" content-type="dwc:scientificName" xlink:type="simple"><italic><tp:taxon-name><tp:taxon-name-part taxon-name-part-type="genus" reg="Laevidentalium">Laevidentalium</tp:taxon-name-part> <tp:taxon-name-part taxon-name-part-type="species" reg="wiesei">wiesei</tp:taxon-name-part></tp:taxon-name></italic> Sahlmann, 2012</named-content>; kingdom: <named-content xmlns:xlink="http://www.w3.org/1999/xlink" content-type="dwc:kingdom" xlink:type="simple"><tp:taxon-name><tp:taxon-name-part taxon-name-part-type="kingdom">Animalia</tp:taxon-name-part></tp:taxon-name></named-content>; phylum: <named-content xmlns:xlink="http://www.w3.org/1999/xlink" content-type="dwc:phylum" xlink:type="simple"><tp:taxon-name><tp:taxon-name-part taxon-name-part-type="phylum">Mollusca</tp:taxon-name-part></tp:taxon-name></named-content>; class: <named-content xmlns:xlink="http://www.w3.org/1999/xlink" content-type="dwc:class" xlink:type="simple"><tp:taxon-name><tp:taxon-name-part taxon-name-part-type="class">Scaphopoda</tp:taxon-name-part></tp:taxon-name></named-content>; order: <named-content xmlns:xlink="http://www.w3.org/1999/xlink" content-type="dwc:order" xlink:type="simple"><tp:taxon-name><tp:taxon-name-part taxon-name-part-type="order">Dentaliida</tp:taxon-name-part></tp:taxon-name></named-content>; family: <named-content xmlns:xlink="http://www.w3.org/1999/xlink" content-type="dwc:family" xlink:type="simple"><tp:taxon-name><tp:taxon-name-part taxon-name-part-type="family">Laevidentaliidae</tp:taxon-name-part></tp:taxon-name></named-content>; genus: <named-content xmlns:xlink="http://www.w3.org/1999/xlink" content-type="dwc:genus" xlink:type="simple"><tp:taxon-name><tp:taxon-name-part taxon-name-part-type="genus">Laevidentalium</tp:taxon-name-part></tp:taxon-name></named-content>; specificEpithet: <named-content xmlns:xlink="http://www.w3.org/1999/xlink" content-type="dwc:specificEpithet" xlink:type="simple"><tp:taxon-name><tp:taxon-name-part taxon-name-part-type="genus" reg="Laevidentalium"/><tp:taxon-name-part taxon-name-part-type="species" reg="wiesei">wiesei</tp:taxon-name-part></tp:taxon-name></named-content>; taxonRank: <named-content xmlns:xlink="http://www.w3.org/1999/xlink" content-type="dwc:taxonRank" xlink:type="simple">species</named-content>; scientificNameAuthorship: <named-content xmlns:xlink="http://www.w3.org/1999/xlink" content-type="dwc:scientificNameAuthorship" xlink:type="simple">Sahlmann</named-content>; nomenclaturalCode: <named-content xmlns:xlink="http://www.w3.org/1999/xlink" content-type="dwc:nomenclaturalCode" xlink:type="simple">ICZN</named-content>; <bold>Location:</bold> higherGeography: <named-content xmlns:xlink="http://www.w3.org/1999/xlink" content-type="dwc:higherGeography" xlink:type="simple">Pacific Ocean</named-content>; waterBody: <named-content xmlns:xlink="http://www.w3.org/1999/xlink" content-type="dwc:waterBody" xlink:type="simple">Northwest Pacific Ocean, Kuril-Kamchatka Trench area</named-content>; locality: <named-content xmlns:xlink="http://www.w3.org/1999/xlink" content-type="dwc:locality" xlink:type="simple">Kuril-Kamchatka Trench area</named-content>; verbatimLocality: <named-content xmlns:xlink="http://www.w3.org/1999/xlink" content-type="dwc:verbatimLocality" xlink:type="simple">SU/Kurile-Kamchatka Trench</named-content>; verbatimDepth: <named-content xmlns:xlink="http://www.w3.org/1999/xlink" content-type="dwc:verbatimDepth" xlink:type="simple">4500 m</named-content>; minimumDepthInMeters: <named-content xmlns:xlink="http://www.w3.org/1999/xlink" content-type="dwc:minimumDepthInMeters" xlink:type="simple">4500</named-content>; maximumDepthInMeters: <named-content xmlns:xlink="http://www.w3.org/1999/xlink" content-type="dwc:maximumDepthInMeters" xlink:type="simple">4500</named-content>; verbatimCoordinates: <named-content xmlns:xlink="http://www.w3.org/1999/xlink" content-type="dwc:verbatimCoordinates" xlink:type="simple"><named-content content-type="dwc:verbatimCoordinates" xlink:type="simple">41°N, 156°E</named-content></named-content>; verbatimLatitude: <named-content xmlns:xlink="http://www.w3.org/1999/xlink" content-type="dwc:verbatimLatitude" xlink:type="simple">41°N</named-content>; verbatimLongitude: <named-content xmlns:xlink="http://www.w3.org/1999/xlink" content-type="dwc:verbatimLongitude" xlink:type="simple">156°E</named-content>; verbatimCoordinateSystem: <named-content xmlns:xlink="http://www.w3.org/1999/xlink" content-type="dwc:verbatimCoordinateSystem" xlink:type="simple">degrees</named-content>; decimalLatitude: <named-content xmlns:xlink="http://www.w3.org/1999/xlink" content-type="dwc:decimalLatitude" xlink:type="simple">41</named-content>; decimalLongitude: <named-content xmlns:xlink="http://www.w3.org/1999/xlink" content-type="dwc:decimalLongitude" xlink:type="simple">156</named-content>; <bold>Identification:</bold> identifiedBy: <named-content xmlns:xlink="http://www.w3.org/1999/xlink" content-type="dwc:identifiedBy" xlink:type="simple">Bernd Sahlmann</named-content>; <bold>Event:</bold> habitat: <named-content xmlns:xlink="http://www.w3.org/1999/xlink" content-type="dwc:habitat" xlink:type="simple">abyssal/hadal</named-content>; <bold>Record Level:</bold> language: <named-content xmlns:xlink="http://www.w3.org/1999/xlink" content-type="dwc:language" xlink:type="simple">en</named-content>; institutionCode: <named-content xmlns:xlink="http://www.w3.org/1999/xlink" content-type="dwc:institutionCode" xlink:type="simple">HNC</named-content>; basisOfRecord: <named-content xmlns:xlink="http://www.w3.org/1999/xlink" content-type="dwc:basisOfRecord" xlink:type="simple">PreservedSpecimen</named-content></p></list-item><list-item><p><bold>Type status:</bold> <named-content xmlns:xlink="http://www.w3.org/1999/xlink" content-type="dwc:typeStatus" xlink:type="simple">Other material</named-content>. <bold>Occurrence:</bold> catalogNumber: <named-content xmlns:xlink="http://www.w3.org/1999/xlink" content-type="dwc:catalogNumber" xlink:type="simple">SMF 366425</named-content>; recordNumber: <named-content xmlns:xlink="http://www.w3.org/1999/xlink" content-type="dwc:recordNumber" xlink:type="simple">AB-4794</named-content>; recordedBy: <named-content xmlns:xlink="http://www.w3.org/1999/xlink" content-type="dwc:recordedBy" xlink:type="simple">R/V SONNE AleutBio cruise SO293</named-content>; individualCount: <named-content xmlns:xlink="http://www.w3.org/1999/xlink" content-type="dwc:individualCount" xlink:type="simple">1</named-content>; preparations: <named-content xmlns:xlink="http://www.w3.org/1999/xlink" content-type="dwc:preparations" xlink:type="simple">whole animal (EtOH)</named-content>; previousIdentifications: <named-content xmlns:xlink="http://www.w3.org/1999/xlink" content-type="dwc:previousIdentifications" xlink:type="simple"><tp:taxon-name><tp:taxon-name-part taxon-name-part-type="genus" reg="Dentaliida">Dentaliida</tp:taxon-name-part></tp:taxon-name> sp. M</named-content>; associatedReferences: <named-content xmlns:xlink="http://www.w3.org/1999/xlink" content-type="dwc:associatedReferences" xlink:type="simple">Brandt, A. (2022) (ed.) SO293 AleutBio (Aleutian Trench Biodiversity Studies). SONNE-Berichte (R/V SONNE cruise reports). 209 pp.</named-content>; associatedSequences: <named-content xmlns:xlink="http://www.w3.org/1999/xlink" content-type="dwc:associatedSequences" xlink:type="simple">https://portal.boldsystems.org/record/OSD004-25</named-content>; occurrenceID: <named-content xmlns:xlink="http://www.w3.org/1999/xlink" content-type="dwc:occurrenceID" xlink:type="simple">89137760-8030-5134-B7E4-808F729A9F05</named-content>; <bold>Taxon:</bold> scientificNameID: <named-content xmlns:xlink="http://www.w3.org/1999/xlink" content-type="dwc:scientificNameID" xlink:type="simple">urn:lsid:marinespecies.org:taxname:716154</named-content>; scientificName: <named-content xmlns:xlink="http://www.w3.org/1999/xlink" content-type="dwc:scientificName" xlink:type="simple"><italic><tp:taxon-name><tp:taxon-name-part taxon-name-part-type="genus" reg="Laevidentalium">Laevidentalium</tp:taxon-name-part> <tp:taxon-name-part taxon-name-part-type="species" reg="wiesei">wiesei</tp:taxon-name-part></tp:taxon-name></italic> Sahlmann, 2012</named-content>; kingdom: <named-content xmlns:xlink="http://www.w3.org/1999/xlink" content-type="dwc:kingdom" xlink:type="simple"><tp:taxon-name><tp:taxon-name-part taxon-name-part-type="kingdom">Animalia</tp:taxon-name-part></tp:taxon-name></named-content>; phylum: <named-content xmlns:xlink="http://www.w3.org/1999/xlink" content-type="dwc:phylum" xlink:type="simple"><tp:taxon-name><tp:taxon-name-part taxon-name-part-type="phylum">Mollusca</tp:taxon-name-part></tp:taxon-name></named-content>; class: <named-content xmlns:xlink="http://www.w3.org/1999/xlink" content-type="dwc:class" xlink:type="simple"><tp:taxon-name><tp:taxon-name-part taxon-name-part-type="class">Scaphopoda</tp:taxon-name-part></tp:taxon-name></named-content>; order: <named-content xmlns:xlink="http://www.w3.org/1999/xlink" content-type="dwc:order" xlink:type="simple"><tp:taxon-name><tp:taxon-name-part taxon-name-part-type="order">Dentaliida</tp:taxon-name-part></tp:taxon-name></named-content>; family: <named-content xmlns:xlink="http://www.w3.org/1999/xlink" content-type="dwc:family" xlink:type="simple"><tp:taxon-name><tp:taxon-name-part taxon-name-part-type="family">Laevidentaliidae</tp:taxon-name-part></tp:taxon-name></named-content>; genus: <named-content xmlns:xlink="http://www.w3.org/1999/xlink" content-type="dwc:genus" xlink:type="simple"><tp:taxon-name><tp:taxon-name-part taxon-name-part-type="genus">Laevidentalium</tp:taxon-name-part></tp:taxon-name></named-content>; specificEpithet: <named-content xmlns:xlink="http://www.w3.org/1999/xlink" content-type="dwc:specificEpithet" xlink:type="simple"><tp:taxon-name><tp:taxon-name-part taxon-name-part-type="genus" reg="Laevidentalium"/><tp:taxon-name-part taxon-name-part-type="species" reg="wiesei">wiesei</tp:taxon-name-part></tp:taxon-name></named-content>; taxonRank: <named-content xmlns:xlink="http://www.w3.org/1999/xlink" content-type="dwc:taxonRank" xlink:type="simple">species</named-content>; scientificNameAuthorship: <named-content xmlns:xlink="http://www.w3.org/1999/xlink" content-type="dwc:scientificNameAuthorship" xlink:type="simple">Sahlmann</named-content>; nomenclaturalCode: <named-content xmlns:xlink="http://www.w3.org/1999/xlink" content-type="dwc:nomenclaturalCode" xlink:type="simple">ICZN</named-content>; <bold>Location:</bold> higherGeography: <named-content xmlns:xlink="http://www.w3.org/1999/xlink" content-type="dwc:higherGeography" xlink:type="simple">Pacific Ocean</named-content>; waterBody: <named-content xmlns:xlink="http://www.w3.org/1999/xlink" content-type="dwc:waterBody" xlink:type="simple">Northeast Pacific Ocean, U.S. Exclusive Economic Zone, Alaska Region</named-content>; locality: <named-content xmlns:xlink="http://www.w3.org/1999/xlink" content-type="dwc:locality" xlink:type="simple">Aleutian Trench, AleutBio/SO293 cruise, AleutBio station SO293_14-10 AGT</named-content>; verbatimDepth: <named-content xmlns:xlink="http://www.w3.org/1999/xlink" content-type="dwc:verbatimDepth" xlink:type="simple">4877 m</named-content>; minimumDepthInMeters: <named-content xmlns:xlink="http://www.w3.org/1999/xlink" content-type="dwc:minimumDepthInMeters" xlink:type="simple">4877</named-content>; maximumDepthInMeters: <named-content xmlns:xlink="http://www.w3.org/1999/xlink" content-type="dwc:maximumDepthInMeters" xlink:type="simple">4877</named-content>; verbatimCoordinates: <named-content xmlns:xlink="http://www.w3.org/1999/xlink" content-type="dwc:verbatimCoordinates" xlink:type="simple"><named-content content-type="dwc:verbatimCoordinates" xlink:type="simple">52°40.90'N, 161°51.71'W</named-content> to <named-content content-type="dwc:verbatimCoordinates" xlink:type="simple">52°40.90'N, 161°51.72'W</named-content></named-content>; verbatimCoordinateSystem: <named-content xmlns:xlink="http://www.w3.org/1999/xlink" content-type="dwc:verbatimCoordinateSystem" xlink:type="simple">degrees decimal minutes</named-content>; <bold>Identification:</bold> identifiedBy: <named-content xmlns:xlink="http://www.w3.org/1999/xlink" content-type="dwc:identifiedBy" xlink:type="simple">Jan Steger</named-content>; dateIdentified: <named-content xmlns:xlink="http://www.w3.org/1999/xlink" content-type="dwc:dateIdentified" xlink:type="simple">2024</named-content>; identificationReferences: <named-content xmlns:xlink="http://www.w3.org/1999/xlink" content-type="dwc:identificationReferences" xlink:type="simple">Sahlmann, B. (2012) Description of a new abyssal scaphopod, <italic><tp:taxon-name><tp:taxon-name-part taxon-name-part-type="genus" reg="Laevidentalium">Laevidentalium</tp:taxon-name-part> <tp:taxon-name-part taxon-name-part-type="species" reg="wiesei">wiesei</tp:taxon-name-part></tp:taxon-name></italic>, from the Kurile-Kamchatka Trench (<tp:taxon-name><tp:taxon-name-part taxon-name-part-type="phylum">Mollusca</tp:taxon-name-part></tp:taxon-name>, <tp:taxon-name><tp:taxon-name-part taxon-name-part-type="class">Scaphopoda</tp:taxon-name-part></tp:taxon-name>). Schriften zur Malakozoologie aus dem Haus der Natur – Cismar, 27, 25–28.</named-content>; <bold>Event:</bold> eventID: <named-content xmlns:xlink="http://www.w3.org/1999/xlink" content-type="dwc:eventID" xlink:type="simple">SO293_14-10 AGT</named-content>; samplingProtocol: <named-content xmlns:xlink="http://www.w3.org/1999/xlink" content-type="dwc:samplingProtocol" xlink:type="simple">Agassiz trawl, contents sieved through a 1 mm mesh</named-content>; samplingEffort: <named-content xmlns:xlink="http://www.w3.org/1999/xlink" content-type="dwc:samplingEffort" xlink:type="simple">1006 m trawled distance</named-content>; eventDate: <named-content xmlns:xlink="http://www.w3.org/1999/xlink" content-type="dwc:eventDate" xlink:type="simple">2022-08-29T09:57Z/2022-08-29T10:30Z</named-content>; eventTime: <named-content xmlns:xlink="http://www.w3.org/1999/xlink" content-type="dwc:eventTime" xlink:type="simple">09:57Z/10:30Z</named-content>; year: <named-content xmlns:xlink="http://www.w3.org/1999/xlink" content-type="dwc:year" xlink:type="simple">2022</named-content>; month: <named-content xmlns:xlink="http://www.w3.org/1999/xlink" content-type="dwc:month" xlink:type="simple">8</named-content>; day: <named-content xmlns:xlink="http://www.w3.org/1999/xlink" content-type="dwc:day" xlink:type="simple">29</named-content>; habitat: <named-content xmlns:xlink="http://www.w3.org/1999/xlink" content-type="dwc:habitat" xlink:type="simple">abyssal sediment</named-content>; fieldNumber: <named-content xmlns:xlink="http://www.w3.org/1999/xlink" content-type="dwc:fieldNumber" xlink:type="simple">AB-4794 | MOL-1000</named-content>; <bold>Record Level:</bold> language: <named-content xmlns:xlink="http://www.w3.org/1999/xlink" content-type="dwc:language" xlink:type="simple">en</named-content>; institutionCode: <named-content xmlns:xlink="http://www.w3.org/1999/xlink" content-type="dwc:institutionCode" xlink:type="simple">SMF</named-content>; basisOfRecord: <named-content xmlns:xlink="http://www.w3.org/1999/xlink" content-type="dwc:basisOfRecord" xlink:type="simple">PreservedSpecimen</named-content></p></list-item><list-item><p><bold>Type status:</bold> <named-content xmlns:xlink="http://www.w3.org/1999/xlink" content-type="dwc:typeStatus" xlink:type="simple">Other material</named-content>. <bold>Occurrence:</bold> catalogNumber: <named-content xmlns:xlink="http://www.w3.org/1999/xlink" content-type="dwc:catalogNumber" xlink:type="simple">SMF 366426</named-content>; recordNumber: <named-content xmlns:xlink="http://www.w3.org/1999/xlink" content-type="dwc:recordNumber" xlink:type="simple">AB-4794</named-content>; recordedBy: <named-content xmlns:xlink="http://www.w3.org/1999/xlink" content-type="dwc:recordedBy" xlink:type="simple">R/V SONNE AleutBio cruise SO293</named-content>; individualCount: <named-content xmlns:xlink="http://www.w3.org/1999/xlink" content-type="dwc:individualCount" xlink:type="simple">1</named-content>; preparations: <named-content xmlns:xlink="http://www.w3.org/1999/xlink" content-type="dwc:preparations" xlink:type="simple">whole animal (EtOH)</named-content>; previousIdentifications: <named-content xmlns:xlink="http://www.w3.org/1999/xlink" content-type="dwc:previousIdentifications" xlink:type="simple"><tp:taxon-name><tp:taxon-name-part taxon-name-part-type="genus" reg="Dentaliida">Dentaliida</tp:taxon-name-part></tp:taxon-name> sp. M</named-content>; associatedReferences: <named-content xmlns:xlink="http://www.w3.org/1999/xlink" content-type="dwc:associatedReferences" xlink:type="simple">Brandt, A. (2022) (ed.) SO293 AleutBio (Aleutian Trench Biodiversity Studies). SONNE-Berichte (R/V SONNE cruise reports). 209 pp.</named-content>; associatedSequences: <named-content xmlns:xlink="http://www.w3.org/1999/xlink" content-type="dwc:associatedSequences" xlink:type="simple">https://portal.boldsystems.org/record/OSD005-25</named-content>; occurrenceID: <named-content xmlns:xlink="http://www.w3.org/1999/xlink" content-type="dwc:occurrenceID" xlink:type="simple">66033612-F89F-5029-A941-F6C49979C583</named-content>; <bold>Taxon:</bold> scientificNameID: <named-content xmlns:xlink="http://www.w3.org/1999/xlink" content-type="dwc:scientificNameID" xlink:type="simple">urn:lsid:marinespecies.org:taxname:716154</named-content>; scientificName: <named-content xmlns:xlink="http://www.w3.org/1999/xlink" content-type="dwc:scientificName" xlink:type="simple"><italic><tp:taxon-name><tp:taxon-name-part taxon-name-part-type="genus" reg="Laevidentalium">Laevidentalium</tp:taxon-name-part> <tp:taxon-name-part taxon-name-part-type="species" reg="wiesei">wiesei</tp:taxon-name-part></tp:taxon-name></italic> Sahlmann, 2012</named-content>; kingdom: <named-content xmlns:xlink="http://www.w3.org/1999/xlink" content-type="dwc:kingdom" xlink:type="simple"><tp:taxon-name><tp:taxon-name-part taxon-name-part-type="kingdom">Animalia</tp:taxon-name-part></tp:taxon-name></named-content>; phylum: <named-content xmlns:xlink="http://www.w3.org/1999/xlink" content-type="dwc:phylum" xlink:type="simple"><tp:taxon-name><tp:taxon-name-part taxon-name-part-type="phylum">Mollusca</tp:taxon-name-part></tp:taxon-name></named-content>; class: <named-content xmlns:xlink="http://www.w3.org/1999/xlink" content-type="dwc:class" xlink:type="simple"><tp:taxon-name><tp:taxon-name-part taxon-name-part-type="class">Scaphopoda</tp:taxon-name-part></tp:taxon-name></named-content>; order: <named-content xmlns:xlink="http://www.w3.org/1999/xlink" content-type="dwc:order" xlink:type="simple"><tp:taxon-name><tp:taxon-name-part taxon-name-part-type="order">Dentaliida</tp:taxon-name-part></tp:taxon-name></named-content>; family: <named-content xmlns:xlink="http://www.w3.org/1999/xlink" content-type="dwc:family" xlink:type="simple"><tp:taxon-name><tp:taxon-name-part taxon-name-part-type="family">Laevidentaliidae</tp:taxon-name-part></tp:taxon-name></named-content>; genus: <named-content xmlns:xlink="http://www.w3.org/1999/xlink" content-type="dwc:genus" xlink:type="simple"><tp:taxon-name><tp:taxon-name-part taxon-name-part-type="genus">Laevidentalium</tp:taxon-name-part></tp:taxon-name></named-content>; specificEpithet: <named-content xmlns:xlink="http://www.w3.org/1999/xlink" content-type="dwc:specificEpithet" xlink:type="simple"><tp:taxon-name><tp:taxon-name-part taxon-name-part-type="genus" reg="Laevidentalium"/><tp:taxon-name-part taxon-name-part-type="species" reg="wiesei">wiesei</tp:taxon-name-part></tp:taxon-name></named-content>; taxonRank: <named-content xmlns:xlink="http://www.w3.org/1999/xlink" content-type="dwc:taxonRank" xlink:type="simple">species</named-content>; scientificNameAuthorship: <named-content xmlns:xlink="http://www.w3.org/1999/xlink" content-type="dwc:scientificNameAuthorship" xlink:type="simple">Sahlmann</named-content>; nomenclaturalCode: <named-content xmlns:xlink="http://www.w3.org/1999/xlink" content-type="dwc:nomenclaturalCode" xlink:type="simple">ICZN</named-content>; <bold>Location:</bold> higherGeography: <named-content xmlns:xlink="http://www.w3.org/1999/xlink" content-type="dwc:higherGeography" xlink:type="simple">Pacific Ocean</named-content>; waterBody: <named-content xmlns:xlink="http://www.w3.org/1999/xlink" content-type="dwc:waterBody" xlink:type="simple">Northeast Pacific Ocean, U.S. Exclusive Economic Zone, Alaska Region</named-content>; locality: <named-content xmlns:xlink="http://www.w3.org/1999/xlink" content-type="dwc:locality" xlink:type="simple">Aleutian Trench, AleutBio/SO293 cruise, AleutBio station SO293_14-10 AGT</named-content>; verbatimDepth: <named-content xmlns:xlink="http://www.w3.org/1999/xlink" content-type="dwc:verbatimDepth" xlink:type="simple">4877 m</named-content>; minimumDepthInMeters: <named-content xmlns:xlink="http://www.w3.org/1999/xlink" content-type="dwc:minimumDepthInMeters" xlink:type="simple">4877</named-content>; maximumDepthInMeters: <named-content xmlns:xlink="http://www.w3.org/1999/xlink" content-type="dwc:maximumDepthInMeters" xlink:type="simple">4877</named-content>; verbatimCoordinates: <named-content xmlns:xlink="http://www.w3.org/1999/xlink" content-type="dwc:verbatimCoordinates" xlink:type="simple"><named-content content-type="dwc:verbatimCoordinates" xlink:type="simple">52°40.90'N, 161°51.71'W</named-content> to <named-content content-type="dwc:verbatimCoordinates" xlink:type="simple">52°40.90'N, 161°51.72'W</named-content></named-content>; verbatimCoordinateSystem: <named-content xmlns:xlink="http://www.w3.org/1999/xlink" content-type="dwc:verbatimCoordinateSystem" xlink:type="simple">degrees decimal minutes</named-content>; <bold>Identification:</bold> identifiedBy: <named-content xmlns:xlink="http://www.w3.org/1999/xlink" content-type="dwc:identifiedBy" xlink:type="simple">Jan Steger</named-content>; dateIdentified: <named-content xmlns:xlink="http://www.w3.org/1999/xlink" content-type="dwc:dateIdentified" xlink:type="simple">2024</named-content>; identificationReferences: <named-content xmlns:xlink="http://www.w3.org/1999/xlink" content-type="dwc:identificationReferences" xlink:type="simple">Sahlmann, B. (2012) Description of a new abyssal scaphopod, <italic><tp:taxon-name><tp:taxon-name-part taxon-name-part-type="genus" reg="Laevidentalium">Laevidentalium</tp:taxon-name-part> <tp:taxon-name-part taxon-name-part-type="species" reg="wiesei">wiesei</tp:taxon-name-part></tp:taxon-name></italic>, from the Kurile-Kamchatka Trench (<tp:taxon-name><tp:taxon-name-part taxon-name-part-type="phylum">Mollusca</tp:taxon-name-part></tp:taxon-name>, <tp:taxon-name><tp:taxon-name-part taxon-name-part-type="class">Scaphopoda</tp:taxon-name-part></tp:taxon-name>). Schriften zur Malakozoologie aus dem Haus der Natur – Cismar, 27, 25–28.</named-content>; <bold>Event:</bold> eventID: <named-content xmlns:xlink="http://www.w3.org/1999/xlink" content-type="dwc:eventID" xlink:type="simple">SO293_14-10 AGT</named-content>; samplingProtocol: <named-content xmlns:xlink="http://www.w3.org/1999/xlink" content-type="dwc:samplingProtocol" xlink:type="simple">Agassiz trawl, contents sieved through a 1 mm mesh</named-content>; samplingEffort: <named-content xmlns:xlink="http://www.w3.org/1999/xlink" content-type="dwc:samplingEffort" xlink:type="simple">1006 m trawled distance</named-content>; eventDate: <named-content xmlns:xlink="http://www.w3.org/1999/xlink" content-type="dwc:eventDate" xlink:type="simple">2022-08-29T09:57Z/2022-08-29T10:30Z</named-content>; eventTime: <named-content xmlns:xlink="http://www.w3.org/1999/xlink" content-type="dwc:eventTime" xlink:type="simple">09:57Z/10:30Z</named-content>; year: <named-content xmlns:xlink="http://www.w3.org/1999/xlink" content-type="dwc:year" xlink:type="simple">2022</named-content>; month: <named-content xmlns:xlink="http://www.w3.org/1999/xlink" content-type="dwc:month" xlink:type="simple">8</named-content>; day: <named-content xmlns:xlink="http://www.w3.org/1999/xlink" content-type="dwc:day" xlink:type="simple">29</named-content>; habitat: <named-content xmlns:xlink="http://www.w3.org/1999/xlink" content-type="dwc:habitat" xlink:type="simple">abyssal sediment</named-content>; fieldNumber: <named-content xmlns:xlink="http://www.w3.org/1999/xlink" content-type="dwc:fieldNumber" xlink:type="simple">AB-4794 | MOL-1000</named-content>; <bold>Record Level:</bold> language: <named-content xmlns:xlink="http://www.w3.org/1999/xlink" content-type="dwc:language" xlink:type="simple">en</named-content>; institutionCode: <named-content xmlns:xlink="http://www.w3.org/1999/xlink" content-type="dwc:institutionCode" xlink:type="simple">SMF</named-content>; basisOfRecord: <named-content xmlns:xlink="http://www.w3.org/1999/xlink" content-type="dwc:basisOfRecord" xlink:type="simple">PreservedSpecimen</named-content></p></list-item><list-item><p><bold>Type status:</bold> <named-content xmlns:xlink="http://www.w3.org/1999/xlink" content-type="dwc:typeStatus" xlink:type="simple">Other material</named-content>. <bold>Occurrence:</bold> catalogNumber: <named-content xmlns:xlink="http://www.w3.org/1999/xlink" content-type="dwc:catalogNumber" xlink:type="simple">SMF 366427</named-content>; recordNumber: <named-content xmlns:xlink="http://www.w3.org/1999/xlink" content-type="dwc:recordNumber" xlink:type="simple">AB-4794</named-content>; recordedBy: <named-content xmlns:xlink="http://www.w3.org/1999/xlink" content-type="dwc:recordedBy" xlink:type="simple">R/V SONNE AleutBio cruise SO293</named-content>; individualCount: <named-content xmlns:xlink="http://www.w3.org/1999/xlink" content-type="dwc:individualCount" xlink:type="simple">2</named-content>; preparations: <named-content xmlns:xlink="http://www.w3.org/1999/xlink" content-type="dwc:preparations" xlink:type="simple">empty shell (fragments, in EtOH and air-dried)</named-content>; previousIdentifications: <named-content xmlns:xlink="http://www.w3.org/1999/xlink" content-type="dwc:previousIdentifications" xlink:type="simple"><tp:taxon-name><tp:taxon-name-part taxon-name-part-type="genus" reg="Dentaliida">Dentaliida</tp:taxon-name-part></tp:taxon-name> sp. M</named-content>; associatedReferences: <named-content xmlns:xlink="http://www.w3.org/1999/xlink" content-type="dwc:associatedReferences" xlink:type="simple">Brandt, A. (2022) (ed.) SO293 AleutBio (Aleutian Trench Biodiversity Studies). SONNE-Berichte (R/V SONNE cruise reports). 209 pp.</named-content>; occurrenceID: <named-content xmlns:xlink="http://www.w3.org/1999/xlink" content-type="dwc:occurrenceID" xlink:type="simple">37910B5D-DE34-51A0-90E4-BC1FB33E21D1</named-content>; <bold>Taxon:</bold> scientificNameID: <named-content xmlns:xlink="http://www.w3.org/1999/xlink" content-type="dwc:scientificNameID" xlink:type="simple">urn:lsid:marinespecies.org:taxname:716154</named-content>; scientificName: <named-content xmlns:xlink="http://www.w3.org/1999/xlink" content-type="dwc:scientificName" xlink:type="simple"><italic><tp:taxon-name><tp:taxon-name-part taxon-name-part-type="genus" reg="Laevidentalium">Laevidentalium</tp:taxon-name-part> <tp:taxon-name-part taxon-name-part-type="species" reg="wiesei">wiesei</tp:taxon-name-part></tp:taxon-name></italic> Sahlmann, 2012</named-content>; kingdom: <named-content xmlns:xlink="http://www.w3.org/1999/xlink" content-type="dwc:kingdom" xlink:type="simple"><tp:taxon-name><tp:taxon-name-part taxon-name-part-type="kingdom">Animalia</tp:taxon-name-part></tp:taxon-name></named-content>; phylum: <named-content xmlns:xlink="http://www.w3.org/1999/xlink" content-type="dwc:phylum" xlink:type="simple"><tp:taxon-name><tp:taxon-name-part taxon-name-part-type="phylum">Mollusca</tp:taxon-name-part></tp:taxon-name></named-content>; class: <named-content xmlns:xlink="http://www.w3.org/1999/xlink" content-type="dwc:class" xlink:type="simple"><tp:taxon-name><tp:taxon-name-part taxon-name-part-type="class">Scaphopoda</tp:taxon-name-part></tp:taxon-name></named-content>; order: <named-content xmlns:xlink="http://www.w3.org/1999/xlink" content-type="dwc:order" xlink:type="simple"><tp:taxon-name><tp:taxon-name-part taxon-name-part-type="order">Dentaliida</tp:taxon-name-part></tp:taxon-name></named-content>; family: <named-content xmlns:xlink="http://www.w3.org/1999/xlink" content-type="dwc:family" xlink:type="simple"><tp:taxon-name><tp:taxon-name-part taxon-name-part-type="family">Laevidentaliidae</tp:taxon-name-part></tp:taxon-name></named-content>; genus: <named-content xmlns:xlink="http://www.w3.org/1999/xlink" content-type="dwc:genus" xlink:type="simple"><tp:taxon-name><tp:taxon-name-part taxon-name-part-type="genus">Laevidentalium</tp:taxon-name-part></tp:taxon-name></named-content>; specificEpithet: <named-content xmlns:xlink="http://www.w3.org/1999/xlink" content-type="dwc:specificEpithet" xlink:type="simple"><tp:taxon-name><tp:taxon-name-part taxon-name-part-type="genus" reg="Laevidentalium"/><tp:taxon-name-part taxon-name-part-type="species" reg="wiesei">wiesei</tp:taxon-name-part></tp:taxon-name></named-content>; taxonRank: <named-content xmlns:xlink="http://www.w3.org/1999/xlink" content-type="dwc:taxonRank" xlink:type="simple">species</named-content>; scientificNameAuthorship: <named-content xmlns:xlink="http://www.w3.org/1999/xlink" content-type="dwc:scientificNameAuthorship" xlink:type="simple">Sahlmann</named-content>; nomenclaturalCode: <named-content xmlns:xlink="http://www.w3.org/1999/xlink" content-type="dwc:nomenclaturalCode" xlink:type="simple">ICZN</named-content>; <bold>Location:</bold> higherGeography: <named-content xmlns:xlink="http://www.w3.org/1999/xlink" content-type="dwc:higherGeography" xlink:type="simple">Pacific Ocean</named-content>; waterBody: <named-content xmlns:xlink="http://www.w3.org/1999/xlink" content-type="dwc:waterBody" xlink:type="simple">Northeast Pacific Ocean, U.S. Exclusive Economic Zone, Alaska Region</named-content>; locality: <named-content xmlns:xlink="http://www.w3.org/1999/xlink" content-type="dwc:locality" xlink:type="simple">Aleutian Trench, AleutBio/SO293 cruise, AleutBio station SO293_14-10 AGT</named-content>; verbatimDepth: <named-content xmlns:xlink="http://www.w3.org/1999/xlink" content-type="dwc:verbatimDepth" xlink:type="simple">4877 m</named-content>; minimumDepthInMeters: <named-content xmlns:xlink="http://www.w3.org/1999/xlink" content-type="dwc:minimumDepthInMeters" xlink:type="simple">4877</named-content>; maximumDepthInMeters: <named-content xmlns:xlink="http://www.w3.org/1999/xlink" content-type="dwc:maximumDepthInMeters" xlink:type="simple">4877</named-content>; verbatimCoordinates: <named-content xmlns:xlink="http://www.w3.org/1999/xlink" content-type="dwc:verbatimCoordinates" xlink:type="simple"><named-content content-type="dwc:verbatimCoordinates" xlink:type="simple">52°40.90'N, 161°51.71'W</named-content> to <named-content content-type="dwc:verbatimCoordinates" xlink:type="simple">52°40.90'N, 161°51.72'W</named-content></named-content>; verbatimCoordinateSystem: <named-content xmlns:xlink="http://www.w3.org/1999/xlink" content-type="dwc:verbatimCoordinateSystem" xlink:type="simple">degrees decimal minutes</named-content>; <bold>Identification:</bold> identifiedBy: <named-content xmlns:xlink="http://www.w3.org/1999/xlink" content-type="dwc:identifiedBy" xlink:type="simple">Jan Steger</named-content>; dateIdentified: <named-content xmlns:xlink="http://www.w3.org/1999/xlink" content-type="dwc:dateIdentified" xlink:type="simple">2024</named-content>; identificationReferences: <named-content xmlns:xlink="http://www.w3.org/1999/xlink" content-type="dwc:identificationReferences" xlink:type="simple">Sahlmann, B. (2012) Description of a new abyssal scaphopod, <italic><tp:taxon-name><tp:taxon-name-part taxon-name-part-type="genus" reg="Laevidentalium">Laevidentalium</tp:taxon-name-part> <tp:taxon-name-part taxon-name-part-type="species" reg="wiesei">wiesei</tp:taxon-name-part></tp:taxon-name></italic>, from the Kurile-Kamchatka Trench (<tp:taxon-name><tp:taxon-name-part taxon-name-part-type="phylum">Mollusca</tp:taxon-name-part></tp:taxon-name>, <tp:taxon-name><tp:taxon-name-part taxon-name-part-type="class">Scaphopoda</tp:taxon-name-part></tp:taxon-name>). Schriften zur Malakozoologie aus dem Haus der Natur – Cismar, 27, 25–28.</named-content>; <bold>Event:</bold> eventID: <named-content xmlns:xlink="http://www.w3.org/1999/xlink" content-type="dwc:eventID" xlink:type="simple">SO293_14-10 AGT</named-content>; samplingProtocol: <named-content xmlns:xlink="http://www.w3.org/1999/xlink" content-type="dwc:samplingProtocol" xlink:type="simple">Agassiz trawl, contents sieved through a 1 mm mesh</named-content>; samplingEffort: <named-content xmlns:xlink="http://www.w3.org/1999/xlink" content-type="dwc:samplingEffort" xlink:type="simple">1006 m trawled distance</named-content>; eventDate: <named-content xmlns:xlink="http://www.w3.org/1999/xlink" content-type="dwc:eventDate" xlink:type="simple">2022-08-29T09:57Z/2022-08-29T10:30Z</named-content>; eventTime: <named-content xmlns:xlink="http://www.w3.org/1999/xlink" content-type="dwc:eventTime" xlink:type="simple">09:57Z/10:30Z</named-content>; year: <named-content xmlns:xlink="http://www.w3.org/1999/xlink" content-type="dwc:year" xlink:type="simple">2022</named-content>; month: <named-content xmlns:xlink="http://www.w3.org/1999/xlink" content-type="dwc:month" xlink:type="simple">8</named-content>; day: <named-content xmlns:xlink="http://www.w3.org/1999/xlink" content-type="dwc:day" xlink:type="simple">29</named-content>; habitat: <named-content xmlns:xlink="http://www.w3.org/1999/xlink" content-type="dwc:habitat" xlink:type="simple">abyssal sediment</named-content>; fieldNumber: <named-content xmlns:xlink="http://www.w3.org/1999/xlink" content-type="dwc:fieldNumber" xlink:type="simple">AB-4794 | MOL-1000</named-content>; <bold>Record Level:</bold> language: <named-content xmlns:xlink="http://www.w3.org/1999/xlink" content-type="dwc:language" xlink:type="simple">en</named-content>; institutionCode: <named-content xmlns:xlink="http://www.w3.org/1999/xlink" content-type="dwc:institutionCode" xlink:type="simple">SMF</named-content>; basisOfRecord: <named-content xmlns:xlink="http://www.w3.org/1999/xlink" content-type="dwc:basisOfRecord" xlink:type="simple">PreservedSpecimen</named-content></p></list-item><list-item><p><bold>Type status:</bold> <named-content xmlns:xlink="http://www.w3.org/1999/xlink" content-type="dwc:typeStatus" xlink:type="simple">Other material</named-content>. <bold>Occurrence:</bold> catalogNumber: <named-content xmlns:xlink="http://www.w3.org/1999/xlink" content-type="dwc:catalogNumber" xlink:type="simple">SMF 373200</named-content>; recordNumber: <named-content xmlns:xlink="http://www.w3.org/1999/xlink" content-type="dwc:recordNumber" xlink:type="simple">AB-4794</named-content>; recordedBy: <named-content xmlns:xlink="http://www.w3.org/1999/xlink" content-type="dwc:recordedBy" xlink:type="simple">R/V SONNE AleutBio cruise SO293</named-content>; individualCount: <named-content xmlns:xlink="http://www.w3.org/1999/xlink" content-type="dwc:individualCount" xlink:type="simple">1</named-content>; preparations: <named-content xmlns:xlink="http://www.w3.org/1999/xlink" content-type="dwc:preparations" xlink:type="simple">animal (partially dissected) and part of radula (EtOH) | metal-coated radula preparation on SEM stub (dry)</named-content>; previousIdentifications: <named-content xmlns:xlink="http://www.w3.org/1999/xlink" content-type="dwc:previousIdentifications" xlink:type="simple"><tp:taxon-name><tp:taxon-name-part taxon-name-part-type="genus" reg="Dentaliida">Dentaliida</tp:taxon-name-part></tp:taxon-name> sp. M</named-content>; associatedReferences: <named-content xmlns:xlink="http://www.w3.org/1999/xlink" content-type="dwc:associatedReferences" xlink:type="simple">Brandt, A. (2022) (ed.) SO293 AleutBio (Aleutian Trench Biodiversity Studies). SONNE-Berichte (R/V SONNE cruise reports). 209 pp.</named-content>; associatedSequences: <named-content xmlns:xlink="http://www.w3.org/1999/xlink" content-type="dwc:associatedSequences" xlink:type="simple">https://portal.boldsystems.org/record/OSD003-25</named-content>; occurrenceID: <named-content xmlns:xlink="http://www.w3.org/1999/xlink" content-type="dwc:occurrenceID" xlink:type="simple">968328A7-7937-5320-9CE6-4757C0D36D10</named-content>; <bold>Taxon:</bold> scientificNameID: <named-content xmlns:xlink="http://www.w3.org/1999/xlink" content-type="dwc:scientificNameID" xlink:type="simple">urn:lsid:marinespecies.org:taxname:716154</named-content>; scientificName: <named-content xmlns:xlink="http://www.w3.org/1999/xlink" content-type="dwc:scientificName" xlink:type="simple"><italic><tp:taxon-name><tp:taxon-name-part taxon-name-part-type="genus" reg="Laevidentalium">Laevidentalium</tp:taxon-name-part> <tp:taxon-name-part taxon-name-part-type="species" reg="wiesei">wiesei</tp:taxon-name-part></tp:taxon-name></italic> Sahlmann, 2012</named-content>; kingdom: <named-content xmlns:xlink="http://www.w3.org/1999/xlink" content-type="dwc:kingdom" xlink:type="simple"><tp:taxon-name><tp:taxon-name-part taxon-name-part-type="kingdom">Animalia</tp:taxon-name-part></tp:taxon-name></named-content>; phylum: <named-content xmlns:xlink="http://www.w3.org/1999/xlink" content-type="dwc:phylum" xlink:type="simple"><tp:taxon-name><tp:taxon-name-part taxon-name-part-type="phylum">Mollusca</tp:taxon-name-part></tp:taxon-name></named-content>; class: <named-content xmlns:xlink="http://www.w3.org/1999/xlink" content-type="dwc:class" xlink:type="simple"><tp:taxon-name><tp:taxon-name-part taxon-name-part-type="class">Scaphopoda</tp:taxon-name-part></tp:taxon-name></named-content>; order: <named-content xmlns:xlink="http://www.w3.org/1999/xlink" content-type="dwc:order" xlink:type="simple"><tp:taxon-name><tp:taxon-name-part taxon-name-part-type="order">Dentaliida</tp:taxon-name-part></tp:taxon-name></named-content>; family: <named-content xmlns:xlink="http://www.w3.org/1999/xlink" content-type="dwc:family" xlink:type="simple"><tp:taxon-name><tp:taxon-name-part taxon-name-part-type="family">Laevidentaliidae</tp:taxon-name-part></tp:taxon-name></named-content>; genus: <named-content xmlns:xlink="http://www.w3.org/1999/xlink" content-type="dwc:genus" xlink:type="simple"><tp:taxon-name><tp:taxon-name-part taxon-name-part-type="genus">Laevidentalium</tp:taxon-name-part></tp:taxon-name></named-content>; specificEpithet: <named-content xmlns:xlink="http://www.w3.org/1999/xlink" content-type="dwc:specificEpithet" xlink:type="simple"><tp:taxon-name><tp:taxon-name-part taxon-name-part-type="genus" reg="Laevidentalium"/><tp:taxon-name-part taxon-name-part-type="species" reg="wiesei">wiesei</tp:taxon-name-part></tp:taxon-name></named-content>; taxonRank: <named-content xmlns:xlink="http://www.w3.org/1999/xlink" content-type="dwc:taxonRank" xlink:type="simple">species</named-content>; scientificNameAuthorship: <named-content xmlns:xlink="http://www.w3.org/1999/xlink" content-type="dwc:scientificNameAuthorship" xlink:type="simple">Sahlmann</named-content>; nomenclaturalCode: <named-content xmlns:xlink="http://www.w3.org/1999/xlink" content-type="dwc:nomenclaturalCode" xlink:type="simple">ICZN</named-content>; <bold>Location:</bold> higherGeography: <named-content xmlns:xlink="http://www.w3.org/1999/xlink" content-type="dwc:higherGeography" xlink:type="simple">Pacific Ocean</named-content>; waterBody: <named-content xmlns:xlink="http://www.w3.org/1999/xlink" content-type="dwc:waterBody" xlink:type="simple">Northeast Pacific Ocean, U.S. Exclusive Economic Zone, Alaska Region</named-content>; locality: <named-content xmlns:xlink="http://www.w3.org/1999/xlink" content-type="dwc:locality" xlink:type="simple">Aleutian Trench, AleutBio/SO293 cruise, AleutBio station SO293_14-10 AGT</named-content>; verbatimDepth: <named-content xmlns:xlink="http://www.w3.org/1999/xlink" content-type="dwc:verbatimDepth" xlink:type="simple">4877 m</named-content>; minimumDepthInMeters: <named-content xmlns:xlink="http://www.w3.org/1999/xlink" content-type="dwc:minimumDepthInMeters" xlink:type="simple">4877</named-content>; maximumDepthInMeters: <named-content xmlns:xlink="http://www.w3.org/1999/xlink" content-type="dwc:maximumDepthInMeters" xlink:type="simple">4877</named-content>; verbatimCoordinates: <named-content xmlns:xlink="http://www.w3.org/1999/xlink" content-type="dwc:verbatimCoordinates" xlink:type="simple"><named-content content-type="dwc:verbatimCoordinates" xlink:type="simple">52°40.90'N, 161°51.71'W</named-content> to <named-content content-type="dwc:verbatimCoordinates" xlink:type="simple">52°40.90'N, 161°51.72'W</named-content></named-content>; verbatimCoordinateSystem: <named-content xmlns:xlink="http://www.w3.org/1999/xlink" content-type="dwc:verbatimCoordinateSystem" xlink:type="simple">degrees decimal minutes</named-content>; <bold>Identification:</bold> identifiedBy: <named-content xmlns:xlink="http://www.w3.org/1999/xlink" content-type="dwc:identifiedBy" xlink:type="simple">Jan Steger</named-content>; dateIdentified: <named-content xmlns:xlink="http://www.w3.org/1999/xlink" content-type="dwc:dateIdentified" xlink:type="simple">2024</named-content>; identificationReferences: <named-content xmlns:xlink="http://www.w3.org/1999/xlink" content-type="dwc:identificationReferences" xlink:type="simple">Sahlmann, B. (2012) Description of a new abyssal scaphopod, <italic><tp:taxon-name><tp:taxon-name-part taxon-name-part-type="genus" reg="Laevidentalium">Laevidentalium</tp:taxon-name-part> <tp:taxon-name-part taxon-name-part-type="species" reg="wiesei">wiesei</tp:taxon-name-part></tp:taxon-name></italic>, from the Kurile-Kamchatka Trench (<tp:taxon-name><tp:taxon-name-part taxon-name-part-type="phylum">Mollusca</tp:taxon-name-part></tp:taxon-name>, <tp:taxon-name><tp:taxon-name-part taxon-name-part-type="class">Scaphopoda</tp:taxon-name-part></tp:taxon-name>). Schriften zur Malakozoologie aus dem Haus der Natur – Cismar, 27, 25–28.</named-content>; <bold>Event:</bold> eventID: <named-content xmlns:xlink="http://www.w3.org/1999/xlink" content-type="dwc:eventID" xlink:type="simple">SO293_14-10 AGT</named-content>; samplingProtocol: <named-content xmlns:xlink="http://www.w3.org/1999/xlink" content-type="dwc:samplingProtocol" xlink:type="simple">Agassiz trawl, contents sieved through a 1 mm mesh</named-content>; samplingEffort: <named-content xmlns:xlink="http://www.w3.org/1999/xlink" content-type="dwc:samplingEffort" xlink:type="simple">1006 m trawled distance</named-content>; eventDate: <named-content xmlns:xlink="http://www.w3.org/1999/xlink" content-type="dwc:eventDate" xlink:type="simple">2022-08-29T09:57Z/2022-08-29T10:30Z</named-content>; eventTime: <named-content xmlns:xlink="http://www.w3.org/1999/xlink" content-type="dwc:eventTime" xlink:type="simple">09:57Z/10:30Z</named-content>; year: <named-content xmlns:xlink="http://www.w3.org/1999/xlink" content-type="dwc:year" xlink:type="simple">2022</named-content>; month: <named-content xmlns:xlink="http://www.w3.org/1999/xlink" content-type="dwc:month" xlink:type="simple">8</named-content>; day: <named-content xmlns:xlink="http://www.w3.org/1999/xlink" content-type="dwc:day" xlink:type="simple">29</named-content>; habitat: <named-content xmlns:xlink="http://www.w3.org/1999/xlink" content-type="dwc:habitat" xlink:type="simple">abyssal sediment</named-content>; fieldNumber: <named-content xmlns:xlink="http://www.w3.org/1999/xlink" content-type="dwc:fieldNumber" xlink:type="simple">AB-4794 | MOL-1000</named-content>; <bold>Record Level:</bold> language: <named-content xmlns:xlink="http://www.w3.org/1999/xlink" content-type="dwc:language" xlink:type="simple">en</named-content>; institutionCode: <named-content xmlns:xlink="http://www.w3.org/1999/xlink" content-type="dwc:institutionCode" xlink:type="simple">SMF</named-content>; basisOfRecord: <named-content xmlns:xlink="http://www.w3.org/1999/xlink" content-type="dwc:basisOfRecord" xlink:type="simple">PreservedSpecimen</named-content></p></list-item><list-item><p><bold>Type status:</bold> <named-content xmlns:xlink="http://www.w3.org/1999/xlink" content-type="dwc:typeStatus" xlink:type="simple">Other material</named-content>. <bold>Occurrence:</bold> catalogNumber: <named-content xmlns:xlink="http://www.w3.org/1999/xlink" content-type="dwc:catalogNumber" xlink:type="simple">SMF 374281</named-content>; recordNumber: <named-content xmlns:xlink="http://www.w3.org/1999/xlink" content-type="dwc:recordNumber" xlink:type="simple">AB-4794</named-content>; recordedBy: <named-content xmlns:xlink="http://www.w3.org/1999/xlink" content-type="dwc:recordedBy" xlink:type="simple">R/V SONNE AleutBio cruise SO293</named-content>; individualCount: <named-content xmlns:xlink="http://www.w3.org/1999/xlink" content-type="dwc:individualCount" xlink:type="simple">3</named-content>; previousIdentifications: <named-content xmlns:xlink="http://www.w3.org/1999/xlink" content-type="dwc:previousIdentifications" xlink:type="simple"><tp:taxon-name><tp:taxon-name-part taxon-name-part-type="genus" reg="Dentaliida">Dentaliida</tp:taxon-name-part></tp:taxon-name> sp. M</named-content>; associatedReferences: <named-content xmlns:xlink="http://www.w3.org/1999/xlink" content-type="dwc:associatedReferences" xlink:type="simple">Brandt, A. (2022) (ed.) SO293 AleutBio (Aleutian Trench Biodiversity Studies). SONNE-Berichte (R/V SONNE cruise reports). 209 pp.</named-content>; occurrenceID: <named-content xmlns:xlink="http://www.w3.org/1999/xlink" content-type="dwc:occurrenceID" xlink:type="simple">654B832B-EE22-597E-9AD4-9F1876B7741B</named-content>; <bold>Taxon:</bold> scientificNameID: <named-content xmlns:xlink="http://www.w3.org/1999/xlink" content-type="dwc:scientificNameID" xlink:type="simple">urn:lsid:marinespecies.org:taxname:716154</named-content>; scientificName: <named-content xmlns:xlink="http://www.w3.org/1999/xlink" content-type="dwc:scientificName" xlink:type="simple"><italic><tp:taxon-name><tp:taxon-name-part taxon-name-part-type="genus" reg="Laevidentalium">Laevidentalium</tp:taxon-name-part> <tp:taxon-name-part taxon-name-part-type="species" reg="wiesei">wiesei</tp:taxon-name-part></tp:taxon-name></italic> Sahlmann, 2012</named-content>; kingdom: <named-content xmlns:xlink="http://www.w3.org/1999/xlink" content-type="dwc:kingdom" xlink:type="simple"><tp:taxon-name><tp:taxon-name-part taxon-name-part-type="kingdom">Animalia</tp:taxon-name-part></tp:taxon-name></named-content>; phylum: <named-content xmlns:xlink="http://www.w3.org/1999/xlink" content-type="dwc:phylum" xlink:type="simple"><tp:taxon-name><tp:taxon-name-part taxon-name-part-type="phylum">Mollusca</tp:taxon-name-part></tp:taxon-name></named-content>; class: <named-content xmlns:xlink="http://www.w3.org/1999/xlink" content-type="dwc:class" xlink:type="simple"><tp:taxon-name><tp:taxon-name-part taxon-name-part-type="class">Scaphopoda</tp:taxon-name-part></tp:taxon-name></named-content>; order: <named-content xmlns:xlink="http://www.w3.org/1999/xlink" content-type="dwc:order" xlink:type="simple"><tp:taxon-name><tp:taxon-name-part taxon-name-part-type="order">Dentaliida</tp:taxon-name-part></tp:taxon-name></named-content>; family: <named-content xmlns:xlink="http://www.w3.org/1999/xlink" content-type="dwc:family" xlink:type="simple"><tp:taxon-name><tp:taxon-name-part taxon-name-part-type="family">Laevidentaliidae</tp:taxon-name-part></tp:taxon-name></named-content>; genus: <named-content xmlns:xlink="http://www.w3.org/1999/xlink" content-type="dwc:genus" xlink:type="simple"><tp:taxon-name><tp:taxon-name-part taxon-name-part-type="genus">Laevidentalium</tp:taxon-name-part></tp:taxon-name></named-content>; specificEpithet: <named-content xmlns:xlink="http://www.w3.org/1999/xlink" content-type="dwc:specificEpithet" xlink:type="simple"><tp:taxon-name><tp:taxon-name-part taxon-name-part-type="genus" reg="Laevidentalium"/><tp:taxon-name-part taxon-name-part-type="species" reg="wiesei">wiesei</tp:taxon-name-part></tp:taxon-name></named-content>; taxonRank: <named-content xmlns:xlink="http://www.w3.org/1999/xlink" content-type="dwc:taxonRank" xlink:type="simple">species</named-content>; scientificNameAuthorship: <named-content xmlns:xlink="http://www.w3.org/1999/xlink" content-type="dwc:scientificNameAuthorship" xlink:type="simple">Sahlmann</named-content>; nomenclaturalCode: <named-content xmlns:xlink="http://www.w3.org/1999/xlink" content-type="dwc:nomenclaturalCode" xlink:type="simple">ICZN</named-content>; <bold>Location:</bold> higherGeography: <named-content xmlns:xlink="http://www.w3.org/1999/xlink" content-type="dwc:higherGeography" xlink:type="simple">Pacific Ocean</named-content>; waterBody: <named-content xmlns:xlink="http://www.w3.org/1999/xlink" content-type="dwc:waterBody" xlink:type="simple">Northeast Pacific Ocean, U.S. Exclusive Economic Zone, Alaska Region</named-content>; locality: <named-content xmlns:xlink="http://www.w3.org/1999/xlink" content-type="dwc:locality" xlink:type="simple">Aleutian Trench, AleutBio/SO293 cruise, AleutBio station SO293_14-10 AGT</named-content>; verbatimDepth: <named-content xmlns:xlink="http://www.w3.org/1999/xlink" content-type="dwc:verbatimDepth" xlink:type="simple">4877 m</named-content>; minimumDepthInMeters: <named-content xmlns:xlink="http://www.w3.org/1999/xlink" content-type="dwc:minimumDepthInMeters" xlink:type="simple">4877</named-content>; maximumDepthInMeters: <named-content xmlns:xlink="http://www.w3.org/1999/xlink" content-type="dwc:maximumDepthInMeters" xlink:type="simple">4877</named-content>; verbatimCoordinates: <named-content xmlns:xlink="http://www.w3.org/1999/xlink" content-type="dwc:verbatimCoordinates" xlink:type="simple"><named-content content-type="dwc:verbatimCoordinates" xlink:type="simple">52°40.90'N, 161°51.71'W</named-content> to <named-content content-type="dwc:verbatimCoordinates" xlink:type="simple">52°40.90'N, 161°51.72'W</named-content></named-content>; verbatimCoordinateSystem: <named-content xmlns:xlink="http://www.w3.org/1999/xlink" content-type="dwc:verbatimCoordinateSystem" xlink:type="simple">degrees decimal minutes</named-content>; <bold>Identification:</bold> identifiedBy: <named-content xmlns:xlink="http://www.w3.org/1999/xlink" content-type="dwc:identifiedBy" xlink:type="simple">Jan Steger</named-content>; dateIdentified: <named-content xmlns:xlink="http://www.w3.org/1999/xlink" content-type="dwc:dateIdentified" xlink:type="simple">2024</named-content>; identificationReferences: <named-content xmlns:xlink="http://www.w3.org/1999/xlink" content-type="dwc:identificationReferences" xlink:type="simple">Sahlmann, B. (2012) Description of a new abyssal scaphopod, <italic><tp:taxon-name><tp:taxon-name-part taxon-name-part-type="genus" reg="Laevidentalium">Laevidentalium</tp:taxon-name-part> <tp:taxon-name-part taxon-name-part-type="species" reg="wiesei">wiesei</tp:taxon-name-part></tp:taxon-name></italic>, from the Kurile-Kamchatka Trench (<tp:taxon-name><tp:taxon-name-part taxon-name-part-type="phylum">Mollusca</tp:taxon-name-part></tp:taxon-name>, <tp:taxon-name><tp:taxon-name-part taxon-name-part-type="class">Scaphopoda</tp:taxon-name-part></tp:taxon-name>). Schriften zur Malakozoologie aus dem Haus der Natur – Cismar, 27, 25–28.</named-content>; <bold>Event:</bold> eventID: <named-content xmlns:xlink="http://www.w3.org/1999/xlink" content-type="dwc:eventID" xlink:type="simple">SO293_14-10 AGT</named-content>; samplingProtocol: <named-content xmlns:xlink="http://www.w3.org/1999/xlink" content-type="dwc:samplingProtocol" xlink:type="simple">Agassiz trawl, contents sieved through a 1 mm mesh</named-content>; samplingEffort: <named-content xmlns:xlink="http://www.w3.org/1999/xlink" content-type="dwc:samplingEffort" xlink:type="simple">1006 m trawled distance</named-content>; eventDate: <named-content xmlns:xlink="http://www.w3.org/1999/xlink" content-type="dwc:eventDate" xlink:type="simple">2022-08-29T09:57Z/2022-08-29T10:30Z</named-content>; eventTime: <named-content xmlns:xlink="http://www.w3.org/1999/xlink" content-type="dwc:eventTime" xlink:type="simple">09:57Z/10:30Z</named-content>; year: <named-content xmlns:xlink="http://www.w3.org/1999/xlink" content-type="dwc:year" xlink:type="simple">2022</named-content>; month: <named-content xmlns:xlink="http://www.w3.org/1999/xlink" content-type="dwc:month" xlink:type="simple">8</named-content>; day: <named-content xmlns:xlink="http://www.w3.org/1999/xlink" content-type="dwc:day" xlink:type="simple">29</named-content>; habitat: <named-content xmlns:xlink="http://www.w3.org/1999/xlink" content-type="dwc:habitat" xlink:type="simple">abyssal sediment</named-content>; fieldNumber: <named-content xmlns:xlink="http://www.w3.org/1999/xlink" content-type="dwc:fieldNumber" xlink:type="simple">AB-4794 | MOL-1000</named-content>; <bold>Record Level:</bold> language: <named-content xmlns:xlink="http://www.w3.org/1999/xlink" content-type="dwc:language" xlink:type="simple">en</named-content>; institutionCode: <named-content xmlns:xlink="http://www.w3.org/1999/xlink" content-type="dwc:institutionCode" xlink:type="simple">SMF</named-content>; basisOfRecord: <named-content xmlns:xlink="http://www.w3.org/1999/xlink" content-type="dwc:basisOfRecord" xlink:type="simple">PreservedSpecimen</named-content></p></list-item></list></tp:treatment-sec><tp:treatment-sec sec-type="Description"><title>Description</title><p>Shell up to 45.6 mm long, maximum ventral aperture length 6.7 mm, ventral aperture width to 7.4 mm (holotype, Fig. <xref ref-type="fig" rid="F12913968">15</xref>A–D: 38.5 mm long, ventral aperture length 5.4 mm, ventral aperture width 5.9 mm), thin, but solid, tusk-shaped, gently recurved, with point of maximum curvature close to the mid-point of shell length in most of the specimens, located either dorsally or ventrally of it (Table <xref ref-type="table" rid="T12914066">4</xref>). Outer surface glossy, ivory white to corneous in colour, ornamented with fine, densely arranged, irregular prosocline growth lines, without longitudinal (dorso-ventral) sculpture (Fig. <xref ref-type="fig" rid="F12913968">15</xref>I, K, Fig. <xref ref-type="fig" rid="F12739959">16</xref>L); growth interruptions are apparent at irregular intervals, but rather inconspicuous (Fig. <xref ref-type="fig" rid="F12739959">16</xref>G) and partly obscured by corrosion; intermediate shell layer white where exposed. Aperture subcircular, slightly wider than long (Table <xref ref-type="table" rid="T12914066">4</xref>, Fig. <xref ref-type="fig" rid="F12739959">16</xref>H – bottom virtual section), edge prosocline, sharp. Dorsal (apical) end of the shell eroded in all specimens known, with the exposed intermediate and/or inner shell layers taking various shapes, either truncate (e.g. HNC 43946 – <xref ref-type="bibr" rid="B12474938">Sahlmann (2012)</xref>), shallow ring-like (e.g. HNC 82015, Fig. <xref ref-type="fig" rid="F12913968">15</xref>I–J) or more or less irregularly notched due to breakage along different sides (e.g. HNC 43947 – Fig. <xref ref-type="fig" rid="F12913968">15</xref>C, SMF 366426 – Fig. <xref ref-type="fig" rid="F12739959">16</xref>E–F); apical lumen circular in cross-section (Fig. <xref ref-type="fig" rid="F12739959">16</xref>H – middle virtual section). Protoconch morphology unknown. Inner shell surface white, smooth and glossy. Anterior (concave) side of shell often hosts an unidentified (and potentially undescribed) species of large-sized (up to 23 mm in preserved specimens) epibiotic sea anemone (Table <xref ref-type="table" rid="T12914066">4</xref>, Fig. <xref ref-type="fig" rid="F12913968">15</xref>A–B, Fig. <xref ref-type="fig" rid="F12913968">15</xref>D, Fig. <xref ref-type="fig" rid="F12739959">16</xref>A, Fig. <xref ref-type="fig" rid="F12739959">16</xref>H–K); CT scans revealed no evidence of the anemone corroding or penetrating the scaphopod shell (Fig. <xref ref-type="fig" rid="F12711370">17</xref>A).</p><p>Gross anatomy (Fig. <xref ref-type="fig" rid="F12711370">17</xref>) follows typical dentaliid body plan (Fig. <xref ref-type="fig" rid="F12711370">17</xref>A); preserved body length of SMF 366426 (23.5 mm) around half the shell length (45.6 mm), gonad visible in CT scan is likely male. Captacular mass large and very dense. Dorsal pavilion relatively long (3 mm), robust.</p><p>Radula well-developed, with five teeth per row (formula 1-1-1-1-1; Fig. <xref ref-type="fig" rid="F12711370">17</xref>D); mature teeth brown in colour/mineralised, consistent with a foraminifera-dominated diet (Fig. <xref ref-type="fig" rid="F12711370">17</xref>B–C). Central teeth crescent-shaped, with convex superior face (eroding to concave in worn teeth) and adjacent granulose face (Fig. <xref ref-type="fig" rid="F12711370">17</xref>F–G); lateral teeth dumb-bell-shaped without cusps on working surface (Fig. <xref ref-type="fig" rid="F12711370">17</xref>D–E), marginals rather stout for the genus (cf. <xref ref-type="bibr" rid="B12905574">Glover et al. (2003)</xref> <xref ref-type="bibr" rid="B12905716">Lamprell and Healy (1998)</xref>, <xref ref-type="bibr" rid="B12905574">Glover et al. (2003)</xref>), upright rectangular with rounded corners, basal part almost straight-sided, bent on quarter closest to lateral teeth (Fig. <xref ref-type="fig" rid="F12711370">17</xref>E).</p><sec sec-type="Type material"><title>Type material</title><p>Holotype (HNC 43947) and three paratypes (HNC 43946, HNC 82014, HNC 82015). Only dry-preserved shells were available for the original description, although their overall condition and glossy inner surface suggests they originated from live-collected specimens.</p></sec><sec sec-type="Material examined"><title>Material examined</title><p>Holotype HNC 43947 and paratype HNC 82015 (specimens examined and measured), plus new material from the Aleutian Trench (lots SMF 366425, 366426, 366427, 373200, 374281 – all collected together at a single station, see Materials for details).</p></sec><sec sec-type="Type locality"><title>Type locality</title><p>Kurile-Kamchakta [<italic>sic</italic>] Trench, <named-content xmlns:xlink="http://www.w3.org/1999/xlink" content-type="dwc:verbatimCoordinates" xlink:type="simple">45°N, 156°E</named-content> (<xref ref-type="bibr" rid="B12474938">Sahlmann 2012</xref>), collected at water depths ranging from 4500 m to 5210 m.</p></sec></tp:treatment-sec><tp:treatment-sec sec-type="Diagnosis"><title>Diagnosis</title><p>Adult shell length to &gt; 45 mm, ratio of shell length to ventral aperture length 7–9, gently recurved, without longitudinal keels, surface glossy, but often heavily corroded, smooth, except for dense prosocoline incremental lines; colour ivory white to corneous; ventral aperture subcircular, slightly wider than long, prosocline and sharp-edged. Anterior shell face usually hosting a single epibiotic sea anemone. Radula with crescent-shaped central teeth with granulose anterior face, lateral teeth without cusps, marginals rather stout for the genus, rectangular with rounded corners, basal part almost straight-sided, bent on quarter closest to lateral teeth.</p></tp:treatment-sec><tp:treatment-sec sec-type="Distribution"><title>Distribution</title><p>Known from the abyssal plain east of the Kuril Kamchatka Trench (type locality; <xref ref-type="bibr" rid="B12474938">Sahlmann (2012)</xref>) and the southern edge of the eastern Aleutian Trench (<xref ref-type="bibr" rid="B12907456">Sigwart et al. 2025</xref>, this study) at depths of 4500–5210 m. <xref ref-type="bibr" rid="B12474938">Sahlmann (2012)</xref> suspected that the records of “<italic><tp:taxon-name><tp:taxon-name-part taxon-name-part-type="genus" reg="Laevidentalium">Laevidentalium</tp:taxon-name-part></tp:taxon-name></italic> sp.” reported by <xref ref-type="bibr" rid="B12907183">Okutani (1975)</xref>, p. 76, from R/V SOYO-MARU Station 150 (Philippine Sea southeast of Kyushu, Japan, <named-content xmlns:xlink="http://www.w3.org/1999/xlink" content-type="dwc:verbatimCoordinates" xlink:type="simple">29°52.4’N, 133°06.2’E</named-content>, 3610 m water depth) and R/V KAIYO-MARU Station D (abyssal plain east of northern Honshu, Japan, <named-content xmlns:xlink="http://www.w3.org/1999/xlink" content-type="dwc:verbatimCoordinates" xlink:type="simple">36°03.2’N, 157°51.4’E</named-content>, 4370 m water depth) might correspond to this species; alternatively, these records may concern a closely-related species or species complex (see remarks in <xref ref-type="bibr" rid="B12907183">Okutani (1975)</xref>).</p></tp:treatment-sec><tp:treatment-sec sec-type="Taxon discussion"><title>Taxon discussion</title><p>Two other <italic><tp:taxon-name><tp:taxon-name-part taxon-name-part-type="genus" reg="Laevidentalium">Laevidentalium</tp:taxon-name-part></tp:taxon-name></italic> species have been recorded from abyssal depths in the Pacific Ocean – <italic><tp:taxon-name><tp:taxon-name-part taxon-name-part-type="genus" reg="Laevidentalium">L.</tp:taxon-name-part> <tp:taxon-name-part taxon-name-part-type="species" reg="largicrescens">largicrescens</tp:taxon-name-part></tp:taxon-name></italic> (Tate, 1899) and <italic><tp:taxon-name><tp:taxon-name-part taxon-name-part-type="genus" reg="Laevidentalium">L.</tp:taxon-name-part> <tp:taxon-name-part taxon-name-part-type="species" reg="leptosceles">leptosceles</tp:taxon-name-part></tp:taxon-name></italic> (R. B. Watson, 1879). Both can be distinguished from <italic><tp:taxon-name><tp:taxon-name-part taxon-name-part-type="genus" reg="Laevidentalium">L.</tp:taxon-name-part> <tp:taxon-name-part taxon-name-part-type="species" reg="wiesei">wiesei</tp:taxon-name-part></tp:taxon-name></italic> by shell and radula characters; furthermore, no <italic><tp:taxon-name><tp:taxon-name-part taxon-name-part-type="genus" reg="Laevidentalium">Laevidentalium</tp:taxon-name-part></tp:taxon-name></italic> species other than <italic><tp:taxon-name><tp:taxon-name-part taxon-name-part-type="genus" reg="Laevidentalium">L.</tp:taxon-name-part> <tp:taxon-name-part taxon-name-part-type="species" reg="wiesei">wiesei</tp:taxon-name-part></tp:taxon-name></italic> is known to host an epibiotic sea anemone. <italic><tp:taxon-name><tp:taxon-name-part taxon-name-part-type="genus" reg="Laevidentalium">Laevidentalium</tp:taxon-name-part> <tp:taxon-name-part taxon-name-part-type="species" reg="largicrescens">largicrescens</tp:taxon-name-part></tp:taxon-name></italic> is conchologically most similar, but differs from <italic><tp:taxon-name><tp:taxon-name-part taxon-name-part-type="genus" reg="Laevidentalium">L.</tp:taxon-name-part> <tp:taxon-name-part taxon-name-part-type="species" reg="wiesei">wiesei</tp:taxon-name-part></tp:taxon-name></italic> by the circular ventral aperture, the occasional presence of a posterior apical notch, cusps on the working surface of the lateral radular teeth and sigmoidal, much more elongated marginal teeth. It has a very different geographical range, occurring in the Southern Hemisphere, off the eastern Australian coast at 284–3058 m depth (<xref ref-type="bibr" rid="B12905716">Lamprell and Healy 1998</xref>). <italic><tp:taxon-name><tp:taxon-name-part taxon-name-part-type="genus" reg="Laevidentalium">Laevidentalium</tp:taxon-name-part> <tp:taxon-name-part taxon-name-part-type="species" reg="leptosceles">leptosceles</tp:taxon-name-part></tp:taxon-name></italic> (R. B. Watson, 1879) is more slender, bears a weak, flexuous longitudinal sculpture in the apical part of the shell – lacking in the synonymised, shallower-water taxon <italic><tp:taxon-name><tp:taxon-name-part taxon-name-part-type="genus" reg="Laevidentalium">L.</tp:taxon-name-part> <tp:taxon-name-part taxon-name-part-type="species" reg="banale">banale</tp:taxon-name-part></tp:taxon-name></italic> (Boissevain, 1906) – and has a subcircular apical cross-section (<xref ref-type="bibr" rid="B12907484">Watson 1879</xref>, <xref ref-type="bibr" rid="B12905716">Lamprell and Healy 1998</xref>); it is widely distributed in the Indian Ocean and Western Pacific, with live records ranging from 2200–5300 m depth (<xref ref-type="bibr" rid="B12907309">Scarabino 1995</xref>).</p><p>The Atlantic abyssal <italic><tp:taxon-name><tp:taxon-name-part taxon-name-part-type="genus" reg="Laevidentalium">L.</tp:taxon-name-part> <tp:taxon-name-part taxon-name-part-type="species" reg="abyplainae">abyplainae</tp:taxon-name-part></tp:taxon-name></italic> Scarabino &amp; Scarabino, 2011, differs – besides its biogeography – by a straighter shell that expands less in diameter towards the ventral aperture, as well as by the presence of fine longitudinal striations on its apical part (<xref ref-type="bibr" rid="B12907375">Scarabino and Scarabino 2011</xref>, <xref ref-type="bibr" rid="B12474938">Sahlmann 2012</xref>). It shares with <italic><tp:taxon-name><tp:taxon-name-part taxon-name-part-type="genus" reg="Laevidentalium">L.</tp:taxon-name-part> <tp:taxon-name-part taxon-name-part-type="species" reg="wiesei">wiesei</tp:taxon-name-part></tp:taxon-name></italic> the granulose anterior face of the central radular teeth, but the lateral teeth are shaped differently and bear cusps (<xref ref-type="bibr" rid="B12907375">Scarabino and Scarabino 2011</xref>); the marginal teeth are relatively shorter than in <italic><tp:taxon-name><tp:taxon-name-part taxon-name-part-type="genus" reg="Laevidentalium">L.</tp:taxon-name-part> <tp:taxon-name-part taxon-name-part-type="species" reg="wiesei">wiesei</tp:taxon-name-part></tp:taxon-name></italic>.</p><p>The only large-sized scaphopod within the North Pacific recorded at abyssal depths and superficially resembling <italic><tp:taxon-name><tp:taxon-name-part taxon-name-part-type="genus" reg="Laevidentalium">L.</tp:taxon-name-part> <tp:taxon-name-part taxon-name-part-type="species" reg="wiesei">wiesei</tp:taxon-name-part></tp:taxon-name></italic> is <italic><tp:taxon-name><tp:taxon-name-part taxon-name-part-type="genus" reg="Rhabdus">Rhabdus</tp:taxon-name-part> <tp:taxon-name-part taxon-name-part-type="species" reg="toyamaensis">toyamaensis</tp:taxon-name-part></tp:taxon-name></italic> (Kuroda &amp; Kikuchi, 1933). Although it usually inhabits much shallower depths (<xref ref-type="bibr" rid="B12905707">Kuroda and Kikuchi 1933</xref>, <xref ref-type="bibr" rid="B12905660">Habe 1964</xref>, <xref ref-type="bibr" rid="B12905697">Habe 1977</xref>, <xref ref-type="bibr" rid="B12907201">Okutani 2000</xref>), a single specimen was collected at 5100 m in the Aleutian Trench, south of Attu Island (<named-content xmlns:xlink="http://www.w3.org/1999/xlink" content-type="dwc:verbatimCoordinates" xlink:type="simple">52°12’N, 175°44’E</named-content>) (<xref ref-type="bibr" rid="B12907247">Sahlmann (2015)</xref>, as <italic><tp:taxon-name><tp:taxon-name-part taxon-name-part-type="genus" reg="Rhadbus">Rhadbus</tp:taxon-name-part> <tp:taxon-name-part taxon-name-part-type="species" reg="toyamaense">toyamaense</tp:taxon-name-part></tp:taxon-name></italic> (Kuroda &amp; Kikuchi, 1933)). <italic><tp:taxon-name><tp:taxon-name-part taxon-name-part-type="genus" reg="Rhabdus">Rhabdus</tp:taxon-name-part> <tp:taxon-name-part taxon-name-part-type="species" reg="toyamaensis">toyamaensis</tp:taxon-name-part></tp:taxon-name></italic> attains much larger sizes than <italic><tp:taxon-name><tp:taxon-name-part taxon-name-part-type="genus" reg="Laevidentalium">L.</tp:taxon-name-part> <tp:taxon-name-part taxon-name-part-type="species" reg="wiesei">wiesei</tp:taxon-name-part></tp:taxon-name></italic> (up to 10 cm long), is more slender (the ventral aperture diameter of the Aleutian Trench specimen is just 4 mm at 61.5 mm shell length), has a completely circular ventral aperture and a shell sometimes bearing alternating light and dark bands. The abyssal specimen reported by <xref ref-type="bibr" rid="B12907247">Sahlmann (2015)</xref> – besides its unusual bathymetric and geographic location – also shows morphological differences from typical <italic><tp:taxon-name><tp:taxon-name-part taxon-name-part-type="genus" reg="Rhabdus">R.</tp:taxon-name-part> <tp:taxon-name-part taxon-name-part-type="species" reg="toyamaensis">toyamaensis</tp:taxon-name-part></tp:taxon-name></italic>, such as subtle, but clearly visible annular swellings along the shell in addition to regular growth increments and an extremely glossy surface, suggesting it might actually be an undescribed species.</p><p>The most obvious feature of <italic><tp:taxon-name><tp:taxon-name-part taxon-name-part-type="genus" reg="Laevidentalium">L.</tp:taxon-name-part> <tp:taxon-name-part taxon-name-part-type="species" reg="wiesei">wiesei</tp:taxon-name-part></tp:taxon-name></italic> is the epizoic anemones attached to the anterior shell face of live individuals, an association previously reported only from members of the genus <italic><tp:taxon-name><tp:taxon-name-part taxon-name-part-type="genus" reg="Fissidentalium">Fissidentalium</tp:taxon-name-part></tp:taxon-name></italic> (<xref ref-type="bibr" rid="B12905565">Dall 1908</xref>, <xref ref-type="bibr" rid="B12907429">Shimek and Moreno 1996</xref>, <xref ref-type="bibr" rid="B12907411">Shimek 1997</xref>, <xref ref-type="bibr" rid="B12905725">Linse and Neuhaus 2024</xref>). The shells of these species – <italic><tp:taxon-name><tp:taxon-name-part taxon-name-part-type="genus" reg="Fissidentalium">F.</tp:taxon-name-part> <tp:taxon-name-part taxon-name-part-type="species" reg="actiniophorum">actiniophorum</tp:taxon-name-part></tp:taxon-name></italic> Shimek, 1997, <italic><tp:taxon-name><tp:taxon-name-part taxon-name-part-type="genus" reg="Fissidentalium">F.</tp:taxon-name-part> <tp:taxon-name-part taxon-name-part-type="species" reg="aurae">aurae</tp:taxon-name-part></tp:taxon-name></italic> Linse &amp; Neuhaus, 2024, <italic><tp:taxon-name><tp:taxon-name-part taxon-name-part-type="genus" reg="Fissidentalium">F.</tp:taxon-name-part> <tp:taxon-name-part taxon-name-part-type="species" reg="megathyris">megathyris</tp:taxon-name-part></tp:taxon-name></italic> (Dall, 1890) and <italic><tp:taxon-name><tp:taxon-name-part taxon-name-part-type="genus" reg="Fissidentalium">F.</tp:taxon-name-part> <tp:taxon-name-part taxon-name-part-type="species" reg="peruvianum">peruvianum</tp:taxon-name-part></tp:taxon-name></italic> (Dall, 1908) – however, all have distinct longitudinal ribs, which differentiate them at first sight from the smooth-shelled <italic><tp:taxon-name><tp:taxon-name-part taxon-name-part-type="genus" reg="Laevidentalium">L.</tp:taxon-name-part> <tp:taxon-name-part taxon-name-part-type="species" reg="wiesei">wiesei</tp:taxon-name-part></tp:taxon-name></italic>.</p></tp:treatment-sec><tp:treatment-sec sec-type="Notes"><title>Notes</title><p><italic><tp:taxon-name><tp:taxon-name-part taxon-name-part-type="genus" reg="Laevidentalium">Laevidentalium</tp:taxon-name-part> <tp:taxon-name-part taxon-name-part-type="species" reg="wiesei">wiesei</tp:taxon-name-part></tp:taxon-name></italic> Sahlmann, 2012 was originally described, based on four empty shells collected at abyssal depths in the Kuril Kamchatka Trench region, north-west Pacific Ocean. The type material, entirely housed in the malacological collection of Haus der Natur – Cismar (Germany), was obtained by the Museum in 1995 from private shell collections, accompanied by only basic locality data. Following its description (<xref ref-type="bibr" rid="B12474938">Sahlmann 2012</xref>), no further records of this poorly-known species were published until several, mostly live-collected, specimens were sampled in 2022 by the AleutBio expedition to the Aleutian Trench and adjacent abyssal parts of the Bering Sea, north-east Pacific Ocean (<xref ref-type="bibr" rid="B12634856">Brandt 2022</xref>, <xref ref-type="bibr" rid="B12907456">Sigwart et al. 2025</xref>). This new material enabled a more detailed, integrative re-description and constitutes a significant geographic range extension.</p></tp:treatment-sec><tp:treatment-sec sec-type="Methods"><title>Methods</title><p>Specimens of <italic><tp:taxon-name><tp:taxon-name-part taxon-name-part-type="genus" reg="Laevidentalium">L.</tp:taxon-name-part> <tp:taxon-name-part taxon-name-part-type="species" reg="wiesei">wiesei</tp:taxon-name-part></tp:taxon-name></italic> from the SO293 AleutBio expedition were collected using a 3.5 m-wide Agassiz trawl with 10 mm cod end mesh size (OKTOPUS GmbH). Contents of the net were sieved on a 1 mm mesh and subsequently preserved in 96% ethanol (lots SMF 366425, SMF 366426, SMF 366427 and SMF 373200) or 4% buffered formalin-seawater (SMF 374281; <xref ref-type="bibr" rid="B12634856">Brandt (2022)</xref>).</p><p>Photographs of entire scaphopods were taken with a CANON EOS 6D camera, equipped with an EF 100 mm 1:2.8 IS USM macro lens and serial images stacked with Helicon Focus software (v. 5.3 X64; HELICON SOFT). Details of the outer shell surface were photographed using: (i) a motorised NIKON SMZ25 stereomicroscope with an attached NIKON Digital Sight 10 camera and (ii) a HITACHI TM4000Plus Tabletop scanning electron microscope (SEM) without metal coating. Stereo-microscopic images were stacked with NIKON NIS Elements Basic Research (BR) software (v. 5.42.04).</p><p>After initial photographic documentation, shell shape and soft body anatomy were studied by micro-computed tomography (micro-CT), using a WERTH TomoScope XS Plus CT scanner with the following settings [scan of SMF 373200/scan of SMF 366426]: acceleration voltage 60/80 kV, emission current 180/200 µA, exposure time 666 ms, voxel size 6.29/21.81 µm, number of images per revolution 2000/1000. Prior to CT scanning, specimens had been contrasted in a solution of 0.3% phosphotungstic acid and 3% dimethyl sulphoxide in 95% ethanol (<xref ref-type="bibr" rid="B12676049">Senckenberg Ocean Species Alliance (SOSA) et al. 2024</xref>) for 27 days. X-ray virtual sections were produced in Dragonfly software (v. 2022.2; OBJECT RESEARCH SYSTEMS). The 3D shell reconstruction of SMF 366426 and virtual shell sections were obtained by first cropping the raw tomographic dataset in Avizo3D (v. 2024.1; THERMO FISHER SCIENTIFIC) and postprocessing the resultant file in VGSTUDIO MAX (v. 2024.3; VOLUME GRAPHICS). The tomographic datasets and the surface model of SMF 366426 are available from Zenodo (https://doi.org/10.5281/zenodo.15470822).</p><p>Shell morphometric measurements follow <xref ref-type="bibr" rid="B12907429">Shimek and Moreno (1996)</xref> and were taken from macrophotographic images using NIS Elements BR software.</p><p>For radula preparation, the entire buccal mass of specimen SMF 373200 was dissected and the soft tissue dissolved in diluted commercial bleach (a 5% sodium hypochlorite solution). Following a ca. 10 s cleaning step in an ultrasonic bath (cf. <xref ref-type="bibr" rid="B12907429">Shimek and Moreno (1996)</xref>), the radula was dehydrated in absolute ethanol, transferred to hexamethyldisilazane (HMDS) through an ascending series of ethanol-HMDS mixtures and finally left to air-dry at room temperature in a fume hood overnight. The preparation was subsequently mounted on an aluminium stub with a double-sided adhesive tab, sputter-coated with gold-palladium and imaged using a HITACHI TM4000Plus Tabletop SEM.</p><p>Figure plates for this contribution were assembled with Adobe Photoshop 2025.</p><p>COI sequences of <italic><tp:taxon-name><tp:taxon-name-part taxon-name-part-type="genus" reg="Laevidentalium">L.</tp:taxon-name-part> <tp:taxon-name-part taxon-name-part-type="species" reg="wiesei">wiesei</tp:taxon-name-part></tp:taxon-name></italic> were obtained by the procedures detailed in <xref ref-type="bibr" rid="B12905725">Linse and Neuhaus (2024)</xref>.</p><p>Specimen data for this description were gathered and processed via the Discovery Laboratory of the SENCKENBERG OCEAN SPECIES ALLIANCE.</p><p><bold>Repository</bold>: Type material is held at Haus der Natur – Cismar (HNC), Cismar, Germany and additional specimens at the Senckenberg Research Institute and Natural History Museum Frankfurt (SMF).</p></tp:treatment-sec><tp:treatment-sec><!--Section generated to contain objects referenced in tp:taxon-treatment.--><fig id="F12913968" position="float" orientation="portrait"><object-id xmlns:xlink="http://www.w3.org/1999/xlink" content-type="arpha" xlink:type="simple">90EDEAE4-A2EE-51DF-90BE-5011886C765A</object-id><object-id xmlns:xlink="http://www.w3.org/1999/xlink" content-type="doi" xlink:type="simple">10.3897/BDJ.13.e160349.figure39</object-id><label>Figure 15.</label><caption><p><italic><tp:taxon-name><tp:taxon-name-part taxon-name-part-type="genus" reg="Laevidentalium">Laevidentalium</tp:taxon-name-part> <tp:taxon-name-part taxon-name-part-type="species" reg="wiesei">wiesei</tp:taxon-name-part></tp:taxon-name></italic> Sahlmann, 2012, type material. <bold>A–D</bold> Holotype HNC 43947, anterior (A), right side (B), posterior (C) and left side (D) views. Note the dry remains of the epizoic anemone attached to the anterior face of the shell; <bold>E–K</bold> Paratype HNC 82015, anterior (E), right side (F), posterior (G) and left side (H) views; dorsal aperture in lateral (I; scanning electron micrograph) and apical (J) view; scanning electron micrograph showing the microsculpture consisting exclusively of densely arranged incremental lines (K). Scale bars: 10 mm (A–H), 1 mm (I, K), 0.5 mm (J).</p></caption><graphic xmlns:xlink="http://www.w3.org/1999/xlink" xlink:href="bdj-13-e160349-g015.jpg" position="float" id="oo_1307644.jpg" orientation="portrait" xlink:type="simple"><uri content-type="original_file" xlink:type="simple">https://binary.pensoft.net/fig/1307644</uri></graphic></fig><table-wrap id="T12914066" position="float" orientation="portrait"><label>Table 4.</label><caption><p>Shell measurements [mm] for specimens of <italic><tp:taxon-name><tp:taxon-name-part taxon-name-part-type="genus" reg="Laevidentalium">Laevidentalium</tp:taxon-name-part> <tp:taxon-name-part taxon-name-part-type="species" reg="wiesei">wiesei</tp:taxon-name-part></tp:taxon-name></italic> Sahlmann, 2012. Abbreviations: LTot, total shell length; ApL, ventral aperture length (= ApH of <xref ref-type="bibr" rid="B12907429">Shimek and Moreno (1996)</xref>); ApW, ventral aperture width; arc, maximum perpendicular distance from anterior (concave) face to a straight line connecting dorsal and ventral apertures; Larc, distance along connecting dorsoventral line from dorsal (apical) end to the point where arc was measured; NA, not available; n, sample size for measurements; SE, standard error of the mean.</p></caption><table rules="all" border="1"><tbody><tr><td rowspan="1" colspan="1">Specimen</td><td rowspan="1" colspan="1">Anemone present</td><td rowspan="1" colspan="1">LTot</td><td rowspan="1" colspan="1">ApL</td><td rowspan="1" colspan="1">LTot/ApL</td><td rowspan="1" colspan="1">ApW</td><td rowspan="1" colspan="1">ApW/ApL</td><td rowspan="1" colspan="1">arc</td><td rowspan="1" colspan="1">Larc</td></tr><tr><td rowspan="1" colspan="1">HNC 43947</td><td rowspan="1" colspan="1">yes</td><td rowspan="1" colspan="1">38.5</td><td rowspan="1" colspan="1">5.4</td><td rowspan="1" colspan="1">7.13</td><td rowspan="1" colspan="1">5.9</td><td rowspan="1" colspan="1">1.09</td><td rowspan="1" colspan="1">3.5</td><td rowspan="1" colspan="1">17.2</td></tr><tr><td rowspan="1" colspan="1">HNC 82015</td><td rowspan="1" colspan="1">no</td><td rowspan="1" colspan="1">43.8</td><td rowspan="1" colspan="1">5.2</td><td rowspan="1" colspan="1">8.42</td><td rowspan="1" colspan="1">5.9</td><td rowspan="1" colspan="1">1.13</td><td rowspan="1" colspan="1">3.7</td><td rowspan="1" colspan="1">23.2</td></tr><tr><td rowspan="1" colspan="1">SMF 366425</td><td rowspan="1" colspan="1">yes</td><td rowspan="1" colspan="1">30.5</td><td rowspan="1" colspan="1">3.3</td><td rowspan="1" colspan="1">9.24</td><td rowspan="1" colspan="1">3.7</td><td rowspan="1" colspan="1">1.12</td><td rowspan="1" colspan="1">1.1</td><td rowspan="1" colspan="1">16.4</td></tr><tr><td rowspan="1" colspan="1">SMF 366426</td><td rowspan="1" colspan="1">yes</td><td rowspan="1" colspan="1">45.6</td><td rowspan="1" colspan="1">6.7</td><td rowspan="1" colspan="1">6.81</td><td rowspan="1" colspan="1">7.4</td><td rowspan="1" colspan="1">1.10</td><td rowspan="1" colspan="1">2.7</td><td rowspan="1" colspan="1">18.7</td></tr><tr><td rowspan="1" colspan="1">SMF 373200 (shell broken)</td><td rowspan="1" colspan="1">yes</td><td rowspan="1" colspan="1">NA</td><td rowspan="1" colspan="1">5.8</td><td rowspan="1" colspan="1">NA</td><td rowspan="1" colspan="1">6.2</td><td rowspan="1" colspan="1">1.07</td><td rowspan="1" colspan="1">NA</td><td rowspan="1" colspan="1">NA</td></tr><tr><td rowspan="1" colspan="1">SMF 374281 (specimen 1)</td><td rowspan="1" colspan="1">no</td><td rowspan="1" colspan="1">39.4</td><td rowspan="1" colspan="1">4.9</td><td rowspan="1" colspan="1">8.04</td><td rowspan="1" colspan="1">5</td><td rowspan="1" colspan="1">1.02</td><td rowspan="1" colspan="1">5.6</td><td rowspan="1" colspan="1">21.9</td></tr><tr><td rowspan="1" colspan="1">SMF 374281 (specimen 2)</td><td rowspan="1" colspan="1">yes</td><td rowspan="1" colspan="1">44.3</td><td rowspan="1" colspan="1">6.5</td><td rowspan="1" colspan="1">6.82</td><td rowspan="1" colspan="1">7.1</td><td rowspan="1" colspan="1">1.09</td><td rowspan="1" colspan="1">3.3</td><td rowspan="1" colspan="1">18.9</td></tr><tr><td rowspan="1" colspan="1">n</td><td rowspan="1" colspan="1"/><td rowspan="1" colspan="1">6</td><td rowspan="1" colspan="1">7</td><td rowspan="1" colspan="1">6</td><td rowspan="1" colspan="1">7</td><td rowspan="1" colspan="1">7</td><td rowspan="1" colspan="1">6</td><td rowspan="1" colspan="1">6</td></tr><tr><td rowspan="1" colspan="1">Mean</td><td rowspan="1" colspan="1"/><td rowspan="1" colspan="1">40.4</td><td rowspan="1" colspan="1">5.4</td><td rowspan="1" colspan="1">7.7</td><td rowspan="1" colspan="1">5.9</td><td rowspan="1" colspan="1">1.1</td><td rowspan="1" colspan="1">3.3</td><td rowspan="1" colspan="1">19.4</td></tr><tr><td rowspan="1" colspan="1">SE</td><td rowspan="1" colspan="1"/><td rowspan="1" colspan="1">2.3</td><td rowspan="1" colspan="1">0.4</td><td rowspan="1" colspan="1">0.4</td><td rowspan="1" colspan="1">0.5</td><td rowspan="1" colspan="1">0.0</td><td rowspan="1" colspan="1">0.6</td><td rowspan="1" colspan="1">1.1</td></tr></tbody></table></table-wrap><fig id="F12739959" position="float" orientation="portrait"><object-id xmlns:xlink="http://www.w3.org/1999/xlink" content-type="arpha" xlink:type="simple">A1AE97B9-CD97-58D2-A0DA-AC15D5B142FE</object-id><object-id xmlns:xlink="http://www.w3.org/1999/xlink" content-type="doi" xlink:type="simple">10.3897/BDJ.13.e160349.figure12</object-id><label>Figure 16.</label><caption><p><italic><tp:taxon-name><tp:taxon-name-part taxon-name-part-type="genus" reg="Laevidentalium">Laevidentalium</tp:taxon-name-part> <tp:taxon-name-part taxon-name-part-type="species" reg="wiesei">wiesei</tp:taxon-name-part></tp:taxon-name></italic> Sahlmann, 2012, specimens from the AleutBio expedition. <bold>A–H</bold> Specimen SMF 366426, anterior (A), right side (B), posterior (C) and left side (D) views; close-ups of dorsal part of shell in posterior (E) and right side (F) view; detail of postero-ventral shell portion with growth mark indicated by arrowhead (G); micro-CT-based 3D reconstruction (left side view) and virtual cuts through the shell (perpendicular to the central axis) (H). Note the subcircular – wider than long – lumen of the ventral part of the shell that becomes circular dorsally; <bold>I–K</bold> Specimen SMF 373200 (shell broken during sampling event), right side (I) and posterior (J) views; close-up of the epizoic anemone attached to the anterior face of the shell (K); <bold>L</bold> Shell fragment from lot SMF 366427, scanning electron micrograph showing microsculpture. Scale bars: 10 mm (A–D, H – shell reconstruction, I–J), 5 mm (E–F, K), 2.5 mm (G), 2 mm (H – virtual shell sections), 1 mm (L).</p></caption><graphic xmlns:xlink="http://www.w3.org/1999/xlink" xlink:href="bdj-13-e160349-g016.jpg" position="float" id="oo_1304169.jpg" orientation="portrait" xlink:type="simple"><uri content-type="original_file" xlink:type="simple">https://binary.pensoft.net/fig/1304169</uri></graphic></fig><fig id="F12711370" position="float" orientation="portrait"><object-id xmlns:xlink="http://www.w3.org/1999/xlink" content-type="arpha" xlink:type="simple">637605E5-646B-54DC-BE18-C78A2CB48E27</object-id><label>Figure 17.</label><caption><p><italic><tp:taxon-name><tp:taxon-name-part taxon-name-part-type="genus" reg="Laevidentalium">Laevidentalium</tp:taxon-name-part> <tp:taxon-name-part taxon-name-part-type="species" reg="wiesei">wiesei</tp:taxon-name-part></tp:taxon-name></italic> Sahlmann, 2012, anatomy and radula. <bold>A</bold> Specimen SMF 366426, virtual cross section from x-ray tomography with major internal structures indicated. Abbreviations: DV muscle, dorso-ventral muscle; <bold>B–G</bold> Specimen SMF 373200, virtual cross sections from x-ray tomography showing tests of ingested foraminifera (B–C; scaphopod soft body not shown for clarity), overview of radula (D; Abbreviations: cen, central tooth; lat, lateral tooth; mar, marginal tooth), close-up of lateral and marginal teeth (E), of central tooth (F) and detail of granulose face of the latter (G). Scale bars: 10 mm (A), 1 mm (B–C), 0.5 mm (D–E), 0.1 mm (F), 0.03 mm (G).</p></caption><graphic xmlns:xlink="http://www.w3.org/1999/xlink" xlink:href="bdj-13-e160349-g017.jpg" position="float" id="oo_1307806.jpg" orientation="portrait" xlink:type="simple"><uri content-type="original_file" xlink:type="simple">https://binary.pensoft.net/fig/1307806</uri></graphic></fig></tp:treatment-sec><ref-list><ref id="B12474938"><element-citation xmlns:xlink="http://www.w3.org/1999/xlink" publication-type="article" xlink:type="simple"><person-group person-group-type="author"><name name-style="western"><surname>Sahlmann</surname><given-names>B.</given-names></name></person-group><year>2012</year><article-title>Description of a new abyssal scaphopod, <italic><tp:taxon-name><tp:taxon-name-part taxon-name-part-type="genus" reg="Laevidentalium">Laevidentalium</tp:taxon-name-part> <tp:taxon-name-part taxon-name-part-type="species" reg="wiesei">wiesei</tp:taxon-name-part></tp:taxon-name></italic>, from the Kurile-Kamchatka Trench (<tp:taxon-name><tp:taxon-name-part taxon-name-part-type="phylum">Mollusca</tp:taxon-name-part></tp:taxon-name>: <tp:taxon-name><tp:taxon-name-part taxon-name-part-type="class">Scaphopoda</tp:taxon-name-part></tp:taxon-name>)</article-title><source>Schriften zur Malakozoologie aus dem Haus der Natur – Cismar</source><volume>27</volume><fpage>25</fpage><lpage>28</lpage></element-citation></ref><ref id="B12634856"><element-citation xmlns:xlink="http://www.w3.org/1999/xlink" publication-type="other" xlink:type="simple"><person-group person-group-type="author"><name name-style="western"><surname>Brandt</surname><given-names>Angelika</given-names></name></person-group><year>2022</year><article-title>AleutBio (Aleutian Trench Biodiversity Studies), Cruise No. SO293, 24.07.2022 - 06.09.2022, Dutch Harbor (USA) - Vancouver (Canada)</article-title><publisher-name>Begutachtungspanel Forschungsschiffe</publisher-name><comment>Cruise Report</comment><uri xlink:type="simple">https://www.tib.eu/en/search/id/awi:2e09a2d10868cda723395545e3fcc6a29cfb49a8/SO293-AleutBio-Aleutian-Trench-Biodiversity-Studies?cHash=3732b63159b643a0d17c913585f0af09</uri><pub-id pub-id-type="doi">10.48433/cr_so293</pub-id></element-citation></ref><ref id="B12907456"><element-citation xmlns:xlink="http://www.w3.org/1999/xlink" publication-type="article" xlink:type="simple"><person-group person-group-type="author"><name name-style="western"><surname>Sigwart</surname><given-names>J. D.</given-names></name><name name-style="western"><surname>Chen</surname><given-names>C.</given-names></name><name name-style="western"><surname>Kamenev</surname><given-names>G. M.</given-names></name><name name-style="western"><surname>Machado</surname><given-names>F. M.</given-names></name><name name-style="western"><surname>Schwabe</surname><given-names>E.</given-names></name></person-group><year>2025</year><article-title>Distribution patterns of deep-sea molluscs from the Bering Sea and Aleutian Trench</article-title><source>Progress in Oceanography</source><volume>233</volume><issue>103440</issue><pub-id pub-id-type="doi">10.1016/j.pocean.2025.103440</pub-id></element-citation></ref><ref id="B12905725"><element-citation xmlns:xlink="http://www.w3.org/1999/xlink" publication-type="article" xlink:type="simple"><person-group person-group-type="author"><name name-style="western"><surname>Linse</surname><given-names>Katrin</given-names></name><name name-style="western"><surname>Neuhaus</surname><given-names>Jenny</given-names></name></person-group><year>2024</year><article-title>A new species of <italic><tp:taxon-name><tp:taxon-name-part taxon-name-part-type="genus" reg="Fissidentalium">Fissidentalium</tp:taxon-name-part></tp:taxon-name></italic> (<tp:taxon-name><tp:taxon-name-part taxon-name-part-type="class">Scaphopoda</tp:taxon-name-part></tp:taxon-name>: <tp:taxon-name><tp:taxon-name-part taxon-name-part-type="family">Dentaliidae</tp:taxon-name-part></tp:taxon-name>) in association with an actinostolid anemone from the abyssal Labrador Sea</article-title><source>Marine Biodiversity</source><volume>54</volume><issue>6: 88</issue><fpage>1</fpage><lpage>18</lpage><pub-id pub-id-type="doi">10.1007/s12526-024-01481-1</pub-id></element-citation></ref><ref id="B12907429"><element-citation xmlns:xlink="http://www.w3.org/1999/xlink" publication-type="article" xlink:type="simple"><person-group person-group-type="author"><name name-style="western"><surname>Shimek</surname><given-names>R. L.</given-names></name><name name-style="western"><surname>Moreno</surname><given-names>G.</given-names></name></person-group><year>1996</year><article-title>A new species of eastern Pacific <italic><tp:taxon-name><tp:taxon-name-part taxon-name-part-type="genus" reg="Fissidentalium">Fissidentalium</tp:taxon-name-part></tp:taxon-name></italic> (<tp:taxon-name><tp:taxon-name-part taxon-name-part-type="phylum">Mollusca</tp:taxon-name-part></tp:taxon-name>: <tp:taxon-name><tp:taxon-name-part taxon-name-part-type="class">Scaphopoda</tp:taxon-name-part></tp:taxon-name>)</article-title><source>The Veliger</source><volume>39</volume><issue>1</issue><fpage>71</fpage><lpage>82</lpage><uri xlink:type="simple">https://www.biodiversitylibrary.org/part/98051</uri></element-citation></ref><ref id="B12905574"><element-citation xmlns:xlink="http://www.w3.org/1999/xlink" publication-type="chapter" xlink:type="simple"><person-group person-group-type="author"><name name-style="western"><surname>Glover</surname><given-names>E.</given-names></name><name name-style="western"><surname>Taylor</surname><given-names>J.</given-names></name><name name-style="western"><surname>Whittaker</surname><given-names>J.</given-names></name></person-group><year>2003</year><chapter-title>Distribution, abundance and foraminiferal diet of an intertidal scaphopod, <italic>Laevidentalium lubricatum</italic>, around the Burrup Peninsula, Dampier, Western Australia</chapter-title><person-group person-group-type="editor"><name name-style="western"><surname>Wells</surname><given-names>F. E.</given-names></name><name name-style="western"><surname>Walker</surname><given-names>D. I.</given-names></name><name name-style="western"><surname>Jones</surname><given-names>D. S.</given-names></name></person-group><source>The marine flora and fauna of Dampier, Western Australia</source><publisher-name>Western Australian Museum</publisher-name><publisher-loc>Perth</publisher-loc><size units="page">225-240</size><uri xlink:type="simple">https://www.researchgate.net/publication/237729065</uri></element-citation></ref><ref id="B12905716"><element-citation xmlns:xlink="http://www.w3.org/1999/xlink" publication-type="article" xlink:type="simple"><person-group person-group-type="author"><name name-style="western"><surname>Lamprell</surname><given-names>K. L.</given-names></name><name name-style="western"><surname>Healy</surname><given-names>J. M.</given-names></name></person-group><year>1998</year><article-title>A revision of the <tp:taxon-name><tp:taxon-name-part taxon-name-part-type="class">Scaphopoda</tp:taxon-name-part></tp:taxon-name> from Australian waters</article-title><source>Records of the Australian Museum, Supplement</source><volume>24</volume><fpage>1</fpage><lpage>189</lpage><pub-id pub-id-type="doi">10.3853/j.0812-7387.24.1998.1267</pub-id></element-citation></ref><ref id="B12907183"><element-citation xmlns:xlink="http://www.w3.org/1999/xlink" publication-type="article" xlink:type="simple"><person-group person-group-type="author"><name name-style="western"><surname>Okutani</surname><given-names>T.</given-names></name></person-group><year>1975</year><article-title>Deep-sea bivalves and scaphopods collected from deeper than 2,000 m in the northwestern Pacific by the R/V Soyo-Maru and the R/V Kaiyo-Maru during the years 1969-1974</article-title><source>Bulletin of the Tokai Regional Fisheries Research Laboratory</source><volume>82</volume><fpage>57</fpage><lpage>87</lpage></element-citation></ref><ref id="B12907484"><element-citation xmlns:xlink="http://www.w3.org/1999/xlink" publication-type="article" xlink:type="simple"><person-group person-group-type="author"><name name-style="western"><surname>Watson</surname><given-names>R. B.</given-names></name></person-group><year>1879</year><article-title><tp:taxon-name><tp:taxon-name-part taxon-name-part-type="phylum">Mollusca</tp:taxon-name-part></tp:taxon-name> of H.M.S. 'Challenger' Expedition. II. The Solenoconchia, comprising the genera <italic><tp:taxon-name><tp:taxon-name-part taxon-name-part-type="genus" reg="Dentalium">Dentalium</tp:taxon-name-part></tp:taxon-name></italic>, <italic><tp:taxon-name><tp:taxon-name-part taxon-name-part-type="genus" reg="Siphodentalium">Siphodentalium</tp:taxon-name-part></tp:taxon-name></italic>, and <italic><tp:taxon-name><tp:taxon-name-part taxon-name-part-type="genus" reg="Cadulus">Cadulus</tp:taxon-name-part></tp:taxon-name></italic></article-title><source>Journal of the Linnean Society of London, Zoology</source><volume>14</volume><issue>78</issue><fpage>508</fpage><lpage>529</lpage><pub-id pub-id-type="doi">10.1111/j.1096-3642.1879.tb02448.x</pub-id></element-citation></ref><ref id="B12907309"><element-citation xmlns:xlink="http://www.w3.org/1999/xlink" publication-type="chapter" xlink:type="simple"><person-group person-group-type="author"><name name-style="western"><surname>Scarabino</surname><given-names>V.</given-names></name></person-group><year>1995</year><chapter-title>Scaphopoda of the tropical Pacific and Indian Oceans, with description of 3 new genera and 42 new species</chapter-title><person-group person-group-type="editor"><name name-style="western"><surname>Bouchet</surname><given-names>P.</given-names></name></person-group><source>Résultats des Campagnes MUSORSTOM 14. Mémoires du Muséum national d'Histoire naturelle. Série A, Zoologie. 167</source><size units="page">189-379</size></element-citation></ref><ref id="B12907375"><element-citation xmlns:xlink="http://www.w3.org/1999/xlink" publication-type="article" xlink:type="simple"><person-group person-group-type="author"><name name-style="western"><surname>Scarabino</surname><given-names>V.</given-names></name><name name-style="western"><surname>Scarabino</surname><given-names>F.</given-names></name></person-group><year>2011</year><article-title>Ten new bathyal and abyssal species of <tp:taxon-name><tp:taxon-name-part taxon-name-part-type="class">Scaphopoda</tp:taxon-name-part></tp:taxon-name> from the Atlantic Ocean</article-title><source>The Nautilus</source><volume>125</volume><issue>1</issue><fpage>127</fpage><lpage>136</lpage><uri xlink:type="simple">https://www.biodiversitylibrary.org/part/174682</uri></element-citation></ref><ref id="B12905707"><element-citation xmlns:xlink="http://www.w3.org/1999/xlink" publication-type="article" xlink:type="simple"><person-group person-group-type="author"><name name-style="western"><surname>Kuroda</surname><given-names>T.</given-names></name><name name-style="western"><surname>Kikuchi</surname><given-names>K.</given-names></name></person-group><year>1933</year><article-title>Studies on the molluscan fauna of Toyama Bay (1)</article-title><source>Venus (Japanese Journal of Malacology)</source><volume>4</volume><issue>1</issue><fpage>1</fpage><lpage>14</lpage><pub-id pub-id-type="doi">10.18941/venusomsj.4.1_1</pub-id></element-citation></ref><ref id="B12905660"><element-citation xmlns:xlink="http://www.w3.org/1999/xlink" publication-type="book" xlink:type="simple"><person-group person-group-type="author"><name name-style="western"><surname>Habe</surname><given-names>T.</given-names></name></person-group><year>1964</year><source>Fauna Japonica. <tp:taxon-name><tp:taxon-name-part taxon-name-part-type="class">Scaphopoda</tp:taxon-name-part></tp:taxon-name> (<tp:taxon-name><tp:taxon-name-part taxon-name-part-type="phylum">Mollusca</tp:taxon-name-part></tp:taxon-name>)</source><publisher-name>Biogeographical Society of Japan</publisher-name><publisher-loc>Tokyo</publisher-loc><size units="page">59</size></element-citation></ref><ref id="B12905697"><element-citation xmlns:xlink="http://www.w3.org/1999/xlink" publication-type="book" xlink:type="simple"><person-group person-group-type="author"><name name-style="western"><surname>Habe</surname><given-names>T.</given-names></name></person-group><year>1977</year><source>Systematics of <tp:taxon-name><tp:taxon-name-part taxon-name-part-type="phylum">Mollusca</tp:taxon-name-part></tp:taxon-name> in Japan. <tp:taxon-name><tp:taxon-name-part taxon-name-part-type="class">Bivalvia</tp:taxon-name-part></tp:taxon-name> and <tp:taxon-name><tp:taxon-name-part taxon-name-part-type="class">Scaphopoda</tp:taxon-name-part></tp:taxon-name></source><publisher-name>Hokuryukan</publisher-name><publisher-loc>Tokyo</publisher-loc><size units="page">372</size></element-citation></ref><ref id="B12907201"><element-citation xmlns:xlink="http://www.w3.org/1999/xlink" publication-type="book" xlink:type="simple"><person-group person-group-type="author"><name name-style="western"><surname>Okutani</surname><given-names>T.</given-names></name></person-group><year>2000</year><source>Marine mollusks in Japan</source><publisher-name>Tokai University Press</publisher-name><publisher-loc>Tomigaya, Shibuya-ku,Tokyo</publisher-loc><size units="page">1173</size></element-citation></ref><ref id="B12907247"><element-citation xmlns:xlink="http://www.w3.org/1999/xlink" publication-type="article" xlink:type="simple"><person-group person-group-type="author"><name name-style="western"><surname>Sahlmann</surname><given-names>B.</given-names></name></person-group><year>2015</year><article-title>A <italic><tp:taxon-name><tp:taxon-name-part taxon-name-part-type="genus" reg="Rhabdus">Rhabdus</tp:taxon-name-part> <tp:taxon-name-part taxon-name-part-type="species" reg="toyamaense">toyamaense</tp:taxon-name-part></tp:taxon-name></italic> (Kuroda &amp; Kikuchi 1933) from the Aleutian Trench (<tp:taxon-name><tp:taxon-name-part taxon-name-part-type="phylum">Mollusca</tp:taxon-name-part></tp:taxon-name>: <tp:taxon-name><tp:taxon-name-part taxon-name-part-type="class">Scaphopoda</tp:taxon-name-part></tp:taxon-name>)</article-title><source>Schriften zur Malakozoologie aus dem Haus der Natur – Cismar</source><volume>28</volume><fpage>44</fpage><lpage>46</lpage></element-citation></ref><ref id="B12905565"><element-citation xmlns:xlink="http://www.w3.org/1999/xlink" publication-type="article" xlink:type="simple"><person-group person-group-type="author"><name name-style="western"><surname>Dall</surname><given-names>W. H.</given-names></name></person-group><year>1908</year><article-title>Reports on the dredging operations off the west coast of Central America to the Galapagos, to the west coast of Mexico, and in the Gulf of California, in charge of Alexander Agassiz, carried on by the U.S. Fish Commission steamer "Albatross," during 1891, Lieut.-Commander Z.L. Tanner, U.S.N., commanding. XXXVII. Reports on the scientific results of the expedition to the eastern tropical Pacific, in charge of Alexander Agassiz, by the U.S. Fish Commission steamer "Albatross", from October, 1904 to March, 1905, Lieut.-Commander L.M. Garrett, U.S.N., commanding. XIV. The <tp:taxon-name><tp:taxon-name-part taxon-name-part-type="phylum">Mollusca</tp:taxon-name-part></tp:taxon-name> and the <tp:taxon-name><tp:taxon-name-part taxon-name-part-type="phylum">Brachiopoda</tp:taxon-name-part></tp:taxon-name>.</article-title><source>Bulletin of the Museum of Comparative Zoology</source><volume>43</volume><issue>6</issue><fpage>203</fpage><lpage>487</lpage><uri xlink:type="simple">https://www.biodiversitylibrary.org/page/28878051</uri></element-citation></ref><ref id="B12907411"><element-citation xmlns:xlink="http://www.w3.org/1999/xlink" publication-type="article" xlink:type="simple"><person-group person-group-type="author"><name name-style="western"><surname>Shimek</surname><given-names>R. L.</given-names></name></person-group><year>1997</year><article-title>A new species of Eastern Pacific <italic><tp:taxon-name><tp:taxon-name-part taxon-name-part-type="genus" reg="Fissidentalium">Fissidentalium</tp:taxon-name-part></tp:taxon-name></italic> (<tp:taxon-name><tp:taxon-name-part taxon-name-part-type="phylum">Mollusca</tp:taxon-name-part></tp:taxon-name>: <tp:taxon-name><tp:taxon-name-part taxon-name-part-type="class">Scaphopoda</tp:taxon-name-part></tp:taxon-name>) with a symbiotic sea anemone</article-title><source>The Veliger</source><volume>40</volume><issue>2</issue><fpage>178</fpage><lpage>191</lpage><uri xlink:type="simple">https://www.biodiversitylibrary.org/part/94304</uri></element-citation></ref><ref id="B12676049"><element-citation xmlns:xlink="http://www.w3.org/1999/xlink" publication-type="article" xlink:type="simple"><person-group person-group-type="author"><name name-style="western"><surname>(SOSA)</surname><given-names>Senckenberg Ocean Species Alliance</given-names></name><name name-style="western"><surname>Brandt</surname><given-names>Angelika</given-names></name><name name-style="western"><surname>Chen</surname><given-names>Chong</given-names></name><name name-style="western"><surname>Engel</surname><given-names>Laura</given-names></name><name name-style="western"><surname>Esquete</surname><given-names>Patricia</given-names></name><name name-style="western"><surname>Horton</surname><given-names>Tammy</given-names></name><name name-style="western"><surname>Jażdżewska</surname><given-names>A. M.</given-names></name><name name-style="western"><surname>Johannsen</surname><given-names>Nele</given-names></name><name name-style="western"><surname>Kaiser</surname><given-names>Stefanie</given-names></name><name name-style="western"><surname>Kihara</surname><given-names>T. C.</given-names></name><name name-style="western"><surname>Knauber</surname><given-names>Henry</given-names></name><name name-style="western"><surname>Kniesz</surname><given-names>Katharina</given-names></name><name name-style="western"><surname>Landschoff</surname><given-names>Jannes</given-names></name><name name-style="western"><surname>Lörz</surname><given-names>A. N.</given-names></name><name name-style="western"><surname>Machado</surname><given-names>F. M.</given-names></name><name name-style="western"><surname>Martínez-Muñoz</surname><given-names>C. A.</given-names></name><name name-style="western"><surname>Riehl</surname><given-names>Torben</given-names></name><name name-style="western"><surname>Serpell-Stevens</surname><given-names>Amanda</given-names></name><name name-style="western"><surname>Sigwart</surname><given-names>J. D.</given-names></name><name name-style="western"><surname>Tandberg</surname><given-names>A. H. S.</given-names></name><name name-style="western"><surname>Tato</surname><given-names>Ramiro</given-names></name><name name-style="western"><surname>Tsuda</surname><given-names>Miwako</given-names></name><name name-style="western"><surname>Vončina</surname><given-names>Katarzyna</given-names></name><name name-style="western"><surname>Watanabe</surname><given-names>H. K.</given-names></name><name name-style="western"><surname>Wenz</surname><given-names>Christian</given-names></name><name name-style="western"><surname>Williams</surname><given-names>J. D.</given-names></name></person-group><year>2024</year><article-title>Ocean species discoveries 1–12 — A primer for accelerating marine invertebrate taxonomy</article-title><source>Biodiversity Data Journal</source><volume>12</volume><issue>e128431</issue><fpage>1</fpage><lpage>152</lpage><pub-id pub-id-type="doi">10.3897/bdj.12.e128431</pub-id></element-citation></ref></ref-list></tp:taxon-treatment>
