# Supplementary material for: Ocean Species Discoveries 13–27 — Taxonomic contributions to the diversity of Polychaeta, Mollusca and Crustacea
Source: Biodivers Data J. 2025 Oct 15;13:e160349. doi: 10.3897/BDJ.13.e160349 (PMC12547430; doi:10.3897/BDJ.13.e160349)
Supplement: XML Treatment for Myonera aleutiana [file BDJ.13.e160349-treatment9.xml]

<!DOCTYPE tp:taxon-treatment
  PUBLIC "-//TaxonX//DTD Taxonomic Treatment Publishing DTD v0 20100105//EN" "tax-treatment-NSO.dtd">
<tp:taxon-treatment xmlns:tp="http://www.plazi.org/taxpub"><tp:treatment-meta><mixed-citation publication-type="journal"><person-group><name><surname>(SOSA)</surname><given-names>Senckenberg Ocean Species Alliance</given-names></name><name><surname>Andrade</surname><given-names>Luiz F.</given-names></name><name><surname>Boyko</surname><given-names>Christopher B.</given-names></name><name><surname>Brandt</surname><given-names>Angelika</given-names></name><name><surname>Buge</surname><given-names>Barbara</given-names></name><name><surname>Dávila Jiménez</surname><given-names>Yasmín</given-names></name><name><surname>Henseler</surname><given-names>Mats</given-names></name><name><surname>Hernández Alcántara</surname><given-names>Pablo</given-names></name><name><surname>Jóźwiak</surname><given-names>Piotr</given-names></name><name><surname>Knauber</surname><given-names>Henry</given-names></name><name><surname>Marcondes Machado</surname><given-names>Fabrizio</given-names></name><name><surname>Martínez-Muñoz</surname><given-names>Carlos A.</given-names></name><name><surname>Momtazi</surname><given-names>Farzaneh</given-names></name><name><surname>Nakadera</surname><given-names>Yumi</given-names></name><name><surname>Qiu</surname><given-names>Jian-Wen</given-names></name><name><surname>Riehl</surname><given-names>Torben</given-names></name><name><surname>Rouse</surname><given-names>Greg W.</given-names></name><name><surname>Sigwart</surname><given-names>Julia D.</given-names></name><name><surname>Sirenko</surname><given-names>Boris</given-names></name><name><surname>Souza-Filho</surname><given-names>Jesser F.</given-names></name><name><surname>Steger</surname><given-names>Jan</given-names></name><name><surname>Stępień</surname><given-names>Anna</given-names></name><name><surname>Tilic</surname><given-names>Ekin</given-names></name><name><surname>Trautwein</surname><given-names>Bianca</given-names></name><name><surname>Vončina</surname><given-names>Katarzyna</given-names></name><name><surname>Williams</surname><given-names>Jason D.</given-names></name><name><surname>Zhang</surname><given-names>Junlong</given-names></name></person-group><article-title>Ocean Species Discoveries 13–27 — Taxonomic contributions to the diversity of <tp:taxon-name><tp:taxon-name-part taxon-name-part-type="class">Polychaeta</tp:taxon-name-part></tp:taxon-name>, <tp:taxon-name><tp:taxon-name-part taxon-name-part-type="phylum">Mollusca</tp:taxon-name-part></tp:taxon-name> and <tp:taxon-name><tp:taxon-name-part taxon-name-part-type="subphylum">Crustacea</tp:taxon-name-part></tp:taxon-name></article-title><source>Biodivers Data J</source><day>15</day><month>10</month><year>2025</year><volume>13</volume><pub-id pub-id-type="doi">10.3897/BDJ.13.e160349</pub-id></mixed-citation></tp:treatment-meta><tp:nomenclature><tp:taxon-name><object-id xmlns:xlink="http://www.w3.org/1999/xlink" content-type="arpha" xlink:type="simple">9185F898-A195-5350-9FE5-6249F956D275</object-id><tp:taxon-name-part taxon-name-part-type="genus">Myonera</tp:taxon-name-part> <tp:taxon-name-part taxon-name-part-type="species">aleutiana</tp:taxon-name-part><object-id xmlns:xlink="http://www.w3.org/1999/xlink" content-type="zoobank" xlink:type="simple" object-id-type="ZooBank">D6F37247-7B9D-4C5F-87EF-D792478A0F32</object-id></tp:taxon-name><tp:taxon-authority>Machado &amp; Sigwart</tp:taxon-authority><tp:taxon-status xmlns:xlink="http://www.w3.org/1999/xlink" xlink:type="simple">sp. nov.</tp:taxon-status></tp:nomenclature><tp:treatment-sec sec-type="materials"><title>Materials</title><list list-type="alpha-lower" list-content="occurrences"><list-item><p><bold>Type status:</bold> <named-content xmlns:xlink="http://www.w3.org/1999/xlink" content-type="dwc:typeStatus" xlink:type="simple">Holotype</named-content>. <bold>Occurrence:</bold> catalogNumber: <named-content xmlns:xlink="http://www.w3.org/1999/xlink" content-type="dwc:catalogNumber" xlink:type="simple">SMF 374321</named-content>; recordNumber: <named-content xmlns:xlink="http://www.w3.org/1999/xlink" content-type="dwc:recordNumber" xlink:type="simple">AB4950D1</named-content>; recordedBy: <named-content xmlns:xlink="http://www.w3.org/1999/xlink" content-type="dwc:recordedBy" xlink:type="simple">Die Expedition AleutBio (Aleutian Trench Biodiversity Studies)</named-content>; individualCount: <named-content xmlns:xlink="http://www.w3.org/1999/xlink" content-type="dwc:individualCount" xlink:type="simple">1</named-content>; lifeStage: <named-content xmlns:xlink="http://www.w3.org/1999/xlink" content-type="dwc:lifeStage" xlink:type="simple">adult</named-content>; preparations: <named-content xmlns:xlink="http://www.w3.org/1999/xlink" content-type="dwc:preparations" xlink:type="simple">whole animal (ETOH)</named-content>; occurrenceID: <named-content xmlns:xlink="http://www.w3.org/1999/xlink" content-type="dwc:occurrenceID" xlink:type="simple">B2767C84-6115-5F0D-B11B-5A833BF687CF</named-content>; <bold>Taxon:</bold> scientificName: <named-content xmlns:xlink="http://www.w3.org/1999/xlink" content-type="dwc:scientificName" xlink:type="simple"><italic><tp:taxon-name><tp:taxon-name-part taxon-name-part-type="genus" reg="Myonera">Myonera</tp:taxon-name-part> <tp:taxon-name-part taxon-name-part-type="species" reg="aleutiana">aleutiana</tp:taxon-name-part></tp:taxon-name></italic> Machado &amp; Sigwart</named-content>; kingdom: <named-content xmlns:xlink="http://www.w3.org/1999/xlink" content-type="dwc:kingdom" xlink:type="simple"><tp:taxon-name><tp:taxon-name-part taxon-name-part-type="kingdom">Animalia</tp:taxon-name-part></tp:taxon-name></named-content>; phylum: <named-content xmlns:xlink="http://www.w3.org/1999/xlink" content-type="dwc:phylum" xlink:type="simple"><tp:taxon-name><tp:taxon-name-part taxon-name-part-type="phylum">Mollusca</tp:taxon-name-part></tp:taxon-name></named-content>; class: <named-content xmlns:xlink="http://www.w3.org/1999/xlink" content-type="dwc:class" xlink:type="simple"><tp:taxon-name><tp:taxon-name-part taxon-name-part-type="class">Bivalvia</tp:taxon-name-part></tp:taxon-name></named-content>; order: <named-content xmlns:xlink="http://www.w3.org/1999/xlink" content-type="dwc:order" xlink:type="simple"><tp:taxon-name><tp:taxon-name-part taxon-name-part-type="order">Anomalodesmata</tp:taxon-name-part></tp:taxon-name></named-content>; family: <named-content xmlns:xlink="http://www.w3.org/1999/xlink" content-type="dwc:family" xlink:type="simple"><tp:taxon-name><tp:taxon-name-part taxon-name-part-type="family">Cuspidariidae</tp:taxon-name-part></tp:taxon-name></named-content>; genus: <named-content xmlns:xlink="http://www.w3.org/1999/xlink" content-type="dwc:genus" xlink:type="simple"><tp:taxon-name><tp:taxon-name-part taxon-name-part-type="genus">Myonera</tp:taxon-name-part></tp:taxon-name></named-content>; specificEpithet: <named-content xmlns:xlink="http://www.w3.org/1999/xlink" content-type="dwc:specificEpithet" xlink:type="simple"><tp:taxon-name><tp:taxon-name-part taxon-name-part-type="genus" reg="Myonera"/><tp:taxon-name-part taxon-name-part-type="species" reg="aleutiana">aleutiana</tp:taxon-name-part></tp:taxon-name></named-content>; taxonRank: <named-content xmlns:xlink="http://www.w3.org/1999/xlink" content-type="dwc:taxonRank" xlink:type="simple">species</named-content>; scientificNameAuthorship: <named-content xmlns:xlink="http://www.w3.org/1999/xlink" content-type="dwc:scientificNameAuthorship" xlink:type="simple">Machado &amp; Sigwart</named-content>; nomenclaturalCode: <named-content xmlns:xlink="http://www.w3.org/1999/xlink" content-type="dwc:nomenclaturalCode" xlink:type="simple">ICZN</named-content>; <bold>Location:</bold> higherGeography: <named-content xmlns:xlink="http://www.w3.org/1999/xlink" content-type="dwc:higherGeography" xlink:type="simple">Pacific Ocean</named-content>; waterBody: <named-content xmlns:xlink="http://www.w3.org/1999/xlink" content-type="dwc:waterBody" xlink:type="simple">North Pacific</named-content>; islandGroup: <named-content xmlns:xlink="http://www.w3.org/1999/xlink" content-type="dwc:islandGroup" xlink:type="simple">Aleutian Islands, off Alaska, United States of America</named-content>; locality: <named-content xmlns:xlink="http://www.w3.org/1999/xlink" content-type="dwc:locality" xlink:type="simple">Aleutian Islands, off Alaska, United States of America</named-content>; verbatimDepth: <named-content xmlns:xlink="http://www.w3.org/1999/xlink" content-type="dwc:verbatimDepth" xlink:type="simple">5170 m</named-content>; verbatimLatitude: <named-content xmlns:xlink="http://www.w3.org/1999/xlink" content-type="dwc:verbatimLatitude" xlink:type="simple">51°41.711'N</named-content>; verbatimLongitude: <named-content xmlns:xlink="http://www.w3.org/1999/xlink" content-type="dwc:verbatimLongitude" xlink:type="simple">166°28.024'W</named-content>; <bold>Identification:</bold> identifiedBy: <named-content xmlns:xlink="http://www.w3.org/1999/xlink" content-type="dwc:identifiedBy" xlink:type="simple">Fabrizio Marcondes Machado</named-content>; <bold>Event:</bold> samplingProtocol: <named-content xmlns:xlink="http://www.w3.org/1999/xlink" content-type="dwc:samplingProtocol" xlink:type="simple">box corer?</named-content>; eventDate: <named-content xmlns:xlink="http://www.w3.org/1999/xlink" content-type="dwc:eventDate" xlink:type="simple">20/8/2022</named-content>; habitat: <named-content xmlns:xlink="http://www.w3.org/1999/xlink" content-type="dwc:habitat" xlink:type="simple">abyssal sediment</named-content>; <bold>Record Level:</bold> institutionCode: <named-content xmlns:xlink="http://www.w3.org/1999/xlink" content-type="dwc:institutionCode" xlink:type="simple">SMF</named-content>; basisOfRecord: <named-content xmlns:xlink="http://www.w3.org/1999/xlink" content-type="dwc:basisOfRecord" xlink:type="simple">PreservedSpecimen</named-content></p></list-item><list-item><p><bold>Type status:</bold> <named-content xmlns:xlink="http://www.w3.org/1999/xlink" content-type="dwc:typeStatus" xlink:type="simple">Paratype</named-content>. <bold>Occurrence:</bold> catalogNumber: <named-content xmlns:xlink="http://www.w3.org/1999/xlink" content-type="dwc:catalogNumber" xlink:type="simple">SMF 373797</named-content>; recordNumber: <named-content xmlns:xlink="http://www.w3.org/1999/xlink" content-type="dwc:recordNumber" xlink:type="simple">Mol558/AB3563</named-content>; recordedBy: <named-content xmlns:xlink="http://www.w3.org/1999/xlink" content-type="dwc:recordedBy" xlink:type="simple">Die Expedition AleutBio (Aleutian Trench Biodiversity Studies)</named-content>; individualCount: <named-content xmlns:xlink="http://www.w3.org/1999/xlink" content-type="dwc:individualCount" xlink:type="simple">1</named-content>; lifeStage: <named-content xmlns:xlink="http://www.w3.org/1999/xlink" content-type="dwc:lifeStage" xlink:type="simple">adult</named-content>; preparations: <named-content xmlns:xlink="http://www.w3.org/1999/xlink" content-type="dwc:preparations" xlink:type="simple">whole animal (ETOH)</named-content>; occurrenceID: <named-content xmlns:xlink="http://www.w3.org/1999/xlink" content-type="dwc:occurrenceID" xlink:type="simple">FFDD565F-A761-5896-8F1E-C8D888A8FFE6</named-content>; <bold>Taxon:</bold> scientificName: <named-content xmlns:xlink="http://www.w3.org/1999/xlink" content-type="dwc:scientificName" xlink:type="simple"><italic><tp:taxon-name><tp:taxon-name-part taxon-name-part-type="genus" reg="Myonera">Myonera</tp:taxon-name-part> <tp:taxon-name-part taxon-name-part-type="species" reg="aleutiana">aleutiana</tp:taxon-name-part></tp:taxon-name></italic> Machado &amp; Sigwart</named-content>; kingdom: <named-content xmlns:xlink="http://www.w3.org/1999/xlink" content-type="dwc:kingdom" xlink:type="simple"><tp:taxon-name><tp:taxon-name-part taxon-name-part-type="kingdom">Animalia</tp:taxon-name-part></tp:taxon-name></named-content>; phylum: <named-content xmlns:xlink="http://www.w3.org/1999/xlink" content-type="dwc:phylum" xlink:type="simple"><tp:taxon-name><tp:taxon-name-part taxon-name-part-type="phylum">Mollusca</tp:taxon-name-part></tp:taxon-name></named-content>; class: <named-content xmlns:xlink="http://www.w3.org/1999/xlink" content-type="dwc:class" xlink:type="simple"><tp:taxon-name><tp:taxon-name-part taxon-name-part-type="class">Bivalvia</tp:taxon-name-part></tp:taxon-name></named-content>; order: <named-content xmlns:xlink="http://www.w3.org/1999/xlink" content-type="dwc:order" xlink:type="simple"><tp:taxon-name><tp:taxon-name-part taxon-name-part-type="order">Anomalodesmata</tp:taxon-name-part></tp:taxon-name></named-content>; family: <named-content xmlns:xlink="http://www.w3.org/1999/xlink" content-type="dwc:family" xlink:type="simple"><tp:taxon-name><tp:taxon-name-part taxon-name-part-type="family">Cuspidariidae</tp:taxon-name-part></tp:taxon-name></named-content>; genus: <named-content xmlns:xlink="http://www.w3.org/1999/xlink" content-type="dwc:genus" xlink:type="simple"><tp:taxon-name><tp:taxon-name-part taxon-name-part-type="genus">Myonera</tp:taxon-name-part></tp:taxon-name></named-content>; specificEpithet: <named-content xmlns:xlink="http://www.w3.org/1999/xlink" content-type="dwc:specificEpithet" xlink:type="simple"><tp:taxon-name><tp:taxon-name-part taxon-name-part-type="genus" reg="Myonera"/><tp:taxon-name-part taxon-name-part-type="species" reg="aleutiana">aleutiana</tp:taxon-name-part></tp:taxon-name></named-content>; taxonRank: <named-content xmlns:xlink="http://www.w3.org/1999/xlink" content-type="dwc:taxonRank" xlink:type="simple">species</named-content>; scientificNameAuthorship: <named-content xmlns:xlink="http://www.w3.org/1999/xlink" content-type="dwc:scientificNameAuthorship" xlink:type="simple">Machado &amp; Sigwart</named-content>; nomenclaturalCode: <named-content xmlns:xlink="http://www.w3.org/1999/xlink" content-type="dwc:nomenclaturalCode" xlink:type="simple">ICZN</named-content>; <bold>Location:</bold> higherGeography: <named-content xmlns:xlink="http://www.w3.org/1999/xlink" content-type="dwc:higherGeography" xlink:type="simple">Pacific Ocean</named-content>; waterBody: <named-content xmlns:xlink="http://www.w3.org/1999/xlink" content-type="dwc:waterBody" xlink:type="simple">North Pacific</named-content>; islandGroup: <named-content xmlns:xlink="http://www.w3.org/1999/xlink" content-type="dwc:islandGroup" xlink:type="simple">Aleutian Islands, off Alaska, United States of America</named-content>; locality: <named-content xmlns:xlink="http://www.w3.org/1999/xlink" content-type="dwc:locality" xlink:type="simple">Aleutian Islands, off Alaska, United States of America</named-content>; verbatimDepth: <named-content xmlns:xlink="http://www.w3.org/1999/xlink" content-type="dwc:verbatimDepth" xlink:type="simple">5280 m</named-content>; verbatimLatitude: <named-content xmlns:xlink="http://www.w3.org/1999/xlink" content-type="dwc:verbatimLatitude" xlink:type="simple">50°38.253'N</named-content>; verbatimLongitude: <named-content xmlns:xlink="http://www.w3.org/1999/xlink" content-type="dwc:verbatimLongitude" xlink:type="simple">169°45.744'W</named-content>; <bold>Identification:</bold> identifiedBy: <named-content xmlns:xlink="http://www.w3.org/1999/xlink" content-type="dwc:identifiedBy" xlink:type="simple">Fabrizio Marcondes Machado</named-content>; <bold>Event:</bold> samplingProtocol: <named-content xmlns:xlink="http://www.w3.org/1999/xlink" content-type="dwc:samplingProtocol" xlink:type="simple">box corer?</named-content>; eventDate: <named-content xmlns:xlink="http://www.w3.org/1999/xlink" content-type="dwc:eventDate" xlink:type="simple">8/8/2022</named-content>; habitat: <named-content xmlns:xlink="http://www.w3.org/1999/xlink" content-type="dwc:habitat" xlink:type="simple">abyssal sediment</named-content>; <bold>Record Level:</bold> institutionCode: <named-content xmlns:xlink="http://www.w3.org/1999/xlink" content-type="dwc:institutionCode" xlink:type="simple">SMF</named-content>; basisOfRecord: <named-content xmlns:xlink="http://www.w3.org/1999/xlink" content-type="dwc:basisOfRecord" xlink:type="simple">PreservedSpecimen</named-content></p></list-item></list></tp:treatment-sec><tp:treatment-sec sec-type="Description"><title>Description</title><p>
            <bold>Holotype</bold>
          </p><p>Dimensions: Length: 7.4 mm; Height: 4.1 mm; Width: 3.1 mm (Fig. <xref ref-type="fig" rid="F12676647">18</xref>A–C).</p><p>
            <bold>Paratype</bold>
          </p><p>Dimensions: Length: 6.8 mm; Height: 3.5 mm; Width: 2.5 mm (Fig. <xref ref-type="fig" rid="F12676647">18</xref>D–R). This individual presents a single and short byssal thread (bt), visible both through the shell's transparency and in tomographic images.</p><p>Shell small (up to 7.4 mm in length), extremely fragile, translucent to olive, inflated, inequilateral, elongate, rostrate, slightly inequivalve; posterior dorsal margin almost straight, anterior dorsal margin wider and rounded, dorsal and posteroventral margins of right valve (rv) overlapping left (lv) (Fig. <xref ref-type="fig" rid="F12676647">18</xref>A–E); umbones inflated and rounded, slightly prosogyrate; prodissoconch I barely visible, prodissoconch II (pII) (1040 ± 20 μm, n = 2) elliptical, smooth, well preserved in the two individuals analysed (Fig. <xref ref-type="fig" rid="F12676647">18</xref>C). External surface with 16-18 equidistant concentric foliaceous lamellae (fl), covering the entire shell, extending to the umbo (u) and complete to the rostral ridge (Fig. <xref ref-type="fig" rid="F12676647">18</xref>A–E); countless small pustules (pu) present between the lamellae. Prominent rostral ridge (rr) present, with a secondary ridge (sr) parallel to the posterior dorsal margin, usually visible (Fig. <xref ref-type="fig" rid="F12676647">18</xref>D). Hinge edentulous. Resilifer and lithodesma (lit) elongate, deflected, posteriorly pointed.</p><p><bold>Anatomy</bold>:</p><p>Mantle margin with two fused points, anteriorly forming short pedal gape and posteriorly forming siphonal apertures; posteroventrally, mantle margin (mm) fusion (Fig. <xref ref-type="fig" rid="F12676647">18</xref>J-Q) probably involving inner and middle folds (Type B) (<xref ref-type="bibr" rid="B12676238">Yonge 1982</xref>); absence of fourth pallial aperture. No evidence of arenophilic glands (= radial mantle glands), likely due to the resolution limitations of the micro-CT scan, as these glands are commonly found in cuspidariids (<xref ref-type="bibr" rid="B12675567">Morton and Machado 2019</xref>).</p><p>Siphons separated, inter-siphonal septum (iss) present; inhalant (is) large and contracted (Fig. <xref ref-type="fig" rid="F12676647">18</xref>H), probably funnel-shaped; both surrounded by small finger-shaped tentacles at base, four in inhalant and three in exhalant siphon (es), encased in a thin and muscular siphonal sheath (ssh) (Fig. <xref ref-type="fig" rid="F12676647">18</xref>G-I). Inhalant lateral sinus present (il). Inhalant sphincter (sph) in the base of the inhalant siphon, which is dorsally attached to the posterior septal retractor muscle (prm) (Fig. <xref ref-type="fig" rid="F12676647">18</xref>F, K). The inhalant sphincter plays a crucial role in regulating water flow and the intake of prey into the infra-septal chamber (isc) and appears to be present exclusively in members of <tp:taxon-name><tp:taxon-name-part taxon-name-part-type="family">Cuspidariidae</tp:taxon-name-part></tp:taxon-name> (<xref ref-type="bibr" rid="B12675151">Machado et al. 2016</xref>). Carnivorous bivalves with highly modified inhalant siphons, often regarded as active predators (e.g. <italic><tp:taxon-name><tp:taxon-name-part taxon-name-part-type="genus" reg="Allogramma">Allogramma</tp:taxon-name-part> <tp:taxon-name-part taxon-name-part-type="species" reg="formosa">formosa</tp:taxon-name-part></tp:taxon-name></italic> (Jeffreys, 1882) or <italic><tp:taxon-name><tp:taxon-name-part taxon-name-part-type="genus" reg="Poromya">Poromya</tp:taxon-name-part> <tp:taxon-name-part taxon-name-part-type="species" reg="granulata">granulata</tp:taxon-name-part></tp:taxon-name></italic> (Nyst &amp; Westendorp, 1839)), do not possess an inhalant sphincter.</p><p>Septum horizontal, pierced by four pores (sp) is present dividing the mantle cavity into infra (ventral/isc) and supraseptal (dorsal/ssc) chambers (Fig. <xref ref-type="fig" rid="F12676647">18</xref>F, G, L-O). It is suspended in the mantle cavity by posterior and bifurcated anterior septal retractor muscles (psm/asm), attached to the shell valves just above their respective adductor muscles and lie close to the pedal retractor muscles (prm/arm). Lateral septal retractor muscles (lsm) present being more concentrated posteriorly. Extra lateral septal muscle, absent. Left and right halves of the septum are united by the septal membrane (sm), which separates anteriorly to create the siphonal gape through which the foot can protrude (Fig. <xref ref-type="fig" rid="F12676647">18</xref>O).</p><p>Labial palps small and reduced, anterior and posterior palps present (Fig. <xref ref-type="fig" rid="F12676647">18</xref>F). Posterior palps (plp) flattened and located along the postero-lateral margins of the funnel-shaped mouth (m). Anterior palps (alp) greatly reduced and unattached to the posterior ventral surface of the anterior adductor muscle (aam). Unlike most <tp:taxon-name><tp:taxon-name-part taxon-name-part-type="family">Cuspidariidae</tp:taxon-name-part></tp:taxon-name>, <italic><tp:taxon-name><tp:taxon-name-part taxon-name-part-type="genus" reg="Myonera">M.</tp:taxon-name-part> <tp:taxon-name-part taxon-name-part-type="species" reg="aleutiana">aleutiana</tp:taxon-name-part></tp:taxon-name></italic> <bold>sp. nov.</bold> does not have the anterior palp attached to the anterior adductor muscle, likely due to the effects of fixation (<xref ref-type="bibr" rid="B12676202">Yonge 1928</xref>, <xref ref-type="bibr" rid="B12675151">Machado et al. 2016</xref>).</p><p>Posterior and anterior adductor muscles present (pam/aam), isomyarian; with posterior and anterior pedal retractor muscle (prm/arm); posterior pedal and anterior septal retractor muscles (prm/asm) bifurcated and dorsally attach to the shell close to the posterior adductor muscle (Fig. <xref ref-type="fig" rid="F12676647">18</xref>G, Q).</p><p>Foot with small, unpronounced heel (Fig. <xref ref-type="fig" rid="F12676647">18</xref>F, L–O); presence of a single byssal thread (bt) (Fig. <xref ref-type="fig" rid="F12676647">18</xref>O). The presence of byssus threads in <tp:taxon-name><tp:taxon-name-part taxon-name-part-type="order">Anomalodesmata</tp:taxon-name-part></tp:taxon-name> is rare, having been documented in only 14 species to date (<xref ref-type="bibr" rid="B12683533">Yonge 1952</xref>, <xref ref-type="bibr" rid="B12674870">Allen and Turner 1974</xref>, <xref ref-type="bibr" rid="B12675498">Morgan and Allen 1976</xref>, <xref ref-type="bibr" rid="B12675072">Krylova 1993</xref>, <xref ref-type="bibr" rid="B12675142">Leal 2008</xref>, <xref ref-type="bibr" rid="B12676031">Simone and Cunha 2008</xref>, <xref ref-type="bibr" rid="B12675151">Machado et al. 2016</xref>, <xref ref-type="bibr" rid="B12676049">Senckenberg Ocean Species Alliance (SOSA) et al. 2024</xref>), including <italic><tp:taxon-name><tp:taxon-name-part taxon-name-part-type="genus" reg="Myonera">M.</tp:taxon-name-part> <tp:taxon-name-part taxon-name-part-type="species" reg="aleutiana">aleutiana</tp:taxon-name-part></tp:taxon-name></italic> <bold>sp. nov.</bold> Amongst the <tp:taxon-name><tp:taxon-name-part taxon-name-part-type="family">Cuspidariidae</tp:taxon-name-part></tp:taxon-name>, so far, only <italic><tp:taxon-name><tp:taxon-name-part taxon-name-part-type="genus" reg="Cardiomya">Cardiomya</tp:taxon-name-part> <tp:taxon-name-part taxon-name-part-type="species" reg="cleryana">cleryana</tp:taxon-name-part></tp:taxon-name></italic> (A. d'Orbigny, 1846) has had its long and single byssus thread documented through illustrations and video recordings (<xref ref-type="bibr" rid="B12675151">Machado et al. 2016</xref>). The new species is, therefore, the first known representative of <italic><tp:taxon-name><tp:taxon-name-part taxon-name-part-type="genus" reg="Myonera">Myonera</tp:taxon-name-part></tp:taxon-name></italic> to exhibit this feature. The potential functions of the byssus thread in deep-sea carnivorous bivalves have never been tested, but it likely aids in anchoring within the sediment, as lie-in-wait predators require stability to effectively capture their prey. A small pebble can be observed attached to the distal portion of the byssus thread in the new species, reinforcing the anchorage hypothesis (Fig. <xref ref-type="fig" rid="F12676647">18</xref>O).</p><p>Digestive system with funnel-shaped mouth (m), opening into a short and muscular oesophagus (e) that enters into the anterodorsal portion of the stomach (s) (Fig. <xref ref-type="fig" rid="F12676647">18</xref>F, P, Q); stomach Type II (<xref ref-type="bibr" rid="B12675907">Purchon 1987</xref>, <xref ref-type="bibr" rid="B12676000">Purchon 1990</xref>) with a muscular wall (sw), well developed, rounded, with gastric shield (gs), prey inside (p) and associated with a crystalline style sac (css) not conjoined with the mid-gut; surrounded dorsally, anteriorly and laterally by female gonads (ov) and the digestive gland; digestive diverticula (dd) with large gastric caecum (gc) (Fig. <xref ref-type="fig" rid="F12676647">18</xref>F, G, N-P).</p><p>Pericardium/heart + kidney (h+k) area reduced and poorly visible (Fig. <xref ref-type="fig" rid="F12676647">18</xref>G, L). Haemocoel spaces (hs?) probably present in the anterior portion of the visceral mass (Fig. <xref ref-type="fig" rid="F12676647">18</xref>F, N).</p><p>Probably dioecious, ovary (ov) well visible (&gt; 40 mature oocytes counted, ~ 100 μm in diameter); only mature oocytes observed i.e. larger and usually free in the ovarian lumen (Fig. <xref ref-type="fig" rid="F12676647">18</xref>F, M). Testis not found/visible. Although the measurements of prodissoconch I are unavailable, other evidence — such as the small body dimensions (miniaturisation) and the possibility that mature oocytes are encapsulated oocytes (post-fertilisation) — could support the hypothesis of brooding care in <italic><tp:taxon-name><tp:taxon-name-part taxon-name-part-type="genus" reg="Myonera">Myonera</tp:taxon-name-part> <tp:taxon-name-part taxon-name-part-type="species" reg="aleutiana">aleutiana</tp:taxon-name-part></tp:taxon-name></italic> <bold>sp. nov.</bold> The brooding care has already been described for other anomalodesmatans, such as members of the <tp:taxon-name><tp:taxon-name-part taxon-name-part-type="family">Spheniopsidae</tp:taxon-name-part></tp:taxon-name> (<xref ref-type="bibr" rid="B12675515">Morton et al. 2016a</xref>, <xref ref-type="bibr" rid="B12675524">Morton et al. 2016b</xref>) and hypothesised for the verticordioideans <italic><tp:taxon-name><tp:taxon-name-part taxon-name-part-type="genus" reg="Trigonulina">Trigonulina</tp:taxon-name-part> <tp:taxon-name-part taxon-name-part-type="species" reg="ornata">ornata</tp:taxon-name-part></tp:taxon-name></italic> d'Orbigny, 1853 and <italic><tp:taxon-name><tp:taxon-name-part taxon-name-part-type="genus" reg="Lyonsiella">Lyonsiella</tp:taxon-name-part> <tp:taxon-name-part taxon-name-part-type="species" reg="illaesa">illaesa</tp:taxon-name-part></tp:taxon-name></italic> Machado &amp; Sigwart, 2024 (<xref ref-type="bibr" rid="B12675533">Morton et al. 2019</xref>, <xref ref-type="bibr" rid="B12676049">Senckenberg Ocean Species Alliance (SOSA) et al. 2024</xref>).</p><p>Cerebro-pleural ganglia (ceg) present and visceral ganglia not visible. Pedal ganglia (pg) present, with no statocysts associated.</p><sec sec-type="Type material"><title>Type material</title><p>Holotype (SMF 374321), one whole individual with soft parts. Paratype (SMF 373797), one whole individual with soft parts.</p></sec><sec sec-type="Material examined"><title>Material examined</title><p>Only known from the type material.</p></sec><sec sec-type="Type locality"><title>Type locality</title><p>North Pacific Ocean, Aleutian Islands, off Alaska, United States of America, <named-content xmlns:xlink="http://www.w3.org/1999/xlink" content-type="dwc:verbatimCoordinates" xlink:type="simple">51°41.711'N, 166°28.024'W</named-content>, 5170 m depth.</p></sec></tp:treatment-sec><tp:treatment-sec sec-type="Diagnosis"><title>Diagnosis</title><p>Shell translucent to olive, thin, fragile, inflated, rostrate; posterior dorsal margin almost straight; presence of two rostral ridges; dorsal and posteroventral margins of right valve overlapping left; outer surface with 16-18 equidistant concentric foliaceous lamellae covering the entire shell with countless small pustules present between them; anterior septal retractor muscle bifurcated; extra lateral septal muscles absent; reduced kidney and pericardial cavity; presence of a single and short byssus thread; probably dioecious.</p></tp:treatment-sec><tp:treatment-sec sec-type="Etymology"><title>Etymology</title><p>The specific epithet <italic><tp:taxon-name><tp:taxon-name-part taxon-name-part-type="genus" reg="Myonera"/><tp:taxon-name-part taxon-name-part-type="species" reg="aleutiana">aleutiana</tp:taxon-name-part></tp:taxon-name></italic> refers to the species type locality, the Aleutian Islands.</p></tp:treatment-sec><tp:treatment-sec sec-type="Distribution"><title>Distribution</title><p>Known only from the Aleutian Islands, off Alaska, North Pacific. Bathymetric range: 5170–5280 m, a new record for the genus previously recorded at 4400 m depth in the Tasman Sea, Southwest Pacific (see <xref ref-type="bibr" rid="B12675059">Knudsen (1970)</xref>).</p></tp:treatment-sec><tp:treatment-sec sec-type="Taxon discussion"><title>Taxon discussion</title><p>The genus <italic><tp:taxon-name><tp:taxon-name-part taxon-name-part-type="genus" reg="Myonera">Myonera</tp:taxon-name-part></tp:taxon-name></italic> presents significant challenges in distinguishing between some of its species, as well as from certain species of <italic><tp:taxon-name><tp:taxon-name-part taxon-name-part-type="genus" reg="Cuspidaria">Cuspidaria</tp:taxon-name-part></tp:taxon-name></italic> Nardo, 1840 and <italic><tp:taxon-name><tp:taxon-name-part taxon-name-part-type="genus" reg="Rengea">Rengea</tp:taxon-name-part></tp:taxon-name></italic> Kuroda &amp; Habe, 1971, due to the overlap of anatomical and shell features. The new species was, therefore, compared with all morphologically similar species from these three genera through a detailed examination of the holotypes and/or original illustrations (Fig. <xref ref-type="fig" rid="F12676649">19</xref>). In general, <italic><tp:taxon-name><tp:taxon-name-part taxon-name-part-type="genus" reg="Myonera">Myonera</tp:taxon-name-part></tp:taxon-name></italic> and <italic><tp:taxon-name><tp:taxon-name-part taxon-name-part-type="genus" reg="Rengea">Rengea</tp:taxon-name-part></tp:taxon-name></italic> are distinguished by the presence of radial and concentric elements forming the outer sculpture in the former and only the presence of strong concentric plications in the latter. Additionally, <italic><tp:taxon-name><tp:taxon-name-part taxon-name-part-type="genus" reg="Rengea">Rengea</tp:taxon-name-part></tp:taxon-name></italic> have umbones depressed and more elongated shells. In <italic><tp:taxon-name><tp:taxon-name-part taxon-name-part-type="genus" reg="Cuspidaria">Cuspidaria</tp:taxon-name-part></tp:taxon-name></italic>, the presence of a posterior lateral tooth in the right valve is the key feature that differentiates it from the other two genera – both edentulous.</p><p>This is the second time that a new species of bivalve has been described in detail (including shell and internal tissues) without the use of any invasive tool.</p><p><italic><tp:taxon-name><tp:taxon-name-part taxon-name-part-type="genus" reg="Myonera">Myonera</tp:taxon-name-part> <tp:taxon-name-part taxon-name-part-type="species" reg="aleutiana">aleutiana</tp:taxon-name-part></tp:taxon-name></italic> new species differs from the other Pacific species, as <italic><tp:taxon-name><tp:taxon-name-part taxon-name-part-type="genus" reg="Myonera">M.</tp:taxon-name-part> <tp:taxon-name-part taxon-name-part-type="species" reg="pailoloana">pailoloana</tp:taxon-name-part></tp:taxon-name></italic> (Dall, Bartsch &amp; Rehder, 1938), <italic><tp:taxon-name><tp:taxon-name-part taxon-name-part-type="genus" reg="Myonera">M.</tp:taxon-name-part> <tp:taxon-name-part taxon-name-part-type="species" reg="tasmanica">tasmanica</tp:taxon-name-part></tp:taxon-name></italic> (Knudsen, 1970) and <italic><tp:taxon-name><tp:taxon-name-part taxon-name-part-type="genus" reg="Myonera">M.</tp:taxon-name-part> <tp:taxon-name-part taxon-name-part-type="species" reg="lischkei">lischkei</tp:taxon-name-part></tp:taxon-name></italic> (E. A. Smith, 1891) by the presence of fewer (16–18) and more spaced concentric lamellae, with fine pustules interspersed between them, a straighter rostrum and anterior and posterior dorsal margins of the right valve overlapping left. Furthermore, the new species possesses two rostral ridges and differences in shell outline (see Fig. <xref ref-type="fig" rid="F12676649">19</xref>). This same set of features was also used to differentiate <italic><tp:taxon-name><tp:taxon-name-part taxon-name-part-type="genus" reg="Myonera">Myonera</tp:taxon-name-part> <tp:taxon-name-part taxon-name-part-type="species" reg="aleutiana">aleutiana</tp:taxon-name-part></tp:taxon-name></italic> <bold>sp. nov.</bold> from the Atlantic congeners <italic><tp:taxon-name><tp:taxon-name-part taxon-name-part-type="genus" reg="Myonera">Myonera</tp:taxon-name-part> <tp:taxon-name-part taxon-name-part-type="species" reg="lamellifera">lamellifera</tp:taxon-name-part></tp:taxon-name></italic> (Dall, 1881), <italic><tp:taxon-name><tp:taxon-name-part taxon-name-part-type="genus" reg="Myonera">M.</tp:taxon-name-part> <tp:taxon-name-part taxon-name-part-type="species" reg="limatula">limatula</tp:taxon-name-part></tp:taxon-name></italic> (Dall, 1881), <italic><tp:taxon-name><tp:taxon-name-part taxon-name-part-type="genus" reg="Myonera">M.</tp:taxon-name-part> <tp:taxon-name-part taxon-name-part-type="species" reg="sulcifera">sulcifera</tp:taxon-name-part></tp:taxon-name></italic> (Jeffreys, 1882), <italic><tp:taxon-name><tp:taxon-name-part taxon-name-part-type="genus" reg="Myonera">M.</tp:taxon-name-part> <tp:taxon-name-part taxon-name-part-type="species" reg="pretiosa">pretiosa</tp:taxon-name-part></tp:taxon-name></italic> A. E. Verrill &amp; K. J. Bush, 1898, <italic><tp:taxon-name><tp:taxon-name-part taxon-name-part-type="genus" reg="Myonera">M.</tp:taxon-name-part> <tp:taxon-name-part taxon-name-part-type="species" reg="paucistriata">paucistriata</tp:taxon-name-part></tp:taxon-name></italic> Dall, 1886 (type species), <italic><tp:taxon-name><tp:taxon-name-part taxon-name-part-type="genus" reg="Myonera">M.</tp:taxon-name-part> <tp:taxon-name-part taxon-name-part-type="species" reg="alleni">alleni</tp:taxon-name-part></tp:taxon-name></italic> Poutiers, 1995, <italic><tp:taxon-name><tp:taxon-name-part taxon-name-part-type="genus" reg="Myonera">M.</tp:taxon-name-part> <tp:taxon-name-part taxon-name-part-type="species" reg="kaiwa">kaiwa</tp:taxon-name-part></tp:taxon-name></italic> Oliveira &amp; Absalão, 2009 and <italic><tp:taxon-name><tp:taxon-name-part taxon-name-part-type="genus" reg="Myonera">M.</tp:taxon-name-part> <tp:taxon-name-part taxon-name-part-type="species" reg="atlasiana">atlasiana</tp:taxon-name-part></tp:taxon-name></italic> Utrilla, Rueda &amp; C. Salas, 2020. It is worth noting that the new species was thoroughly compared with <italic><tp:taxon-name><tp:taxon-name-part taxon-name-part-type="genus" reg="Myonera">M.</tp:taxon-name-part> <tp:taxon-name-part taxon-name-part-type="species" reg="alleni">alleni</tp:taxon-name-part></tp:taxon-name></italic>, not only through its probable syntype (USNM 151906), but also with the original drawings by <xref ref-type="bibr" rid="B12674880">Allen and Morgan (1981)</xref>, figs. 35 and 36. Although the new species is edentulous, a comparison with some similar <italic><tp:taxon-name><tp:taxon-name-part taxon-name-part-type="genus" reg="Cuspidaria">Cuspidaria</tp:taxon-name-part></tp:taxon-name></italic> species was necessary, since the fragility of the shells may prevent access to detailed information about the hinge teeth for future studies. In comparison with these non-congeneric species, besides the absence of teeth on the right and left valves, the new species exhibits a more elongated shell with a wider anterodorsal margin, larger, rounder and more developed umbones, as well as two clearly visible rostral ridges. Finally, <italic><tp:taxon-name><tp:taxon-name-part taxon-name-part-type="genus" reg="Myonera">M.</tp:taxon-name-part> <tp:taxon-name-part taxon-name-part-type="species" reg="aleutiana">aleutiana</tp:taxon-name-part></tp:taxon-name></italic> was also compared with <italic><tp:taxon-name><tp:taxon-name-part taxon-name-part-type="genus" reg="Rengea">Rengea</tp:taxon-name-part> <tp:taxon-name-part taxon-name-part-type="species" reg="murrayi">murrayi</tp:taxon-name-part></tp:taxon-name></italic>, as both species are sympatric in Aleutian Islands and were initially misidentified as the same species during the preliminary screening of the material.</p><p>In general, little is known about the anatomy of <italic><tp:taxon-name><tp:taxon-name-part taxon-name-part-type="genus" reg="Myonera">Myonera</tp:taxon-name-part></tp:taxon-name></italic> species, except for some soft parts details of <italic><tp:taxon-name><tp:taxon-name-part taxon-name-part-type="genus" reg="Myonera">M.</tp:taxon-name-part> <tp:taxon-name-part taxon-name-part-type="species" reg="alleni">alleni</tp:taxon-name-part></tp:taxon-name></italic>, <italic>M garreti</italic> and <italic><tp:taxon-name><tp:taxon-name-part taxon-name-part-type="genus" reg="Myonera">M.</tp:taxon-name-part> <tp:taxon-name-part taxon-name-part-type="species" reg="tasmanica">tasmanica</tp:taxon-name-part></tp:taxon-name></italic> (<xref ref-type="bibr" rid="B12674880">Allen and Morgan 1981</xref>, <xref ref-type="bibr" rid="B12675059">Knudsen 1970</xref>). <italic><tp:taxon-name><tp:taxon-name-part taxon-name-part-type="genus" reg="Myonera">Myonera</tp:taxon-name-part> <tp:taxon-name-part taxon-name-part-type="species" reg="aleutiana">aleutiana</tp:taxon-name-part></tp:taxon-name></italic> <bold>sp. nov.</bold> is, therefore, the first species of the genus to be described in detail, using the combination of over 2,000 tomographic slices/images. Even so, features, such as a muscular septum perforated by four pairs of pores, presence of lateral septal muscles, reduced labial palps, configuration of 4 + 3 siphonal tentacles, presence of crystalline style sac and absence of projections on the inter-tentacular margin of the exhalant siphon (es), are not, in themselves, sufficient to distinguish the new species from other <italic><tp:taxon-name><tp:taxon-name-part taxon-name-part-type="genus" reg="Myonera">Myonera</tp:taxon-name-part></tp:taxon-name></italic> or from their confamilial relatives. It is worth noting, however, that the presence of an anterior septal retractor muscle bifurcated, a large number of eggs in the ovary (&gt; 40), a significantly reduced kidney area and pericardial cavity and a single, short byssus thread have only been observed in <italic><tp:taxon-name><tp:taxon-name-part taxon-name-part-type="genus" reg="Myonera">M.</tp:taxon-name-part> <tp:taxon-name-part taxon-name-part-type="species" reg="aleutiana">aleutiana</tp:taxon-name-part></tp:taxon-name></italic> to date. Furthermore, the presence of a single byssus thread may also be debatable, as it could: (i) be broken during sampling procedures; (ii) dissolve in fixation solutions such as formalin and EtOH used in scientific collections or (iii) simply be ejected by the animal throughout its life. In addition to the shell and internal tissue characteristics described here, the new species also exhibits a distinct bathymetric range and geographic distribution compared to its congeners.</p><p>Finally, it is worth noting that the small individual (1.5 mm in length) collected by <xref ref-type="bibr" rid="B12676172">Wiklund et al. (2017)</xref> at 4082 m in the polymetallic nodule province of the eastern Pacific may represent juveniles of <italic><tp:taxon-name><tp:taxon-name-part taxon-name-part-type="genus" reg="Myonera">M.</tp:taxon-name-part> <tp:taxon-name-part taxon-name-part-type="species" reg="aleutiana">aleutiana</tp:taxon-name-part></tp:taxon-name></italic> or <italic><tp:taxon-name><tp:taxon-name-part taxon-name-part-type="genus" reg="Rengea">Rengea</tp:taxon-name-part> <tp:taxon-name-part taxon-name-part-type="species" reg="murrayi">murrayi</tp:taxon-name-part></tp:taxon-name></italic>. Genetic data will be used in a future study by the authors to compare specimens from the AleutBio expedition with the available data at <ext-link xmlns:xlink="http://www.w3.org/1999/xlink" ext-link-type="uri" xlink:href="http://data.nhm.ac.uk/object/45033e06-fb54-49d5-b632-767e63c1cfd3" xlink:type="simple">http://data.nhm.ac.uk/object/45033e06-fb54-49d5-b632-767e63c1cfd3</ext-link> for the unique specimen archived in NHMUK under the number 20170037.</p></tp:treatment-sec><tp:treatment-sec sec-type="Methods"><title>Methods</title><p>The two well-preserved specimens analysed here were collected in the eastern part of the Aleutian Trench, Alaska by the SO293 AleutBio expedition, using an epibenthic sledge (EBS). The new species individuals are part of a larger collection with more than 1,200 lots and 3,500 individuals of <tp:taxon-name><tp:taxon-name-part taxon-name-part-type="phylum">Mollusca</tp:taxon-name-part></tp:taxon-name> collected between 2500 and 7500 m depth. Both were described using only non-invasive techniques/tools, such as photos by stereomicroscope (NIKON) and tomographic images using the WERTH micro-CT scanner TomoScope® XS Plus. Only the paratype was scanned; for this purpose, it was previously immersed in a contrast solution containing 0.3% phosphotungstic acid (PTA at a concentration of 99.995%), with 3% dimethyl sulphoxide (DMSO) in 95% ethanol by 10 days (adapted from <xref ref-type="bibr" rid="B12675160">Machado et al. (2018)</xref>). Scanning parameters were as follows: source voltage = 150 kV, current = 125 µA, exposure time = 666 ms, ignore images = 0, image quality = 7, voxel size = 3.56 µm, number of images per revolution = 2500, CTsensor = Kurzer_AAI_Size_10_XL, filter = no, drift correction = on, time of acquisition = 3h 15 min. The 2125 tomographic slices/images produced were reconstructed and analysed using the softwares WinWerth<sup>®</sup> RAW Viewer, Viewer and 3D Viewer available in <ext-link xmlns:xlink="http://www.w3.org/1999/xlink" ext-link-type="uri" xlink:href="https://www.werth.de/en/downloads.html" xlink:type="simple"> https://www.werth.de/en/downloads.html</ext-link>. In addition, all the volumetric datasets are on-line available at the Harvard’s Dataverse under the link <underline><ext-link xmlns:xlink="http://www.w3.org/1999/xlink" ext-link-type="uri" xlink:href="https://doi.org/10.7910/DVN/O2QQIM" xlink:type="simple">https://doi.org/10.7910/DVN/O2QQIM</ext-link></underline>.</p><p>Specimen data for this description were (in parts) gathered via the Discovery Laboratory infrastructure of the SENCKENBERG OCEAN SPECIES ALLIANCE.</p><p><bold>Repository</bold>: Type material is held at the Senckenberg Research Institute and Natural History Museum Frankfurt (SMF). In addition to the holotype and paratype (SMF), other museum lots were also analysed for comparison with the new species, most of them with images available on the websites of the respective institutions: Museum of Comparative Zoology - Harvard, (MCZ, <ext-link xmlns:xlink="http://www.w3.org/1999/xlink" ext-link-type="uri" xlink:href="https://mczbase.mcz.harvard.edu/SpecimenSearch.cfm?collection_id=1" xlink:type="simple"> https://mczbase.mcz.harvard.edu/SpecimenSearch.cfm?collection_id=1</ext-link>), Smithsonian National Museum of Natural History (USNM, <ext-link xmlns:xlink="http://www.w3.org/1999/xlink" ext-link-type="uri" xlink:href="https://collections.nmnh.si.edu/search/iz/" xlink:type="simple">https://collections.nmnh.si.edu/search/iz/</ext-link>), Muséum National D’Histoire Naturelle (MNHN, <ext-link xmlns:xlink="http://www.w3.org/1999/xlink" ext-link-type="uri" xlink:href="https://science.mnhn.fr/institution/mnhn/collection/im/item/search" xlink:type="simple">https://science.mnhn.fr/institution/mnhn/collection/im/item/search</ext-link>).</p></tp:treatment-sec><tp:treatment-sec><!--Section generated to contain objects referenced in tp:taxon-treatment.--><fig id="F12676647" position="float" orientation="portrait"><object-id xmlns:xlink="http://www.w3.org/1999/xlink" content-type="arpha" xlink:type="simple">3429B387-9AF1-56B8-953D-4F4BB9ECDC79</object-id><object-id xmlns:xlink="http://www.w3.org/1999/xlink" content-type="doi" xlink:type="simple">10.3897/BDJ.13.e160349.figure39</object-id><label>Figure 18.</label><caption><p><italic><tp:taxon-name><tp:taxon-name-part taxon-name-part-type="genus" reg="Myonera">Myonera</tp:taxon-name-part> <tp:taxon-name-part taxon-name-part-type="species" reg="aleutiana">aleutiana</tp:taxon-name-part></tp:taxon-name></italic> Machado &amp; Sigwart, <bold>sp. nov.</bold> shell and anatomy. <bold>A–C</bold> Photomicrography of holotype (SMF 373402), right and left valves plus a dorsal view, respectively; <bold>D</bold>–<bold>R</bold> Paratype (SMF 374320), right and left views, respectively; <bold>F</bold>–<bold>R</bold> Selected X-ray slices/images showing the arrangement and details of the pallial cavity organs and visceral mass; <bold>F</bold>–<bold>G</bold> Tomographic sagittal sections of different parts of the specimen; purple, yellow, red and green squares indicate the approximate areas of the transversal sections; <bold>H</bold>–<bold>R</bold> Tomographic transversal sections, from posterior to anterior orientation. Abbreviations: ap, anterior labial palp; aam, anterior adductor muscle; arm, anterior pedal retractor muscle; asm, anterior septal retractor muscle; b, bubble (artifact); bs, broken shell area; bt, byssal thread; ceg, cerebro-pleural (= circum-esophagic glanglia); css, crystalline style sac; dd, digestive diverticula; es, exhalant siphon; est, exhalant siphonal tentacles; f, foot; fl, foliaceus lamellae; gc, gastric caecum; gs, gastric shield; h + k, heart + kidney; hg, hind gut; hs?, haemocoel spaces; il, Inhalant lateral sinus; is, inhalant siphon; isc, infra-septal chamber; iss, inter-siphonal septum; ist, inhalant siphonal tentacles; lit, lithodesma; m, mouth; mm, mantle margin (ventral); o, oesophagus; ov, ovary; p, prey(s) inside stomach; pp, posterior labial palps; pu, pustules; pII, prodissoconch II; pam, posterior adductor muscle; prm, posterior pedal retractor muscle; r, rostrum; rr, radial ridge; rv, right valve; s, septum; sp, septal pores; sm, septal membrane; sr, secondary ridge; st, stomach; sph, sphincter of inhalant siphon; ssc, supra-septal chamber; ssh, siphonal sheath; u, umbones. Scale bars: 1.5 mm (A–C), 1 mm (D–R).</p></caption><graphic xmlns:xlink="http://www.w3.org/1999/xlink" xlink:href="bdj-13-e160349-g018.jpg" position="float" id="oo_1278062.jpg" orientation="portrait" xlink:type="simple"><uri content-type="original_file" xlink:type="simple">https://binary.pensoft.net/fig/1278062</uri></graphic></fig><fig id="F12676649" position="float" orientation="portrait"><object-id xmlns:xlink="http://www.w3.org/1999/xlink" content-type="arpha" xlink:type="simple">27CCF6CC-E7A8-5B1C-964A-ECEA90285471</object-id><object-id xmlns:xlink="http://www.w3.org/1999/xlink" content-type="doi" xlink:type="simple">10.3897/BDJ.13.e160349.figure12</object-id><label>Figure 19.</label><caption><p><italic><tp:taxon-name><tp:taxon-name-part taxon-name-part-type="genus" reg="Myonera">Myonera</tp:taxon-name-part> <tp:taxon-name-part taxon-name-part-type="species" reg="aleutiana">aleutiana</tp:taxon-name-part></tp:taxon-name></italic> Machado &amp; Sigwart, <bold>sp. nov.</bold> comparison with other similar species from Atlantic and Pacific waters, including information on their occurrence, bathymetry, type numbers or original illustrations. External view of the shells of <italic><tp:taxon-name><tp:taxon-name-part taxon-name-part-type="genus" reg="Myonera">Myonera</tp:taxon-name-part> <tp:taxon-name-part taxon-name-part-type="species" reg="lamellifera">lamellifera</tp:taxon-name-part></tp:taxon-name></italic>, right view; <italic><tp:taxon-name><tp:taxon-name-part taxon-name-part-type="genus" reg="Myonera">M.</tp:taxon-name-part> <tp:taxon-name-part taxon-name-part-type="species" reg="limatula">limatula</tp:taxon-name-part></tp:taxon-name></italic>, right view; <italic><tp:taxon-name><tp:taxon-name-part taxon-name-part-type="genus" reg="Myonera">M.</tp:taxon-name-part> <tp:taxon-name-part taxon-name-part-type="species" reg="pailoloana">pailoloana</tp:taxon-name-part></tp:taxon-name></italic>, left view; <italic><tp:taxon-name><tp:taxon-name-part taxon-name-part-type="genus" reg="Myonera">M.</tp:taxon-name-part> <tp:taxon-name-part taxon-name-part-type="species" reg="alleni">alleni</tp:taxon-name-part></tp:taxon-name></italic>, right view (holotype not found); <italic><tp:taxon-name><tp:taxon-name-part taxon-name-part-type="genus" reg="Myonera">M.</tp:taxon-name-part> <tp:taxon-name-part taxon-name-part-type="species" reg="aleutiana">aleutiana</tp:taxon-name-part></tp:taxon-name></italic> <bold>sp. nov.</bold>, right view; <italic><tp:taxon-name><tp:taxon-name-part taxon-name-part-type="genus" reg="Myonera">M.</tp:taxon-name-part> <tp:taxon-name-part taxon-name-part-type="species" reg="tasmanica">tasmanica</tp:taxon-name-part></tp:taxon-name></italic>, right view (see <xref ref-type="bibr" rid="B12675059">Knudsen (1970)</xref>: figs. 110–111); <italic><tp:taxon-name><tp:taxon-name-part taxon-name-part-type="genus" reg="Myonera">M.</tp:taxon-name-part> <tp:taxon-name-part taxon-name-part-type="species" reg="sulcifera">sulcifera</tp:taxon-name-part></tp:taxon-name></italic>, right view; <italic><tp:taxon-name><tp:taxon-name-part taxon-name-part-type="genus" reg="Myonera">M.</tp:taxon-name-part> <tp:taxon-name-part taxon-name-part-type="species" reg="pretiosa">pretiosa</tp:taxon-name-part></tp:taxon-name></italic>, left view; <italic><tp:taxon-name><tp:taxon-name-part taxon-name-part-type="genus" reg="Myonera">M.</tp:taxon-name-part> <tp:taxon-name-part taxon-name-part-type="species" reg="atlasiana">atlasiana</tp:taxon-name-part></tp:taxon-name></italic>, right view (see <xref ref-type="bibr" rid="B12676149">Utrilla et al. (2020)</xref>: fig. 6); <italic><tp:taxon-name><tp:taxon-name-part taxon-name-part-type="genus" reg="Myonera">M.</tp:taxon-name-part> <tp:taxon-name-part taxon-name-part-type="species" reg="kaiwa">kaiwa</tp:taxon-name-part></tp:taxon-name></italic>, left view (after <xref ref-type="bibr" rid="B12674892">Oliveira and Absalão (2009)</xref>); <italic><tp:taxon-name><tp:taxon-name-part taxon-name-part-type="genus" reg="Myonera">M.</tp:taxon-name-part> <tp:taxon-name-part taxon-name-part-type="species" reg="paucistriata">paucistriata</tp:taxon-name-part></tp:taxon-name></italic>, right view; <italic><tp:taxon-name><tp:taxon-name-part taxon-name-part-type="genus" reg="Myonera">M.</tp:taxon-name-part> <tp:taxon-name-part taxon-name-part-type="species" reg="lischkei">lischkei</tp:taxon-name-part></tp:taxon-name></italic>, left view; <italic><tp:taxon-name><tp:taxon-name-part taxon-name-part-type="genus" reg="Cuspidaria">Cuspidaria</tp:taxon-name-part> <tp:taxon-name-part taxon-name-part-type="species" reg="atlantica">atlantica</tp:taxon-name-part></tp:taxon-name></italic>, right view; <italic><tp:taxon-name><tp:taxon-name-part taxon-name-part-type="genus" reg="Calozodion">C.</tp:taxon-name-part> <tp:taxon-name-part taxon-name-part-type="species" reg="lamellosa">lamellosa</tp:taxon-name-part></tp:taxon-name></italic>, right and left views, respectively and <italic><tp:taxon-name><tp:taxon-name-part taxon-name-part-type="genus" reg="Rengea">Rengea</tp:taxon-name-part> <tp:taxon-name-part taxon-name-part-type="species" reg="murrayi">murrayi</tp:taxon-name-part></tp:taxon-name></italic>, right view. Abbreviations: MNHN, Muséum national d'Histoire naturelle, France; MNCN, Museo Nacional de Ciencias Naturales, Spain; MCZ, Museum of Comparative Zoology, US; NHMD, Natural History Museum of Denmark; NHMUK, Natural History Museum, London, UK; NMW, National Museum Wales, UK; SMF, Senckenberg Museum of Frankfurt, Germany; USNM, Smithsonian National Museum of Natural History, US.</p></caption><graphic xmlns:xlink="http://www.w3.org/1999/xlink" xlink:href="bdj-13-e160349-g019.jpg" position="float" id="oo_1329871.jpg" orientation="portrait" xlink:type="simple"><uri content-type="original_file" xlink:type="simple">https://binary.pensoft.net/fig/1329871</uri></graphic></fig></tp:treatment-sec><ref-list><ref id="B12676238"><element-citation xmlns:xlink="http://www.w3.org/1999/xlink" publication-type="article" xlink:type="simple"><person-group person-group-type="author"><name name-style="western"><surname>Yonge</surname><given-names>C. M.</given-names></name></person-group><year>1982</year><article-title>Mantle margins with a revision of siphonal types in the <tp:taxon-name><tp:taxon-name-part taxon-name-part-type="class">Bivalvia</tp:taxon-name-part></tp:taxon-name></article-title><source>Journal of Molluscan Studies</source><volume>48</volume><issue>1</issue><fpage>102</fpage><lpage>103</lpage><pub-id pub-id-type="doi">10.1093/oxfordjournals.mollus.a065609</pub-id></element-citation></ref><ref id="B12675567"><element-citation xmlns:xlink="http://www.w3.org/1999/xlink" publication-type="article" xlink:type="simple"><person-group person-group-type="author"><name name-style="western"><surname>Morton</surname><given-names>B.</given-names></name><name name-style="western"><surname>Machado</surname><given-names>Fabrizio Marcondes</given-names></name></person-group><year>2019</year><article-title>Predatory marine bivalves: A review</article-title><source>Advances in Marine Biology</source><volume>84</volume><fpage>1</fpage><lpage>98</lpage><pub-id pub-id-type="doi">10.1016/bs.amb.2019.10.001</pub-id></element-citation></ref><ref id="B12675151"><element-citation xmlns:xlink="http://www.w3.org/1999/xlink" publication-type="article" xlink:type="simple"><person-group person-group-type="author"><name name-style="western"><surname>Machado</surname><given-names>Fabrizio Marcondes</given-names></name><name name-style="western"><surname>Morton</surname><given-names>Brian</given-names></name><name name-style="western"><surname>Passos</surname><given-names>Flávio Dias</given-names></name></person-group><year>2016</year><article-title>Functional morphology of <italic><tp:taxon-name><tp:taxon-name-part taxon-name-part-type="genus" reg="Cardiomya">Cardiomya</tp:taxon-name-part> <tp:taxon-name-part taxon-name-part-type="species" reg="cleryana">cleryana</tp:taxon-name-part></tp:taxon-name></italic> (d'Orbigny, 1842) (<tp:taxon-name><tp:taxon-name-part taxon-name-part-type="class">Bivalvia</tp:taxon-name-part></tp:taxon-name>: <tp:taxon-name><tp:taxon-name-part taxon-name-part-type="order">Anomalodesmata</tp:taxon-name-part></tp:taxon-name>: <tp:taxon-name><tp:taxon-name-part taxon-name-part-type="family">Cuspidariidae</tp:taxon-name-part></tp:taxon-name>) from Brazilian waters: new insights into the lifestyle of carnivorous bivalves</article-title><source>Journal of the Marine Biological Association of the United Kingdom</source><volume>97</volume><issue>2</issue><fpage>447</fpage><lpage>462</lpage><pub-id pub-id-type="doi">10.1017/s0025315416000564</pub-id></element-citation></ref><ref id="B12676202"><element-citation xmlns:xlink="http://www.w3.org/1999/xlink" publication-type="article" xlink:type="simple"><person-group person-group-type="author"><name name-style="western"><surname>Yonge</surname><given-names>C. M.</given-names></name></person-group><year>1928</year><article-title>Structure and function of the organs of feeding and digestion in the septibranchs, <italic><tp:taxon-name><tp:taxon-name-part taxon-name-part-type="genus" reg="Cuspidaria">Cuspidaria</tp:taxon-name-part></tp:taxon-name></italic> and <italic><tp:taxon-name><tp:taxon-name-part taxon-name-part-type="genus" reg="Poromya">Poromya</tp:taxon-name-part></tp:taxon-name></italic></article-title><source>Philosophical Transactions of the Royal Society of London, Series B, Biological Sciences</source><volume>216</volume><issue>431-439</issue><fpage>221</fpage><lpage>263</lpage><pub-id pub-id-type="doi">10.1098/rstb.1928.0004</pub-id></element-citation></ref><ref id="B12683533"><element-citation xmlns:xlink="http://www.w3.org/1999/xlink" publication-type="article" xlink:type="simple"><person-group person-group-type="author"><name name-style="western"><surname>Yonge</surname><given-names>C. M.</given-names></name></person-group><year>1952</year><article-title>Structure and adaptation in <italic><tp:taxon-name><tp:taxon-name-part taxon-name-part-type="genus" reg="Entodesma">Entodesma</tp:taxon-name-part> <tp:taxon-name-part taxon-name-part-type="species" reg="saxicola">saxicola</tp:taxon-name-part></tp:taxon-name></italic> (Baird) and <italic><tp:taxon-name><tp:taxon-name-part taxon-name-part-type="genus" reg="Mytilimeria">Mytilimeria</tp:taxon-name-part> <tp:taxon-name-part taxon-name-part-type="species" reg="nuttallii">nuttallii</tp:taxon-name-part></tp:taxon-name></italic> Conrad with a discussion on evolution within the family <tp:taxon-name><tp:taxon-name-part taxon-name-part-type="family">Lyonsiidae</tp:taxon-name-part></tp:taxon-name> (Eulamellibranchia).</article-title><source>University of California Publications in Zoology</source><volume>55</volume><fpage>439</fpage><lpage>450</lpage><uri xlink:type="simple">https://hdl.handle.net/2027/mdp.39015001277915</uri></element-citation></ref><ref id="B12674870"><element-citation xmlns:xlink="http://www.w3.org/1999/xlink" publication-type="article" xlink:type="simple"><person-group person-group-type="author"><name name-style="western"><surname>Allen</surname><given-names>J. A.</given-names></name><name name-style="western"><surname>Turner</surname><given-names>J. F.</given-names></name></person-group><year>1974</year><article-title>On the functional morphology of the family <tp:taxon-name><tp:taxon-name-part taxon-name-part-type="family">Verticordiidae</tp:taxon-name-part></tp:taxon-name> (<tp:taxon-name><tp:taxon-name-part taxon-name-part-type="class">Bivalvia</tp:taxon-name-part></tp:taxon-name>) with descriptions of new species from the abyssal Atlantic</article-title><source>Philosophical Transactions of the Royal Society of London, Series B, Biological Sciences</source><volume>268</volume><issue>894</issue><fpage>401</fpage><lpage>536</lpage><pub-id pub-id-type="doi">10.1098/rstb.1974.0038</pub-id></element-citation></ref><ref id="B12675498"><element-citation xmlns:xlink="http://www.w3.org/1999/xlink" publication-type="article" xlink:type="simple"><person-group person-group-type="author"><name name-style="western"><surname>Morgan</surname><given-names>R. E.</given-names></name><name name-style="western"><surname>Allen</surname><given-names>J. A.</given-names></name></person-group><year>1976</year><article-title>On the functional morphology and adaptations of <italic><tp:taxon-name><tp:taxon-name-part taxon-name-part-type="genus" reg="Entodesma">Entodesma</tp:taxon-name-part> <tp:taxon-name-part taxon-name-part-type="species" reg="saxicola">saxicola</tp:taxon-name-part></tp:taxon-name></italic> (<tp:taxon-name><tp:taxon-name-part taxon-name-part-type="class">Bivalvia</tp:taxon-name-part></tp:taxon-name>: <tp:taxon-name><tp:taxon-name-part taxon-name-part-type="superfamily">Anomalodesmacea</tp:taxon-name-part></tp:taxon-name>)</article-title><source>Malacologia</source><volume>15</volume><issue>2</issue><fpage>233</fpage><lpage>240</lpage></element-citation></ref><ref id="B12675072"><element-citation xmlns:xlink="http://www.w3.org/1999/xlink" publication-type="article" xlink:type="simple"><person-group person-group-type="author"><name name-style="western"><surname>Krylova</surname><given-names>H. M.</given-names></name></person-group><year>1993</year><article-title>Bivalve molluscs of the genus <italic><tp:taxon-name><tp:taxon-name-part taxon-name-part-type="genus" reg="Bathyneaera">Bathyneaera</tp:taxon-name-part></tp:taxon-name></italic> (Septibranchia, <tp:taxon-name><tp:taxon-name-part taxon-name-part-type="family">Cuspidariidae</tp:taxon-name-part></tp:taxon-name>) of the World Ocean</article-title><source>Ruthenica</source><volume>3</volume><issue>1</issue><fpage>51</fpage><lpage>59</lpage></element-citation></ref><ref id="B12675142"><element-citation xmlns:xlink="http://www.w3.org/1999/xlink" publication-type="article" xlink:type="simple"><person-group person-group-type="author"><name name-style="western"><surname>Leal</surname><given-names>J. H.</given-names></name></person-group><year>2008</year><article-title>A remarkable new genus of carnivorous, sessile bivalves (<tp:taxon-name><tp:taxon-name-part taxon-name-part-type="phylum">Mollusca</tp:taxon-name-part></tp:taxon-name>: <tp:taxon-name><tp:taxon-name-part taxon-name-part-type="order">Anomalodesmata</tp:taxon-name-part></tp:taxon-name>: <tp:taxon-name><tp:taxon-name-part taxon-name-part-type="family">Poromyidae</tp:taxon-name-part></tp:taxon-name>) with descriptions of two new species</article-title><source>Zootaxa</source><volume>1764</volume><issue>1</issue><fpage>1</fpage><lpage>18</lpage><pub-id pub-id-type="doi">10.11646/zootaxa.1764.1.1</pub-id></element-citation></ref><ref id="B12676031"><element-citation xmlns:xlink="http://www.w3.org/1999/xlink" publication-type="article" xlink:type="simple"><person-group person-group-type="author"><name name-style="western"><surname>Simone</surname><given-names>L.</given-names></name><name name-style="western"><surname>Cunha</surname><given-names>C. M.</given-names></name></person-group><year>2008</year><article-title>Revision of the genus <italic><tp:taxon-name><tp:taxon-name-part taxon-name-part-type="genus" reg="Spinosipella">Spinosipella</tp:taxon-name-part></tp:taxon-name></italic> (<tp:taxon-name><tp:taxon-name-part taxon-name-part-type="class">Bivalvia</tp:taxon-name-part></tp:taxon-name>: <tp:taxon-name><tp:taxon-name-part taxon-name-part-type="family">Verticordiidae</tp:taxon-name-part></tp:taxon-name>), with descriptions of two new species from Brazil</article-title><source>The Nautilus</source><volume>122</volume><issue>2</issue><fpage>57</fpage><lpage>78</lpage><uri xlink:type="simple">https://www.biodiversitylibrary.org/part/48589</uri></element-citation></ref><ref id="B12676049"><element-citation xmlns:xlink="http://www.w3.org/1999/xlink" publication-type="article" xlink:type="simple"><person-group person-group-type="author"><name name-style="western"><surname>(SOSA)</surname><given-names>Senckenberg Ocean Species Alliance</given-names></name><name name-style="western"><surname>Brandt</surname><given-names>Angelika</given-names></name><name name-style="western"><surname>Chen</surname><given-names>Chong</given-names></name><name name-style="western"><surname>Engel</surname><given-names>Laura</given-names></name><name name-style="western"><surname>Esquete</surname><given-names>Patricia</given-names></name><name name-style="western"><surname>Horton</surname><given-names>Tammy</given-names></name><name name-style="western"><surname>Jażdżewska</surname><given-names>A. M.</given-names></name><name name-style="western"><surname>Johannsen</surname><given-names>Nele</given-names></name><name name-style="western"><surname>Kaiser</surname><given-names>Stefanie</given-names></name><name name-style="western"><surname>Kihara</surname><given-names>T. C.</given-names></name><name name-style="western"><surname>Knauber</surname><given-names>Henry</given-names></name><name name-style="western"><surname>Kniesz</surname><given-names>Katharina</given-names></name><name name-style="western"><surname>Landschoff</surname><given-names>Jannes</given-names></name><name name-style="western"><surname>Lörz</surname><given-names>A. N.</given-names></name><name name-style="western"><surname>Machado</surname><given-names>F. M.</given-names></name><name name-style="western"><surname>Martínez-Muñoz</surname><given-names>C. A.</given-names></name><name name-style="western"><surname>Riehl</surname><given-names>Torben</given-names></name><name name-style="western"><surname>Serpell-Stevens</surname><given-names>Amanda</given-names></name><name name-style="western"><surname>Sigwart</surname><given-names>J. D.</given-names></name><name name-style="western"><surname>Tandberg</surname><given-names>A. H. S.</given-names></name><name name-style="western"><surname>Tato</surname><given-names>Ramiro</given-names></name><name name-style="western"><surname>Tsuda</surname><given-names>Miwako</given-names></name><name name-style="western"><surname>Vončina</surname><given-names>Katarzyna</given-names></name><name name-style="western"><surname>Watanabe</surname><given-names>H. K.</given-names></name><name name-style="western"><surname>Wenz</surname><given-names>Christian</given-names></name><name name-style="western"><surname>Williams</surname><given-names>J. D.</given-names></name></person-group><year>2024</year><article-title>Ocean species discoveries 1–12 — A primer for accelerating marine invertebrate taxonomy</article-title><source>Biodiversity Data Journal</source><volume>12</volume><issue>e128431</issue><fpage>1</fpage><lpage>152</lpage><pub-id pub-id-type="doi">10.3897/bdj.12.e128431</pub-id></element-citation></ref><ref id="B12675907"><element-citation xmlns:xlink="http://www.w3.org/1999/xlink" publication-type="article" xlink:type="simple"><person-group person-group-type="author"><name name-style="western"><surname>Purchon</surname><given-names>R. D.</given-names></name></person-group><year>1987</year><article-title>The stomach in the <tp:taxon-name><tp:taxon-name-part taxon-name-part-type="class">Bivalvia</tp:taxon-name-part></tp:taxon-name></article-title><source>Philosophical Transactions of the Royal Society of London, Series B, Biological Sciences</source><volume>316</volume><issue>1177</issue><fpage>183</fpage><lpage>276</lpage><pub-id pub-id-type="doi">10.1098/rstb.1987.0027</pub-id></element-citation></ref><ref id="B12676000"><element-citation xmlns:xlink="http://www.w3.org/1999/xlink" publication-type="chapter" xlink:type="simple"><person-group person-group-type="author"><name name-style="western"><surname>Purchon</surname><given-names>R. D.</given-names></name></person-group><year>1990</year><chapter-title>Stomach structure, classification and evolution of the Bivalvia</chapter-title><person-group person-group-type="editor"><name name-style="western"><surname>Morton</surname><given-names>B.</given-names></name></person-group><source>The <tp:taxon-name><tp:taxon-name-part taxon-name-part-type="class">Bivalvia</tp:taxon-name-part></tp:taxon-name> – Proceedings of a memorial symposium in honour of Sir Charles Maurice Yonge (1899-1986), Edinburgh, 1986</source><publisher-name>Hong Kong University Press</publisher-name><publisher-loc>Hong Kong</publisher-loc><size units="page">73-82</size><uri xlink:type="simple">https://www.jstor.org/stable/j.ctt2jc007.10</uri><pub-id pub-id-type="doi">10.1515/9789882200418-008</pub-id></element-citation></ref><ref id="B12675515"><element-citation xmlns:xlink="http://www.w3.org/1999/xlink" publication-type="article" xlink:type="simple"><person-group person-group-type="author"><name name-style="western"><surname>Morton</surname><given-names>B.</given-names></name><name name-style="western"><surname>Machado</surname><given-names>F. M.</given-names></name><name name-style="western"><surname>Passos</surname><given-names>F. D.</given-names></name></person-group><year>2016</year><article-title>The smallest carnivorous bivalve? Biology, morphology, and behaviour of <italic><tp:taxon-name><tp:taxon-name-part taxon-name-part-type="genus" reg="Grippina">Grippina</tp:taxon-name-part> <tp:taxon-name-part taxon-name-part-type="species" reg="coronata">coronata</tp:taxon-name-part></tp:taxon-name></italic> (<tp:taxon-name><tp:taxon-name-part taxon-name-part-type="order">Anomalodesmata</tp:taxon-name-part></tp:taxon-name>: <tp:taxon-name><tp:taxon-name-part taxon-name-part-type="family">Cuspidarioidea</tp:taxon-name-part></tp:taxon-name>: <tp:taxon-name><tp:taxon-name-part taxon-name-part-type="family">Spheniopsidae</tp:taxon-name-part></tp:taxon-name>) preying on epipsammic microcrustaceans in the southwestern Atlantic off Brazil</article-title><source>Journal of Molluscan Studies</source><volume>82</volume><issue>2</issue><fpage>244</fpage><lpage>258</lpage><pub-id pub-id-type="doi">10.1093/mollus/eyv055</pub-id></element-citation></ref><ref id="B12675524"><element-citation xmlns:xlink="http://www.w3.org/1999/xlink" publication-type="article" xlink:type="simple"><person-group person-group-type="author"><name name-style="western"><surname>Morton</surname><given-names>B.</given-names></name><name name-style="western"><surname>Machado</surname><given-names>F. M.</given-names></name><name name-style="western"><surname>Passos</surname><given-names>F. D.</given-names></name></person-group><year>2016</year><article-title>The organs of prey capture and digestion in the miniature predatory bivalve <italic><tp:taxon-name><tp:taxon-name-part taxon-name-part-type="genus" reg="Spheniopsis">Spheniopsis</tp:taxon-name-part> <tp:taxon-name-part taxon-name-part-type="species" reg="brasiliensis">brasiliensis</tp:taxon-name-part></tp:taxon-name></italic> (<tp:taxon-name><tp:taxon-name-part taxon-name-part-type="order">Anomalodesmata</tp:taxon-name-part></tp:taxon-name>: <tp:taxon-name><tp:taxon-name-part taxon-name-part-type="family">Cuspidarioidea</tp:taxon-name-part></tp:taxon-name>: <tp:taxon-name><tp:taxon-name-part taxon-name-part-type="family">Spheniopsidae</tp:taxon-name-part></tp:taxon-name>) expose a novel life-history trait</article-title><source>Journal of Natural History</source><volume>50</volume><issue>27-28</issue><fpage>1725</fpage><lpage>1748</lpage><pub-id pub-id-type="doi">10.1080/00222933.2016.1155780</pub-id></element-citation></ref><ref id="B12675533"><element-citation xmlns:xlink="http://www.w3.org/1999/xlink" publication-type="article" xlink:type="simple"><person-group person-group-type="author"><name name-style="western"><surname>Morton</surname><given-names>B.</given-names></name><name name-style="western"><surname>Machado</surname><given-names>F. M.</given-names></name><name name-style="western"><surname>Passos</surname><given-names>F. D.</given-names></name></person-group><year>2019</year><article-title>The anatomy of the miniature predator <italic><tp:taxon-name><tp:taxon-name-part taxon-name-part-type="genus" reg="Trigonulina">Trigonulina</tp:taxon-name-part> <tp:taxon-name-part taxon-name-part-type="species" reg="ornata">ornata</tp:taxon-name-part></tp:taxon-name></italic> d’Orbigny, 1853 (<tp:taxon-name><tp:taxon-name-part taxon-name-part-type="class">Bivalvia</tp:taxon-name-part></tp:taxon-name>: <tp:taxon-name><tp:taxon-name-part taxon-name-part-type="order">Anomalodesmata</tp:taxon-name-part></tp:taxon-name>: <tp:taxon-name><tp:taxon-name-part taxon-name-part-type="family">Verticordiidae</tp:taxon-name-part></tp:taxon-name>) from continental shelf waters off Brazil</article-title><source>Marine Biodiversity</source><volume>49</volume><fpage>2901</fpage><lpage>2916</lpage><pub-id pub-id-type="doi">10.1007/s12526-019-01017-y</pub-id></element-citation></ref><ref id="B12675059"><element-citation xmlns:xlink="http://www.w3.org/1999/xlink" publication-type="article" xlink:type="simple"><person-group person-group-type="author"><name name-style="western"><surname>Knudsen</surname><given-names>J.</given-names></name></person-group><year>1970</year><article-title>The systematics and biology of abyssal and hadal <tp:taxon-name><tp:taxon-name-part taxon-name-part-type="class">Bivalvia</tp:taxon-name-part></tp:taxon-name></article-title><source>Galathea Reports</source><volume>11</volume><fpage>7</fpage><lpage>238, pls 1-20</lpage><uri xlink:type="simple">https://samlinger.snm.ku.dk/en/library/library-of-the-natural-history-museum-of-denmark/galathea-report-1957-2005</uri></element-citation></ref><ref id="B12676149"><element-citation xmlns:xlink="http://www.w3.org/1999/xlink" publication-type="article" xlink:type="simple"><person-group person-group-type="author"><name name-style="western"><surname>Utrilla</surname><given-names>Olga</given-names></name><name name-style="western"><surname>Gofas</surname><given-names>Serge</given-names></name><name name-style="western"><surname>Urra</surname><given-names>Javier</given-names></name><name name-style="western"><surname>Marina</surname><given-names>Pablo</given-names></name><name name-style="western"><surname>Mateo-Ramírez</surname><given-names>Ángel</given-names></name><name name-style="western"><surname>López-González</surname><given-names>Nieves</given-names></name><name name-style="western"><surname>González-García</surname><given-names>Emilio</given-names></name><name name-style="western"><surname>Salas</surname><given-names>Carmen</given-names></name><name name-style="western"><surname>Rueda</surname><given-names>José Luis</given-names></name></person-group><year>2020</year><article-title>Molluscs from benthic habitats of the Gazul mud volcano (Gulf of Cádiz)</article-title><source>Scientia Marina</source><volume>84</volume><issue>3</issue><fpage>273</fpage><lpage>295</lpage><pub-id pub-id-type="doi">10.3989/scimar.05027.17A</pub-id></element-citation></ref><ref id="B12674892"><element-citation xmlns:xlink="http://www.w3.org/1999/xlink" publication-type="article" xlink:type="simple"><person-group person-group-type="author"><name name-style="western"><surname>Oliveira</surname><given-names>Cléo Dilneide Castro</given-names></name><name name-style="western"><surname>Absalão</surname><given-names>Ricardo Silva</given-names></name></person-group><year>2009</year><article-title>The genera <italic><tp:taxon-name><tp:taxon-name-part taxon-name-part-type="genus" reg="Myonera">Myonera</tp:taxon-name-part></tp:taxon-name></italic>, <italic><tp:taxon-name><tp:taxon-name-part taxon-name-part-type="genus" reg="Octoporia">Octoporia</tp:taxon-name-part></tp:taxon-name></italic>, and <italic><tp:taxon-name><tp:taxon-name-part taxon-name-part-type="genus" reg="Protocuspidaria">Protocuspidaria</tp:taxon-name-part></tp:taxon-name></italic> (<tp:taxon-name><tp:taxon-name-part taxon-name-part-type="class">Pelecypoda</tp:taxon-name-part></tp:taxon-name>, <tp:taxon-name><tp:taxon-name-part taxon-name-part-type="family">Cuspidariidae</tp:taxon-name-part></tp:taxon-name>) from deep waters of Campos Basin, Rio de Janeiro, Brazil with descriptions of two new species</article-title><source>American Malacological Bulletin</source><volume>27</volume><issue>1/2</issue><fpage>141</fpage><lpage>156</lpage><pub-id pub-id-type="doi">10.4003/006.027.0212</pub-id></element-citation></ref><ref id="B12674880"><element-citation xmlns:xlink="http://www.w3.org/1999/xlink" publication-type="article" xlink:type="simple"><person-group person-group-type="author"><name name-style="western"><surname>Allen</surname><given-names>J. A.</given-names></name><name name-style="western"><surname>Morgan</surname><given-names>R. E.</given-names></name></person-group><year>1981</year><article-title>The functional morphology of Atlantic deep water species of the families <tp:taxon-name><tp:taxon-name-part taxon-name-part-type="family">Cuspidariidae</tp:taxon-name-part></tp:taxon-name> and <tp:taxon-name><tp:taxon-name-part taxon-name-part-type="family">Poromyidae</tp:taxon-name-part></tp:taxon-name> (<tp:taxon-name><tp:taxon-name-part taxon-name-part-type="class">Bivalvia</tp:taxon-name-part></tp:taxon-name>): an analysis of the evolution of the septibranch condition</article-title><source>Philosophical Transactions of the Royal Society of London, Series B, Biological Sciences</source><volume>294</volume><issue>1073</issue><fpage>413</fpage><lpage>546</lpage><pub-id pub-id-type="doi">10.1098/rstb.1981.0117</pub-id></element-citation></ref><ref id="B12676172"><element-citation xmlns:xlink="http://www.w3.org/1999/xlink" publication-type="article" xlink:type="simple"><person-group person-group-type="author"><name name-style="western"><surname>Wiklund</surname><given-names>Helena</given-names></name><name name-style="western"><surname>Taylor</surname><given-names>J. D.</given-names></name><name name-style="western"><surname>Dahlgren</surname><given-names>T. G.</given-names></name><name name-style="western"><surname>Todt</surname><given-names>Christiane</given-names></name><name name-style="western"><surname>Ikebe</surname><given-names>Chiho</given-names></name><name name-style="western"><surname>Rabone</surname><given-names>Muriel</given-names></name><name name-style="western"><surname>Glover</surname><given-names>A. G.</given-names></name></person-group><year>2017</year><article-title>Abyssal fauna of the UK-1 polymetallic nodule exploration area, Clarion-Clipperton Zone, central Pacific Ocean: <tp:taxon-name><tp:taxon-name-part taxon-name-part-type="phylum">Mollusca</tp:taxon-name-part></tp:taxon-name></article-title><source>ZooKeys</source><volume>707</volume><fpage>1</fpage><lpage>46</lpage><pub-id pub-id-type="doi">10.3897/zookeys.707.13042</pub-id></element-citation></ref><ref id="B12675160"><element-citation xmlns:xlink="http://www.w3.org/1999/xlink" publication-type="article" xlink:type="simple"><person-group person-group-type="author"><name name-style="western"><surname>Machado</surname><given-names>Fabrizio Marcondes</given-names></name><name name-style="western"><surname>Passos</surname><given-names>Flávio Dias</given-names></name><name name-style="western"><surname>Giribet</surname><given-names>Gonzalo</given-names></name></person-group><year>2018</year><article-title>The use of micro-computed tomography as a minimally invasive tool for anatomical study of bivalves (<tp:taxon-name><tp:taxon-name-part taxon-name-part-type="phylum">Mollusca</tp:taxon-name-part></tp:taxon-name>: <tp:taxon-name><tp:taxon-name-part taxon-name-part-type="class">Bivalvia</tp:taxon-name-part></tp:taxon-name>)</article-title><source>Zoological Journal of the Linnean Society</source><volume>186</volume><issue>1</issue><fpage>46</fpage><lpage>75</lpage><pub-id pub-id-type="doi">10.1093/zoolinnean/zly054</pub-id></element-citation></ref></ref-list></tp:taxon-treatment>
