# Supplementary material for: Ocean Species Discoveries 13–27 — Taxonomic contributions to the diversity of Polychaeta, Mollusca and Crustacea
Source: Biodivers Data J. 2025 Oct 15;13:e160349. doi: 10.3897/BDJ.13.e160349 (PMC12547430; doi:10.3897/BDJ.13.e160349)
Supplement: XML Treatment for Apotectonia senckenbergae [file BDJ.13.e160349-treatment10.xml]

<!DOCTYPE tp:taxon-treatment
  PUBLIC "-//TaxonX//DTD Taxonomic Treatment Publishing DTD v0 20100105//EN" "tax-treatment-NSO.dtd">
<tp:taxon-treatment xmlns:tp="http://www.plazi.org/taxpub"><tp:treatment-meta><mixed-citation publication-type="journal"><person-group><name><surname>(SOSA)</surname><given-names>Senckenberg Ocean Species Alliance</given-names></name><name><surname>Andrade</surname><given-names>Luiz F.</given-names></name><name><surname>Boyko</surname><given-names>Christopher B.</given-names></name><name><surname>Brandt</surname><given-names>Angelika</given-names></name><name><surname>Buge</surname><given-names>Barbara</given-names></name><name><surname>Dávila Jiménez</surname><given-names>Yasmín</given-names></name><name><surname>Henseler</surname><given-names>Mats</given-names></name><name><surname>Hernández Alcántara</surname><given-names>Pablo</given-names></name><name><surname>Jóźwiak</surname><given-names>Piotr</given-names></name><name><surname>Knauber</surname><given-names>Henry</given-names></name><name><surname>Marcondes Machado</surname><given-names>Fabrizio</given-names></name><name><surname>Martínez-Muñoz</surname><given-names>Carlos A.</given-names></name><name><surname>Momtazi</surname><given-names>Farzaneh</given-names></name><name><surname>Nakadera</surname><given-names>Yumi</given-names></name><name><surname>Qiu</surname><given-names>Jian-Wen</given-names></name><name><surname>Riehl</surname><given-names>Torben</given-names></name><name><surname>Rouse</surname><given-names>Greg W.</given-names></name><name><surname>Sigwart</surname><given-names>Julia D.</given-names></name><name><surname>Sirenko</surname><given-names>Boris</given-names></name><name><surname>Souza-Filho</surname><given-names>Jesser F.</given-names></name><name><surname>Steger</surname><given-names>Jan</given-names></name><name><surname>Stępień</surname><given-names>Anna</given-names></name><name><surname>Tilic</surname><given-names>Ekin</given-names></name><name><surname>Trautwein</surname><given-names>Bianca</given-names></name><name><surname>Vončina</surname><given-names>Katarzyna</given-names></name><name><surname>Williams</surname><given-names>Jason D.</given-names></name><name><surname>Zhang</surname><given-names>Junlong</given-names></name></person-group><article-title>Ocean Species Discoveries 13–27 — Taxonomic contributions to the diversity of <tp:taxon-name><tp:taxon-name-part taxon-name-part-type="class">Polychaeta</tp:taxon-name-part></tp:taxon-name>, <tp:taxon-name><tp:taxon-name-part taxon-name-part-type="phylum">Mollusca</tp:taxon-name-part></tp:taxon-name> and <tp:taxon-name><tp:taxon-name-part taxon-name-part-type="subphylum">Crustacea</tp:taxon-name-part></tp:taxon-name></article-title><source>Biodivers Data J</source><day>15</day><month>10</month><year>2025</year><volume>13</volume><pub-id pub-id-type="doi">10.3897/BDJ.13.e160349</pub-id></mixed-citation></tp:treatment-meta><tp:nomenclature><tp:taxon-name><object-id xmlns:xlink="http://www.w3.org/1999/xlink" content-type="arpha" xlink:type="simple">B52824AC-CB38-5D15-B8AC-8527CBEB7EA9</object-id><tp:taxon-name-part taxon-name-part-type="genus">Apotectonia</tp:taxon-name-part> <tp:taxon-name-part taxon-name-part-type="species">senckenbergae</tp:taxon-name-part><object-id xmlns:xlink="http://www.w3.org/1999/xlink" content-type="zoobank" xlink:type="simple" object-id-type="ZooBank">77B80C83-D50F-4D03-B6B7-08E95B33D824</object-id><object-id xmlns:xlink="http://www.w3.org/1999/xlink" xlink:type="simple" object-id-type="WoRMS">https://www.marinespecies.org/aphia.php?p=taxdetails&amp;id=488209</object-id></tp:taxon-name><tp:taxon-authority>Momtazi &amp; Riehl</tp:taxon-authority><tp:taxon-status xmlns:xlink="http://www.w3.org/1999/xlink" xlink:type="simple">sp. nov.</tp:taxon-status></tp:nomenclature><tp:treatment-sec sec-type="materials"><title>Materials</title><list list-type="alpha-lower" list-content="occurrences"><list-item><p><bold>Type status:</bold> <named-content xmlns:xlink="http://www.w3.org/1999/xlink" content-type="dwc:typeStatus" xlink:type="simple">Holotype</named-content>. <bold>Occurrence:</bold> catalogNumber: <named-content xmlns:xlink="http://www.w3.org/1999/xlink" content-type="dwc:catalogNumber" xlink:type="simple">SMF 62823</named-content>; recordNumber: <named-content xmlns:xlink="http://www.w3.org/1999/xlink" content-type="dwc:recordNumber" xlink:type="simple">S0606-B06-CC15</named-content>; recordedBy: <named-content xmlns:xlink="http://www.w3.org/1999/xlink" content-type="dwc:recordedBy" xlink:type="simple">R/V FALKOR cruise FKt231024</named-content>; individualCount: <named-content xmlns:xlink="http://www.w3.org/1999/xlink" content-type="dwc:individualCount" xlink:type="simple">1</named-content>; sex: <named-content xmlns:xlink="http://www.w3.org/1999/xlink" content-type="dwc:sex" xlink:type="simple">male</named-content>; lifeStage: <named-content xmlns:xlink="http://www.w3.org/1999/xlink" content-type="dwc:lifeStage" xlink:type="simple">adult</named-content>; occurrenceID: <named-content xmlns:xlink="http://www.w3.org/1999/xlink" content-type="dwc:occurrenceID" xlink:type="simple">C55370A3-BE0C-543E-9B7D-E935ECA4B48F</named-content>; <bold>Taxon:</bold> scientificName: <named-content xmlns:xlink="http://www.w3.org/1999/xlink" content-type="dwc:scientificName" xlink:type="simple"><italic><tp:taxon-name><tp:taxon-name-part taxon-name-part-type="genus" reg="Apotectonia">Apotectonia</tp:taxon-name-part> <tp:taxon-name-part taxon-name-part-type="species" reg="senckenbergae">senckenbergae</tp:taxon-name-part></tp:taxon-name></italic> Momtazi &amp; Riehl</named-content>; kingdom: <named-content xmlns:xlink="http://www.w3.org/1999/xlink" content-type="dwc:kingdom" xlink:type="simple"><tp:taxon-name><tp:taxon-name-part taxon-name-part-type="kingdom">Animalia</tp:taxon-name-part></tp:taxon-name></named-content>; phylum: <named-content xmlns:xlink="http://www.w3.org/1999/xlink" content-type="dwc:phylum" xlink:type="simple"><tp:taxon-name><tp:taxon-name-part taxon-name-part-type="phylum">Arthropoda</tp:taxon-name-part></tp:taxon-name></named-content>; class: <named-content xmlns:xlink="http://www.w3.org/1999/xlink" content-type="dwc:class" xlink:type="simple"><tp:taxon-name><tp:taxon-name-part taxon-name-part-type="class">Malacostraca</tp:taxon-name-part></tp:taxon-name></named-content>; order: <named-content xmlns:xlink="http://www.w3.org/1999/xlink" content-type="dwc:order" xlink:type="simple"><tp:taxon-name><tp:taxon-name-part taxon-name-part-type="order">Amphipoda</tp:taxon-name-part></tp:taxon-name></named-content>; family: <named-content xmlns:xlink="http://www.w3.org/1999/xlink" content-type="dwc:family" xlink:type="simple"><tp:taxon-name><tp:taxon-name-part taxon-name-part-type="family">Alicellidae </tp:taxon-name-part></tp:taxon-name></named-content>; genus: <named-content xmlns:xlink="http://www.w3.org/1999/xlink" content-type="dwc:genus" xlink:type="simple"><tp:taxon-name><tp:taxon-name-part taxon-name-part-type="genus">Apotectonia</tp:taxon-name-part></tp:taxon-name></named-content>; specificEpithet: <named-content xmlns:xlink="http://www.w3.org/1999/xlink" content-type="dwc:specificEpithet" xlink:type="simple"><tp:taxon-name><tp:taxon-name-part taxon-name-part-type="genus" reg="Apotectonia"/><tp:taxon-name-part taxon-name-part-type="species" reg="senckenbergae">senckenbergae</tp:taxon-name-part></tp:taxon-name></named-content>; taxonRank: <named-content xmlns:xlink="http://www.w3.org/1999/xlink" content-type="dwc:taxonRank" xlink:type="simple">species</named-content>; scientificNameAuthorship: <named-content xmlns:xlink="http://www.w3.org/1999/xlink" content-type="dwc:scientificNameAuthorship" xlink:type="simple">Momtazi &amp; Riehl</named-content>; nomenclaturalCode: <named-content xmlns:xlink="http://www.w3.org/1999/xlink" content-type="dwc:nomenclaturalCode" xlink:type="simple">ICZN</named-content>; <bold>Location:</bold> higherGeography: <named-content xmlns:xlink="http://www.w3.org/1999/xlink" content-type="dwc:higherGeography" xlink:type="simple">Pacific Ocean</named-content>; locality: <named-content xmlns:xlink="http://www.w3.org/1999/xlink" content-type="dwc:locality" xlink:type="simple">hydrothermal vent fields on the Galápagos Rift, near Rose Garden/Rosebud</named-content>; verbatimDepth: <named-content xmlns:xlink="http://www.w3.org/1999/xlink" content-type="dwc:verbatimDepth" xlink:type="simple">2601.6 m</named-content>; verbatimLatitude: <named-content xmlns:xlink="http://www.w3.org/1999/xlink" content-type="dwc:verbatimLatitude" xlink:type="simple">0°46'16.3"N</named-content>; verbatimLongitude: <named-content xmlns:xlink="http://www.w3.org/1999/xlink" content-type="dwc:verbatimLongitude" xlink:type="simple">85°55'25.0"W</named-content>; decimalLatitude: <named-content xmlns:xlink="http://www.w3.org/1999/xlink" content-type="dwc:decimalLatitude" xlink:type="simple">0.771193</named-content>; decimalLongitude: <named-content xmlns:xlink="http://www.w3.org/1999/xlink" content-type="dwc:decimalLongitude" xlink:type="simple">-85.923598</named-content>; <bold>Identification:</bold> identifiedBy: <named-content xmlns:xlink="http://www.w3.org/1999/xlink" content-type="dwc:identifiedBy" xlink:type="simple">Farzaneh Momtazi</named-content>; dateIdentified: <named-content xmlns:xlink="http://www.w3.org/1999/xlink" content-type="dwc:dateIdentified" xlink:type="simple">2024</named-content>; <bold>Event:</bold> samplingProtocol: <named-content xmlns:xlink="http://www.w3.org/1999/xlink" content-type="dwc:samplingProtocol" xlink:type="simple">Bio Box mounted on ROV SUBASTIAN, dive #606</named-content>; eventDate: <named-content xmlns:xlink="http://www.w3.org/1999/xlink" content-type="dwc:eventDate" xlink:type="simple">29/10/2023</named-content>; habitat: <named-content xmlns:xlink="http://www.w3.org/1999/xlink" content-type="dwc:habitat" xlink:type="simple">mussel bed</named-content>; fieldNumber: <named-content xmlns:xlink="http://www.w3.org/1999/xlink" content-type="dwc:fieldNumber" xlink:type="simple">S0606-B06-CC15</named-content>; <bold>Record Level:</bold> institutionCode: <named-content xmlns:xlink="http://www.w3.org/1999/xlink" content-type="dwc:institutionCode" xlink:type="simple">SMF</named-content>; basisOfRecord: <named-content xmlns:xlink="http://www.w3.org/1999/xlink" content-type="dwc:basisOfRecord" xlink:type="simple">PreservedSpecimen</named-content></p></list-item></list></tp:treatment-sec><tp:treatment-sec sec-type="Description"><title>Description</title><p>
            <bold>Description of holotype male</bold>
          </p><p>Body length 15 mm (Figs <xref ref-type="fig" rid="F12634781">20</xref>, <xref ref-type="fig" rid="F12634783">21</xref>H). Urosomite 1 with dorsally sharp multifid carina (Fig. <xref ref-type="fig" rid="F12634787">22</xref>Ur); urosomite 3 dorsally with fine seta (Fig. <xref ref-type="fig" rid="F12634783">21</xref>H).</p><p><bold>Head</bold> deeper than long; rostrum absent. Eyes not apparent, but may be faded in ethanol. Lateral cephalic lobe well-developed (Fig. <xref ref-type="fig" rid="F12634783">21</xref> H). <bold>A1</bold> (Fig. <xref ref-type="fig" rid="F12634791">23</xref> A1), 0.31 body length; peduncular art1–3 exceed head length; acc flag 5-articulate; left primary flag 27-articulate, setal formula 5L, 2M, S, 3M, 16S (L: large; M: medium, S: small), right primary flag 25-articulate; aesthetascs on right flag art1–8. <bold>A2</bold> (Fig. <xref ref-type="fig" rid="F12634791">23</xref> A2) slender, length 1.1 A1 length; peduncular art5 length 0.6 art4 length; flag 25-articulate; calceoli absent.</p><p><bold>Md</bold> incisor not symmetrical, right incisor (Fig. <xref ref-type="fig" rid="F12634791">23</xref> RMd) with an inner notch-tooth followed by a plate tooth and ending in three outer notch-teeth; the left incisor (Fig. <xref ref-type="fig" rid="F12634791">23</xref> LMd) with an inner notch-tooth followed by a plate tooth and ending in two outer notch-teeth; right lacinia mobilis tiny, bifid, left lacinia mobilis slightly larger and multitoothed, rakers about 18, molars long, slender, pointed, pubescent; mandibular palps symmetrical, art3 blade-like, with two apical long simple, four long plumose and 19 medium plumose setae. <bold>Mx1</bold> (Fig. <xref ref-type="fig" rid="F12634791">23</xref> Mx1) right outer plate with eight spines; inner plate narrow, with plumose setae on the outer margin; palp 2-articulate and well developed, symmetrical, terminal art with 10 apical robust setae, six subterminal and two lateral setae. <bold>Mx2</bold> (Fig. <xref ref-type="fig" rid="F12634791">23</xref> Mx2) inner plate shorter than the outer plate; outer plate lateral margin with simple setae; inner plate with a row of simple setae, a row of plumose setae and downward-facing setae on the inner margin. <bold>Mxp</bold> (Fig. <xref ref-type="fig" rid="F12634791">23</xref> Mxp) inner plate sub-rectangular, with four simple and six plumose apical setae; outer plate large, subovate; palp well-developed; dactylus well-developed, unguis present, surface with small setae.</p><p><bold>Prn</bold> with unplaited gills each with a minor secondary sausage-shaped lobe on C2–7. <bold>P1</bold> (Fig. <xref ref-type="fig" rid="F12634783">21</xref> P1), coxa bevelled anteroventrally, ventral margin produced posteriorly, anterior margin 0.75 posterior margin length, with one posteroventral and one superficial robust seta (Fig. <xref ref-type="fig" rid="F12634783">21</xref> C1); basis L/W ratio 3.0, anterior margin covered with setae; ischium linear, length 0.5 basis length; merus trapezoid, posterior margin with plumose setae; carpus linear, subequal to propodus, posterior margin bearing plumose setae; propodus subtriangular, L/W ratio 2.8; palm straight, finely serrated, defined by pair of robust setae; dactylus short, not reaching to the middle of the palm. <bold>P2</bold> subchelate (Fig. <xref ref-type="fig" rid="F12634783">21</xref> P2); C2 larger than C1, subsimilar in size to C3, quadrate, with one posteroventral and three superficial robust setae (Fig. <xref ref-type="fig" rid="F12634783">21</xref> C2); basis L/W ratio 5.5; ischium linear, L/W ratio 3.5; merus trapezoid, shorter than carpus; carpus elongate, length 1.5 propodus length, anterior margin straight, posterior margin covered with plumose setae; propodus subrectangular, posterior margin with plumose seta; palm oblique; dactylus reaching to end of palm. <bold>P3</bold> similar to P4 (Fig. <xref ref-type="fig" rid="F12634787">22</xref> P3), slightly stouter, C quadrate with a posteroventral and a superficial robust seta; dactylus simple, short. <bold>P4</bold> (Fig. <xref ref-type="fig" rid="F12634787">22</xref> P4) C with well-developed posteroventral lobe; dactylus simple. <bold>P5–6</bold> with similar structures, P6 longer than P5 and P7 (Fig. <xref ref-type="fig" rid="F12634787">22</xref> P5, P6, P7).</p><p><bold>Pleon</bold> with <bold>Ep1</bold> (Fig. <xref ref-type="fig" rid="F12634787">22</xref> Ep1–3) posterodistal corner produced to form sharp tooth; <bold>Ep2</bold> posterodistal corner with one small, rounded tooth, ventral margin with two robust setae; <bold>Ep3</bold> posterodistal corner with medium-sized sharp tooth, ventral margin with three robust setae. <bold>U1</bold> (Fig. <xref ref-type="fig" rid="F12634791">23</xref> U1) length 1.36 U2 length, rami lengths subsimilar, subsimilar to peduncle size; <bold>U2</bold> (Fig. <xref ref-type="fig" rid="F12634791">23</xref> U2) peduncle with three robust setae and two small robust setae; inner ramus length 1.7 peduncle length, inner ramus length 1.3 outer ramus length; <bold>U3</bold> (Fig. <xref ref-type="fig" rid="F12634791">23</xref> U3) L/W ratio 2.25; rami subequal; inner ramus with robust setae; outer ramus biarticulate, Art2 asetose. <bold>T</bold> (Fig. <xref ref-type="fig" rid="F12634791">23</xref> T) deeply cleft (75%), with two marginal setae in each half, apical margin truncate, each apical margin with one stout seta, each lobe distally notched.</p><sec sec-type="Type material"><title>Type material</title><p>Holotype adult male (SMF 62823), ethanol-preserved.</p></sec><sec sec-type="Material examined"><title>Material examined</title><p>Only known from the type material.</p></sec><sec sec-type="Type locality"><title>Type locality</title><p>Pacific Ocean, Galápagos Rift, hydrothermal vent fields on the near Rose Garden/Rosebud, 2601.6 m depth.</p></sec></tp:treatment-sec><tp:treatment-sec sec-type="Diagnosis"><title>Diagnosis</title><p>The new species, <italic><tp:taxon-name><tp:taxon-name-part taxon-name-part-type="genus" reg="Apotectonia">Apotectonia</tp:taxon-name-part> <tp:taxon-name-part taxon-name-part-type="species" reg="senckenbergae">senckenbergae</tp:taxon-name-part></tp:taxon-name></italic> <bold>sp. nov.</bold> is characterised by similar lengths of antennae 1 and 2, the epimeral setal formula 0+2+3, the coxal dorsoventral setal formula 1+1+1 and two medial robust setae on the posterior margin of the propodus of the first pereopod (gnathopod).</p></tp:treatment-sec><tp:treatment-sec sec-type="Etymology"><title>Etymology</title><p>This species’ epithet honours Johanna Rebecca Senckenberg (1716–1743) (maiden name: Riese) from Frankfurt am Main, Germany, who not only guided her husband Johann Christian Senckenberg (1707–1772) in spiritual and charitable matters, but also provided an inheritance that constituted nearly one-third of the funds establishing the Senckenberg Society for Nature Research. Through her much more well-known husband, she was a naturalist and benefactor who supported science and medicine, founding the Dr. Senckenberg Foundation, which later led to the forming of the Senckenberg Society for Nature Research.</p></tp:treatment-sec><tp:treatment-sec sec-type="Distribution"><title>Distribution</title><p>Only known from the type locality.</p></tp:treatment-sec><tp:treatment-sec sec-type="Ecology"><title>Ecology</title><p>Collected from a mussel bed in the vicinity of a hydrothermal vent.</p></tp:treatment-sec><tp:treatment-sec sec-type="Taxon discussion"><title>Taxon discussion</title><p>The genus <italic><tp:taxon-name><tp:taxon-name-part taxon-name-part-type="genus" reg="Apotectonia">Apotectonia</tp:taxon-name-part></tp:taxon-name></italic> Barnard &amp; Ingram, 1990 was described as a monotypic genus, based on specimens collected from deep-sea hydrothermal vents on the Galápagos Rift (<xref ref-type="bibr" rid="B12631630">Barnard and Ingram 1990</xref>). It is characterised by a simple first gnathopod, a multifid dorsal process on the first urosomite, a vestigial right lacinia mobilis, a bevelled inner plate of the maxilliped, an unreduced coxa 1 and a shortened outer ramus of the second uropod. The new species, <italic><tp:taxon-name><tp:taxon-name-part taxon-name-part-type="genus" reg="Apotectonia">Apotectonia</tp:taxon-name-part> <tp:taxon-name-part taxon-name-part-type="species" reg="senckenbergae">senckenbergae</tp:taxon-name-part></tp:taxon-name></italic> <bold>sp. nov.</bold>, has also been collected from the Galápagos rift, but slightly deeper at 2,601m depth. The type species, <italic><tp:taxon-name><tp:taxon-name-part taxon-name-part-type="genus" reg="Apotectonia">A.</tp:taxon-name-part> <tp:taxon-name-part taxon-name-part-type="species" reg="heterostegos">heterostegos</tp:taxon-name-part></tp:taxon-name></italic> Barnard &amp; Ingram, 1990, was collected at 2,488 m depth and described, based on the female specimen with 11.73 mm. However, they reported variations on the article number of the accessory flagellum and the setal formula on epimera and uropods in the juvenile specimens with 12.4 mm (<xref ref-type="bibr" rid="B12631630">Barnard and Ingram 1990</xref>). The differentiated characters of <italic><tp:taxon-name><tp:taxon-name-part taxon-name-part-type="genus" reg="Apotectonia">A.</tp:taxon-name-part> <tp:taxon-name-part taxon-name-part-type="species" reg="senckenbergae">senckenbergae</tp:taxon-name-part></tp:taxon-name></italic> <bold>sp. nov.</bold> from <italic><tp:taxon-name><tp:taxon-name-part taxon-name-part-type="genus" reg="Apotectonia">A.</tp:taxon-name-part> <tp:taxon-name-part taxon-name-part-type="species" reg="heterostegos">heterostegos</tp:taxon-name-part></tp:taxon-name></italic> include subsimilar lengths of antennae 1 and 2 (instead of bearing a shorter antenna 1 in <italic><tp:taxon-name><tp:taxon-name-part taxon-name-part-type="genus" reg="Apotectonia">A.</tp:taxon-name-part> <tp:taxon-name-part taxon-name-part-type="species" reg="heterostegos">heterostegos</tp:taxon-name-part></tp:taxon-name></italic>), nine dental spines on the outer plate of the first maxilla (10 in <italic><tp:taxon-name><tp:taxon-name-part taxon-name-part-type="genus" reg="Apotectonia">A.</tp:taxon-name-part> <tp:taxon-name-part taxon-name-part-type="species" reg="heterostegos">heterostegos</tp:taxon-name-part></tp:taxon-name></italic>), the epimeral setal formula 0+2+3 (1+3+4 in <italic><tp:taxon-name><tp:taxon-name-part taxon-name-part-type="genus" reg="Apotectonia">A.</tp:taxon-name-part> <tp:taxon-name-part taxon-name-part-type="species" reg="heterostegos">heterostegos</tp:taxon-name-part></tp:taxon-name></italic>), 1+1+1 distoventral setae on coxae 1–3 (1+2+2 in <italic><tp:taxon-name><tp:taxon-name-part taxon-name-part-type="genus" reg="Apotectonia">A.</tp:taxon-name-part> <tp:taxon-name-part taxon-name-part-type="species" reg="heterostegos">heterostegos</tp:taxon-name-part></tp:taxon-name></italic>), the serrated inner margin and two robust setae on the outer ramus of the second uropod (asetose in <italic><tp:taxon-name><tp:taxon-name-part taxon-name-part-type="genus" reg="Apotectonia">A.</tp:taxon-name-part> <tp:taxon-name-part taxon-name-part-type="species" reg="heterostegos">heterostegos</tp:taxon-name-part></tp:taxon-name></italic>), two medial robust setae on the posterior margin of the propodus of the first pereopod (gnathopod) and other minute differences (see Table <xref ref-type="table" rid="T12631601">5</xref>).</p></tp:treatment-sec><tp:treatment-sec sec-type="Notes"><title>Notes</title><sec sec-type="Methods"><title>Methods</title><p>The material studied is part of a donation to the Senckenberg Research Institute and Natural History Museum Frankfurt, Germany from the Schmitt Ocean Institute R/V FALKOR (TOO) research cruise FKt231024 and the PROJECT ZOMBIE: BRINGING DEAD VENTS TO LIFE – ULTRA FINE-SCALE SEAFLOOR MAPPING. This project surveyed several hydrothermal vent fields on the Galápagos Rift using the remotely operated vehicle (ROV) SUBASTIAN. This cruise studied the vent fields Rose Garden/Rosebud (<named-content xmlns:xlink="http://www.w3.org/1999/xlink" content-type="dwc:verbatimCoordinates" xlink:type="simple">0.81°N, 86.22°W</named-content>, 2450–2550 m depth), Tempus Fugit (<named-content xmlns:xlink="http://www.w3.org/1999/xlink" content-type="dwc:verbatimCoordinates" xlink:type="simple">0.77°N, 85.91–93°W</named-content>, 2500–2560 m depth), Iguanas-Pinguinos (<named-content xmlns:xlink="http://www.w3.org/1999/xlink" content-type="dwc:verbatimCoordinates" xlink:type="simple">2.10°N, 91.89–94°W</named-content>, 1650–1700 m depth) and Tortugas (<named-content xmlns:xlink="http://www.w3.org/1999/xlink" content-type="dwc:verbatimCoordinates" xlink:type="simple">0.95°N, 90.53–56°W</named-content>, 1500–1600 m depth) (see <xref ref-type="bibr" rid="B12631603">Chen et al. (2024)</xref>). For animal sampling, a seven-function manipulator arm (Schilling Robotics TITAN 4) and a suction sampler mounted on ROV SUBASTIAN were used. Upon recovery onboard, animals were sorted in cold (4°C) seawater. The material used in the present study was collected with a suction sampler from a mussel bed at Tempus Fugit.</p><p>At the Senckenberg Laboratory, sample dissection was made in glycerol under a stereomicroscope (LEICA M60). Preliminary drawings were done with a microscope (LEICA DM 2500 LED), equipped with a camera lucida. Illustrations (Figs <xref ref-type="fig" rid="F12634783">21</xref>, <xref ref-type="fig" rid="F12634787">22</xref>, <xref ref-type="fig" rid="F12634791">23</xref>) were made using the methods described by <xref ref-type="bibr" rid="B12631621">Coleman (2009)</xref> using the software Adobe Illustrator CS6. Measurements were taken from the tip of the first antenna along the dorsal body line until the end of the telson and are given in millimetres.</p><p>The Discovery Laboratory of the SENCKENBERG OCEAN SPECIES ALLIANCE provided essential facilitation, technical support and logistical assistance that enabled this taxonomic work.</p><p><bold>Repository</bold>: The holotype was deposited in the crustacean collection of the Senckenberg Research Institute and Natural History Museum Frankfurt, Germany, with the registration number SMF 62823.</p></sec></tp:treatment-sec><tp:treatment-sec><!--Section generated to contain objects referenced in tp:taxon-treatment.--><fig id="F12634781" position="float" orientation="portrait"><object-id xmlns:xlink="http://www.w3.org/1999/xlink" content-type="arpha" xlink:type="simple">D15BE58A-4DCF-5868-8E6A-65B5C2C0AE2E</object-id><object-id xmlns:xlink="http://www.w3.org/1999/xlink" content-type="doi" xlink:type="simple">10.3897/BDJ.13.e160349.figure28</object-id><label>Figure 20.</label><caption><p><italic><tp:taxon-name><tp:taxon-name-part taxon-name-part-type="genus" reg="Apotectonia">Apotectonia</tp:taxon-name-part> <tp:taxon-name-part taxon-name-part-type="species" reg="senckenbergae">senckenbergae</tp:taxon-name-part></tp:taxon-name></italic> Momtazi &amp; Riehl, <bold>sp. nov.</bold>, macro-photograph of male holotype (SMF-62823). Scale bar: 2.5 mm.</p></caption><graphic xmlns:xlink="http://www.w3.org/1999/xlink" xlink:href="bdj-13-e160349-g020.png" position="float" id="oo_1253193.png" orientation="portrait" xlink:type="simple"><uri content-type="original_file" xlink:type="simple">https://binary.pensoft.net/fig/1253193</uri></graphic></fig><fig id="F12634783" position="float" orientation="portrait"><object-id xmlns:xlink="http://www.w3.org/1999/xlink" content-type="arpha" xlink:type="simple">81FBC4A8-6A06-562A-8619-CC702A0B4388</object-id><label>Figure 21.</label><caption><p><italic><tp:taxon-name><tp:taxon-name-part taxon-name-part-type="genus" reg="Apotectonia">Apotectonia</tp:taxon-name-part> <tp:taxon-name-part taxon-name-part-type="species" reg="senckenbergae">senckenbergae</tp:taxon-name-part></tp:taxon-name></italic> Momtazi &amp; Riehl, <bold>sp. nov.</bold>, male holotype (SMF-62823) habitus (H), coxa 1-2 (C1, C2) and pereopods 1–2 (P1, P2). Scale bars: a = 2.5 mm, b = 0.5 mm.</p></caption><graphic xmlns:xlink="http://www.w3.org/1999/xlink" xlink:href="bdj-13-e160349-g021.png" position="float" id="oo_1253194.png" orientation="portrait" xlink:type="simple"><uri content-type="original_file" xlink:type="simple">https://binary.pensoft.net/fig/1253194</uri></graphic></fig><fig id="F12634787" position="float" orientation="portrait"><object-id xmlns:xlink="http://www.w3.org/1999/xlink" content-type="arpha" xlink:type="simple">D36DC3D2-296B-51B3-BE1E-442DE6920CFF</object-id><object-id xmlns:xlink="http://www.w3.org/1999/xlink" content-type="doi" xlink:type="simple">10.3897/BDJ.13.e160349.figure39</object-id><label>Figure 22.</label><caption><p><italic><tp:taxon-name><tp:taxon-name-part taxon-name-part-type="genus" reg="Apotectonia">Apotectonia</tp:taxon-name-part> <tp:taxon-name-part taxon-name-part-type="species" reg="senckenbergae">senckenbergae</tp:taxon-name-part></tp:taxon-name></italic> Momtazi &amp; Riehl, <bold>sp. nov.</bold>, male holotype (SMF-62823) pereopods 4–7 (P4, P5, P6, P7), epimeral plates 1-3 (Ep 1-3) and urosomites 1-2 (Ur1-2). Scale bars: 0.5 mm.</p></caption><graphic xmlns:xlink="http://www.w3.org/1999/xlink" xlink:href="bdj-13-e160349-g022.png" position="float" id="oo_1253197.png" orientation="portrait" xlink:type="simple"><uri content-type="original_file" xlink:type="simple">https://binary.pensoft.net/fig/1253197</uri></graphic></fig><fig id="F12634791" position="float" orientation="portrait"><object-id xmlns:xlink="http://www.w3.org/1999/xlink" content-type="arpha" xlink:type="simple">8EAFD376-0795-50BF-8356-A79D1743BEDD</object-id><object-id xmlns:xlink="http://www.w3.org/1999/xlink" content-type="doi" xlink:type="simple">10.3897/BDJ.13.e160349.figure12</object-id><label>Figure 23.</label><caption><p><italic><tp:taxon-name><tp:taxon-name-part taxon-name-part-type="genus" reg="Apotectonia">Apotectonia</tp:taxon-name-part> <tp:taxon-name-part taxon-name-part-type="species" reg="senckenbergae">senckenbergae</tp:taxon-name-part></tp:taxon-name></italic> Momtazi &amp; Riehl, <bold>sp. nov.</bold>, male holotype (SMF-62823) head appendages including left mandible (MdL), right mandible (MdR), first maxillae (Mx1), second maxillae (Mx2), maxilliped (Mxp), labium (Lbi), uropods 1–3 (U1, U2, U3), telson (T), antennae 1-2 (A1, A2). Scale bars: a = 1 mm, b = 0.5 mm.</p></caption><graphic xmlns:xlink="http://www.w3.org/1999/xlink" xlink:href="bdj-13-e160349-g023.png" position="float" id="oo_1253199.png" orientation="portrait" xlink:type="simple"><uri content-type="original_file" xlink:type="simple">https://binary.pensoft.net/fig/1253199</uri></graphic></fig><table-wrap id="T12631601" position="float" orientation="portrait"><label>Table 5.</label><caption><p>The characters differing between <italic><tp:taxon-name><tp:taxon-name-part taxon-name-part-type="genus" reg="Apotectonia">Apotectonia</tp:taxon-name-part> <tp:taxon-name-part taxon-name-part-type="species" reg="senckenbergae">senckenbergae</tp:taxon-name-part></tp:taxon-name></italic> Momtazi &amp; Riehl, <bold>sp. nov.</bold> and the type species of the genus <italic><tp:taxon-name><tp:taxon-name-part taxon-name-part-type="genus" reg="Apotectonia">A.</tp:taxon-name-part> <tp:taxon-name-part taxon-name-part-type="species" reg="heterostegos">heterostegos</tp:taxon-name-part></tp:taxon-name></italic> Barnard &amp; Ingram, 1990. Character abbreviations: A1 – Antenna 1; A2 – Antenna 2; Art – Article; C – Coxa; Ep – Epimeron; Flag – Flagellum; Mxp – Maxilliped; P – Pereopod; U – Uropod. Other abbreviations: n.d. – not documented; s.f. – setal formula.</p></caption><table rules="all" border="1"><tbody><tr><td rowspan="1" colspan="1">Species\ characters</td><td rowspan="1" colspan="1">
              <italic>
                <tp:taxon-name><tp:taxon-name-part taxon-name-part-type="genus" reg="Apotectonia">A.</tp:taxon-name-part> <tp:taxon-name-part taxon-name-part-type="species" reg="senckenbergae">senckenbergae</tp:taxon-name-part></tp:taxon-name>
              </italic>
            </td><td rowspan="1" colspan="1"><italic><tp:taxon-name><tp:taxon-name-part taxon-name-part-type="genus" reg="Apotectonia">A.</tp:taxon-name-part> <tp:taxon-name-part taxon-name-part-type="species" reg="heterostegos">heterostegos</tp:taxon-name-part></tp:taxon-name></italic> (Holotype)</td><td rowspan="1" colspan="1"><italic><tp:taxon-name><tp:taxon-name-part taxon-name-part-type="genus" reg="Apotectonia">A.</tp:taxon-name-part> <tp:taxon-name-part taxon-name-part-type="species" reg="heterostegos">heterostegos</tp:taxon-name-part></tp:taxon-name></italic> (Juvenile)</td></tr><tr><td rowspan="1" colspan="1">Length [mm]</td><td rowspan="1" colspan="1">15</td><td rowspan="1" colspan="1">11.7</td><td rowspan="1" colspan="1">12.4</td></tr><tr><td rowspan="1" colspan="1">Ep1-3 s.f.</td><td rowspan="1" colspan="1">0+2+3</td><td rowspan="1" colspan="1">1+3+4</td><td rowspan="1" colspan="1">1+2+3</td></tr><tr><td rowspan="1" colspan="1">A1/A2 length</td><td rowspan="1" colspan="1">1.06</td><td rowspan="1" colspan="1">1.5</td><td rowspan="1" colspan="1">n.d.</td></tr><tr><td rowspan="1" colspan="1">A1 Flag Art</td><td rowspan="1" colspan="1">5</td><td rowspan="1" colspan="1">6</td><td rowspan="1" colspan="1">4</td></tr><tr><td rowspan="1" colspan="1">Mxp inner plate</td><td rowspan="1" colspan="1">With plumose setae</td><td rowspan="1" colspan="1">Without plumose setae</td><td rowspan="1" colspan="1">n.d.</td></tr><tr><td rowspan="1" colspan="1">Propodus of P1</td><td rowspan="1" colspan="1">2 median + 1 distal robust setae</td><td rowspan="1" colspan="1">1 distal robust seta</td><td rowspan="1" colspan="1">n.d.</td></tr><tr><td rowspan="1" colspan="1">C1</td><td rowspan="1" colspan="1">1 distoventr. + 1 superficial setae</td><td rowspan="1" colspan="1">1 distoventral + 1 superficial setae</td><td rowspan="1" colspan="1">n.d.</td></tr><tr><td rowspan="1" colspan="1">C2</td><td rowspan="1" colspan="1">1 distoventr. + 3 superficial setae</td><td rowspan="1" colspan="1">2 distoventral + 4 superficial setae</td><td rowspan="1" colspan="1">n.d.</td></tr><tr><td rowspan="1" colspan="1">C3</td><td rowspan="1" colspan="1">1 distoventr. + 1 superficial setae</td><td rowspan="1" colspan="1">2 distoventr. + 1 superficial +1 ventral setae</td><td rowspan="1" colspan="1">n.d.</td></tr><tr><td rowspan="1" colspan="1">Inner margin of outer ramus in U2</td><td rowspan="1" colspan="1">Serrated with two robust setae</td><td rowspan="1" colspan="1">asetose</td><td rowspan="1" colspan="1">n.d.</td></tr><tr><td rowspan="1" colspan="1">P5 carpus posterior margin</td><td rowspan="1" colspan="1">with 1 pair of setae</td><td rowspan="1" colspan="1">with 3 pairs of setae</td><td rowspan="1" colspan="1">n.d.</td></tr></tbody></table></table-wrap></tp:treatment-sec><ref-list><ref id="B12631630"><element-citation xmlns:xlink="http://www.w3.org/1999/xlink" publication-type="article" xlink:type="simple"><person-group person-group-type="author"><name name-style="western"><surname>Barnard</surname><given-names>J. L.</given-names></name><name name-style="western"><surname>Ingram</surname><given-names>C. L.</given-names></name></person-group><year>1990</year><article-title>Lysianassoid <tp:taxon-name><tp:taxon-name-part taxon-name-part-type="order">Amphipoda</tp:taxon-name-part></tp:taxon-name> (<tp:taxon-name><tp:taxon-name-part taxon-name-part-type="subphylum">Crustacea</tp:taxon-name-part></tp:taxon-name>) from deep-sea thermal vents</article-title><source>Smithsonian Contributions to Zoology</source><volume>499</volume><issue>1</issue><fpage>1</fpage><lpage>80</lpage><pub-id pub-id-type="doi">10.5479/si.00810282.499</pub-id></element-citation></ref><ref id="B12631603"><element-citation xmlns:xlink="http://www.w3.org/1999/xlink" publication-type="article" xlink:type="simple"><person-group person-group-type="author"><name name-style="western"><surname>Chen</surname><given-names>Chong</given-names></name><name name-style="western"><surname>Jamieson</surname><given-names>John W.</given-names></name><name name-style="western"><surname>Tunnicliffe</surname><given-names>Verena</given-names></name></person-group><year>2024</year><article-title>Hydrothermal vent fauna of the Galápagos Rift: updated species list with new records</article-title><source>Marine Biodiversity</source><volume>54</volume><issue>2</issue><fpage>1</fpage><lpage>13</lpage><pub-id pub-id-type="doi">10.1007/s12526-024-01408-w</pub-id></element-citation></ref><ref id="B12631621"><element-citation xmlns:xlink="http://www.w3.org/1999/xlink" publication-type="article" xlink:type="simple"><person-group person-group-type="author"><name name-style="western"><surname>Coleman</surname><given-names>Charles Oliver</given-names></name></person-group><year>2009</year><article-title>Drawing setae the digital way</article-title><source>Zoosystematics and Evolution</source><volume>85</volume><issue>2</issue><fpage>305</fpage><lpage>310</lpage><pub-id pub-id-type="doi">10.1002/zoos.200900008</pub-id></element-citation></ref></ref-list></tp:taxon-treatment>
