# Supplementary material for: Ocean Species Discoveries 13–27 — Taxonomic contributions to the diversity of Polychaeta, Mollusca and Crustacea
Source: Biodivers Data J. 2025 Oct 15;13:e160349. doi: 10.3897/BDJ.13.e160349 (PMC12547430; doi:10.3897/BDJ.13.e160349)
Supplement: XML Treatment for Metharpinia hirsuta [file BDJ.13.e160349-treatment11.xml]

<!DOCTYPE tp:taxon-treatment
  PUBLIC "-//TaxonX//DTD Taxonomic Treatment Publishing DTD v0 20100105//EN" "tax-treatment-NSO.dtd">
<tp:taxon-treatment xmlns:tp="http://www.plazi.org/taxpub"><tp:treatment-meta><mixed-citation publication-type="journal"><person-group><name><surname>(SOSA)</surname><given-names>Senckenberg Ocean Species Alliance</given-names></name><name><surname>Andrade</surname><given-names>Luiz F.</given-names></name><name><surname>Boyko</surname><given-names>Christopher B.</given-names></name><name><surname>Brandt</surname><given-names>Angelika</given-names></name><name><surname>Buge</surname><given-names>Barbara</given-names></name><name><surname>Dávila Jiménez</surname><given-names>Yasmín</given-names></name><name><surname>Henseler</surname><given-names>Mats</given-names></name><name><surname>Hernández Alcántara</surname><given-names>Pablo</given-names></name><name><surname>Jóźwiak</surname><given-names>Piotr</given-names></name><name><surname>Knauber</surname><given-names>Henry</given-names></name><name><surname>Marcondes Machado</surname><given-names>Fabrizio</given-names></name><name><surname>Martínez-Muñoz</surname><given-names>Carlos A.</given-names></name><name><surname>Momtazi</surname><given-names>Farzaneh</given-names></name><name><surname>Nakadera</surname><given-names>Yumi</given-names></name><name><surname>Qiu</surname><given-names>Jian-Wen</given-names></name><name><surname>Riehl</surname><given-names>Torben</given-names></name><name><surname>Rouse</surname><given-names>Greg W.</given-names></name><name><surname>Sigwart</surname><given-names>Julia D.</given-names></name><name><surname>Sirenko</surname><given-names>Boris</given-names></name><name><surname>Souza-Filho</surname><given-names>Jesser F.</given-names></name><name><surname>Steger</surname><given-names>Jan</given-names></name><name><surname>Stępień</surname><given-names>Anna</given-names></name><name><surname>Tilic</surname><given-names>Ekin</given-names></name><name><surname>Trautwein</surname><given-names>Bianca</given-names></name><name><surname>Vončina</surname><given-names>Katarzyna</given-names></name><name><surname>Williams</surname><given-names>Jason D.</given-names></name><name><surname>Zhang</surname><given-names>Junlong</given-names></name></person-group><article-title>Ocean Species Discoveries 13–27 — Taxonomic contributions to the diversity of <tp:taxon-name><tp:taxon-name-part taxon-name-part-type="class">Polychaeta</tp:taxon-name-part></tp:taxon-name>, <tp:taxon-name><tp:taxon-name-part taxon-name-part-type="phylum">Mollusca</tp:taxon-name-part></tp:taxon-name> and <tp:taxon-name><tp:taxon-name-part taxon-name-part-type="subphylum">Crustacea</tp:taxon-name-part></tp:taxon-name></article-title><source>Biodivers Data J</source><day>15</day><month>10</month><year>2025</year><volume>13</volume><pub-id pub-id-type="doi">10.3897/BDJ.13.e160349</pub-id></mixed-citation></tp:treatment-meta><tp:nomenclature><tp:taxon-name><object-id xmlns:xlink="http://www.w3.org/1999/xlink" content-type="arpha" xlink:type="simple">E251FD10-CB18-5709-B541-23FB782C866F</object-id><tp:taxon-name-part taxon-name-part-type="genus">Metharpinia</tp:taxon-name-part> <tp:taxon-name-part taxon-name-part-type="species">hirsuta</tp:taxon-name-part><object-id xmlns:xlink="http://www.w3.org/1999/xlink" content-type="zoobank" xlink:type="simple" object-id-type="ZooBank">07BCB3A5-BD40-4B7E-BCB2-2B79592B3D04</object-id></tp:taxon-name><tp:taxon-authority>Souza-Filho &amp; Andrade</tp:taxon-authority><tp:taxon-status xmlns:xlink="http://www.w3.org/1999/xlink" xlink:type="simple">sp. nov.</tp:taxon-status></tp:nomenclature><tp:treatment-sec sec-type="materials"><title>Materials</title><list list-type="alpha-lower" list-content="occurrences"><list-item><p><bold>Type status:</bold> <named-content xmlns:xlink="http://www.w3.org/1999/xlink" content-type="dwc:typeStatus" xlink:type="simple">Holotype</named-content>. <bold>Occurrence:</bold> catalogNumber: <named-content xmlns:xlink="http://www.w3.org/1999/xlink" content-type="dwc:catalogNumber" xlink:type="simple">MOUFPE 22050</named-content>; recordedBy: <named-content xmlns:xlink="http://www.w3.org/1999/xlink" content-type="dwc:recordedBy" xlink:type="simple">Jesser F. Souza-Filho | Luiz F. Andrade</named-content>; individualCount: <named-content xmlns:xlink="http://www.w3.org/1999/xlink" content-type="dwc:individualCount" xlink:type="simple">1</named-content>; sex: <named-content xmlns:xlink="http://www.w3.org/1999/xlink" content-type="dwc:sex" xlink:type="simple">female</named-content>; lifeStage: <named-content xmlns:xlink="http://www.w3.org/1999/xlink" content-type="dwc:lifeStage" xlink:type="simple">adult</named-content>; preparations: <named-content xmlns:xlink="http://www.w3.org/1999/xlink" content-type="dwc:preparations" xlink:type="simple">whole animal (ETOH)</named-content>; previousIdentifications: <named-content xmlns:xlink="http://www.w3.org/1999/xlink" content-type="dwc:previousIdentifications" xlink:type="simple"><italic><tp:taxon-name><tp:taxon-name-part taxon-name-part-type="genus" reg="Metharpinia">Metharpinia</tp:taxon-name-part></tp:taxon-name></italic> sp.</named-content>; occurrenceID: <named-content xmlns:xlink="http://www.w3.org/1999/xlink" content-type="dwc:occurrenceID" xlink:type="simple">13EB2920-2820-528E-A68C-CB624E72E4AF</named-content>; <bold>Taxon:</bold> scientificName: <named-content xmlns:xlink="http://www.w3.org/1999/xlink" content-type="dwc:scientificName" xlink:type="simple"><italic><tp:taxon-name><tp:taxon-name-part taxon-name-part-type="genus" reg="Metharpinia">Metharpinia</tp:taxon-name-part> <tp:taxon-name-part taxon-name-part-type="species" reg="hirsuta">hirsuta</tp:taxon-name-part></tp:taxon-name></italic> Souza-Filho &amp; Andrade</named-content>; kingdom: <named-content xmlns:xlink="http://www.w3.org/1999/xlink" content-type="dwc:kingdom" xlink:type="simple"><tp:taxon-name><tp:taxon-name-part taxon-name-part-type="kingdom">Animalia</tp:taxon-name-part></tp:taxon-name></named-content>; phylum: <named-content xmlns:xlink="http://www.w3.org/1999/xlink" content-type="dwc:phylum" xlink:type="simple"><tp:taxon-name><tp:taxon-name-part taxon-name-part-type="phylum">Arthropoda</tp:taxon-name-part></tp:taxon-name></named-content>; class: <named-content xmlns:xlink="http://www.w3.org/1999/xlink" content-type="dwc:class" xlink:type="simple"><tp:taxon-name><tp:taxon-name-part taxon-name-part-type="class">Malacostraca</tp:taxon-name-part></tp:taxon-name></named-content>; order: <named-content xmlns:xlink="http://www.w3.org/1999/xlink" content-type="dwc:order" xlink:type="simple"><tp:taxon-name><tp:taxon-name-part taxon-name-part-type="order">Amphipoda</tp:taxon-name-part></tp:taxon-name></named-content>; family: <named-content xmlns:xlink="http://www.w3.org/1999/xlink" content-type="dwc:family" xlink:type="simple"><tp:taxon-name><tp:taxon-name-part taxon-name-part-type="family">Phoxocephalidae</tp:taxon-name-part></tp:taxon-name></named-content>; genus: <named-content xmlns:xlink="http://www.w3.org/1999/xlink" content-type="dwc:genus" xlink:type="simple"><tp:taxon-name><tp:taxon-name-part taxon-name-part-type="genus">Metharpinia</tp:taxon-name-part></tp:taxon-name></named-content>; specificEpithet: <named-content xmlns:xlink="http://www.w3.org/1999/xlink" content-type="dwc:specificEpithet" xlink:type="simple"><tp:taxon-name><tp:taxon-name-part taxon-name-part-type="genus" reg="Metharpinia"/><tp:taxon-name-part taxon-name-part-type="species" reg="hirsuta">hirsuta</tp:taxon-name-part></tp:taxon-name></named-content>; taxonRank: <named-content xmlns:xlink="http://www.w3.org/1999/xlink" content-type="dwc:taxonRank" xlink:type="simple">species</named-content>; scientificNameAuthorship: <named-content xmlns:xlink="http://www.w3.org/1999/xlink" content-type="dwc:scientificNameAuthorship" xlink:type="simple">Souza-Filho &amp; Andrade</named-content>; nomenclaturalCode: <named-content xmlns:xlink="http://www.w3.org/1999/xlink" content-type="dwc:nomenclaturalCode" xlink:type="simple">ICZN</named-content>; <bold>Location:</bold> locationID: <named-content xmlns:xlink="http://www.w3.org/1999/xlink" content-type="dwc:locationID" xlink:type="simple">http://marineregions.org/mrgid/32405</named-content>; higherGeography: <named-content xmlns:xlink="http://www.w3.org/1999/xlink" content-type="dwc:higherGeography" xlink:type="simple">Atlantic Ocean</named-content>; waterBody: <named-content xmlns:xlink="http://www.w3.org/1999/xlink" content-type="dwc:waterBody" xlink:type="simple">Potiguar Basin</named-content>; country: <named-content xmlns:xlink="http://www.w3.org/1999/xlink" content-type="dwc:country" xlink:type="simple">Brazil</named-content>; countryCode: <named-content xmlns:xlink="http://www.w3.org/1999/xlink" content-type="dwc:countryCode" xlink:type="simple">BR</named-content>; stateProvince: <named-content xmlns:xlink="http://www.w3.org/1999/xlink" content-type="dwc:stateProvince" xlink:type="simple">Ceará</named-content>; locality: <named-content xmlns:xlink="http://www.w3.org/1999/xlink" content-type="dwc:locality" xlink:type="simple">Potiguar Basin, station 075-CES23</named-content>; verbatimDepth: <named-content xmlns:xlink="http://www.w3.org/1999/xlink" content-type="dwc:verbatimDepth" xlink:type="simple">34.4 m</named-content>; verbatimLatitude: <named-content xmlns:xlink="http://www.w3.org/1999/xlink" content-type="dwc:verbatimLatitude" xlink:type="simple">3°08.6399'S</named-content>; verbatimLongitude: <named-content xmlns:xlink="http://www.w3.org/1999/xlink" content-type="dwc:verbatimLongitude" xlink:type="simple">38°51.9827'W</named-content>; verbatimCoordinateSystem: <named-content xmlns:xlink="http://www.w3.org/1999/xlink" content-type="dwc:verbatimCoordinateSystem" xlink:type="simple">degrees decimal minutes</named-content>; decimalLatitude: <named-content xmlns:xlink="http://www.w3.org/1999/xlink" content-type="dwc:decimalLatitude" xlink:type="simple">-3.144</named-content>; decimalLongitude: <named-content xmlns:xlink="http://www.w3.org/1999/xlink" content-type="dwc:decimalLongitude" xlink:type="simple">-38.8664</named-content>; <bold>Identification:</bold> identifiedBy: <named-content xmlns:xlink="http://www.w3.org/1999/xlink" content-type="dwc:identifiedBy" xlink:type="simple">Jesser F. Souza-Filho, Luiz F. Andrade</named-content>; <bold>Event:</bold> samplingProtocol: <named-content xmlns:xlink="http://www.w3.org/1999/xlink" content-type="dwc:samplingProtocol" xlink:type="simple">van Veen grabber</named-content>; eventDate: <named-content xmlns:xlink="http://www.w3.org/1999/xlink" content-type="dwc:eventDate" xlink:type="simple">09-07-2009</named-content>; year: <named-content xmlns:xlink="http://www.w3.org/1999/xlink" content-type="dwc:year" xlink:type="simple">2009</named-content>; month: <named-content xmlns:xlink="http://www.w3.org/1999/xlink" content-type="dwc:month" xlink:type="simple">7</named-content>; day: <named-content xmlns:xlink="http://www.w3.org/1999/xlink" content-type="dwc:day" xlink:type="simple">9</named-content>; habitat: <named-content xmlns:xlink="http://www.w3.org/1999/xlink" content-type="dwc:habitat" xlink:type="simple">fine sand sediment</named-content>; fieldNumber: <named-content xmlns:xlink="http://www.w3.org/1999/xlink" content-type="dwc:fieldNumber" xlink:type="simple">075-CES23</named-content>; <bold>Record Level:</bold> institutionCode: <named-content xmlns:xlink="http://www.w3.org/1999/xlink" content-type="dwc:institutionCode" xlink:type="simple">MOUFPE</named-content>; basisOfRecord: <named-content xmlns:xlink="http://www.w3.org/1999/xlink" content-type="dwc:basisOfRecord" xlink:type="simple">PreservedSpecimen</named-content></p></list-item><list-item><p><bold>Type status:</bold> <named-content xmlns:xlink="http://www.w3.org/1999/xlink" content-type="dwc:typeStatus" xlink:type="simple">Paratype</named-content>. <bold>Occurrence:</bold> catalogNumber: <named-content xmlns:xlink="http://www.w3.org/1999/xlink" content-type="dwc:catalogNumber" xlink:type="simple">MOUFPE 22051</named-content>; recordedBy: <named-content xmlns:xlink="http://www.w3.org/1999/xlink" content-type="dwc:recordedBy" xlink:type="simple">Jesser F. Souza-Filho | Luiz F. Andrade</named-content>; individualCount: <named-content xmlns:xlink="http://www.w3.org/1999/xlink" content-type="dwc:individualCount" xlink:type="simple">1</named-content>; sex: <named-content xmlns:xlink="http://www.w3.org/1999/xlink" content-type="dwc:sex" xlink:type="simple">female</named-content>; lifeStage: <named-content xmlns:xlink="http://www.w3.org/1999/xlink" content-type="dwc:lifeStage" xlink:type="simple">adult</named-content>; preparations: <named-content xmlns:xlink="http://www.w3.org/1999/xlink" content-type="dwc:preparations" xlink:type="simple">whole animal (ETOH)</named-content>; previousIdentifications: <named-content xmlns:xlink="http://www.w3.org/1999/xlink" content-type="dwc:previousIdentifications" xlink:type="simple"><italic><tp:taxon-name><tp:taxon-name-part taxon-name-part-type="genus" reg="Metharpinia">Metharpinia</tp:taxon-name-part></tp:taxon-name></italic> sp.</named-content>; occurrenceID: <named-content xmlns:xlink="http://www.w3.org/1999/xlink" content-type="dwc:occurrenceID" xlink:type="simple">6B9A18A2-26CF-5EA9-AF2A-7B73BFDCF402</named-content>; <bold>Taxon:</bold> scientificName: <named-content xmlns:xlink="http://www.w3.org/1999/xlink" content-type="dwc:scientificName" xlink:type="simple"><italic><tp:taxon-name><tp:taxon-name-part taxon-name-part-type="genus" reg="Metharpinia">Metharpinia</tp:taxon-name-part> <tp:taxon-name-part taxon-name-part-type="species" reg="hirsuta">hirsuta</tp:taxon-name-part></tp:taxon-name></italic> Souza-Filho &amp; Andrade</named-content>; kingdom: <named-content xmlns:xlink="http://www.w3.org/1999/xlink" content-type="dwc:kingdom" xlink:type="simple"><tp:taxon-name><tp:taxon-name-part taxon-name-part-type="kingdom">Animalia</tp:taxon-name-part></tp:taxon-name></named-content>; phylum: <named-content xmlns:xlink="http://www.w3.org/1999/xlink" content-type="dwc:phylum" xlink:type="simple"><tp:taxon-name><tp:taxon-name-part taxon-name-part-type="phylum">Arthropoda</tp:taxon-name-part></tp:taxon-name></named-content>; class: <named-content xmlns:xlink="http://www.w3.org/1999/xlink" content-type="dwc:class" xlink:type="simple"><tp:taxon-name><tp:taxon-name-part taxon-name-part-type="class">Malacostraca</tp:taxon-name-part></tp:taxon-name></named-content>; order: <named-content xmlns:xlink="http://www.w3.org/1999/xlink" content-type="dwc:order" xlink:type="simple"><tp:taxon-name><tp:taxon-name-part taxon-name-part-type="order">Amphipoda</tp:taxon-name-part></tp:taxon-name></named-content>; family: <named-content xmlns:xlink="http://www.w3.org/1999/xlink" content-type="dwc:family" xlink:type="simple"><tp:taxon-name><tp:taxon-name-part taxon-name-part-type="family">Phoxocephalidae</tp:taxon-name-part></tp:taxon-name></named-content>; genus: <named-content xmlns:xlink="http://www.w3.org/1999/xlink" content-type="dwc:genus" xlink:type="simple"><tp:taxon-name><tp:taxon-name-part taxon-name-part-type="genus">Metharpinia</tp:taxon-name-part></tp:taxon-name></named-content>; specificEpithet: <named-content xmlns:xlink="http://www.w3.org/1999/xlink" content-type="dwc:specificEpithet" xlink:type="simple"><tp:taxon-name><tp:taxon-name-part taxon-name-part-type="genus" reg="Metharpinia"/><tp:taxon-name-part taxon-name-part-type="species" reg="hirsuta">hirsuta</tp:taxon-name-part></tp:taxon-name></named-content>; taxonRank: <named-content xmlns:xlink="http://www.w3.org/1999/xlink" content-type="dwc:taxonRank" xlink:type="simple">species</named-content>; scientificNameAuthorship: <named-content xmlns:xlink="http://www.w3.org/1999/xlink" content-type="dwc:scientificNameAuthorship" xlink:type="simple">Souza-Filho &amp; Andrade</named-content>; nomenclaturalCode: <named-content xmlns:xlink="http://www.w3.org/1999/xlink" content-type="dwc:nomenclaturalCode" xlink:type="simple">ICZN</named-content>; <bold>Location:</bold> locationID: <named-content xmlns:xlink="http://www.w3.org/1999/xlink" content-type="dwc:locationID" xlink:type="simple">http://marineregions.org/mrgid/32405</named-content>; higherGeography: <named-content xmlns:xlink="http://www.w3.org/1999/xlink" content-type="dwc:higherGeography" xlink:type="simple">Atlantic Ocean</named-content>; waterBody: <named-content xmlns:xlink="http://www.w3.org/1999/xlink" content-type="dwc:waterBody" xlink:type="simple">Potiguar Basin</named-content>; country: <named-content xmlns:xlink="http://www.w3.org/1999/xlink" content-type="dwc:country" xlink:type="simple">Brazil</named-content>; countryCode: <named-content xmlns:xlink="http://www.w3.org/1999/xlink" content-type="dwc:countryCode" xlink:type="simple">BR</named-content>; stateProvince: <named-content xmlns:xlink="http://www.w3.org/1999/xlink" content-type="dwc:stateProvince" xlink:type="simple">Ceará</named-content>; locality: <named-content xmlns:xlink="http://www.w3.org/1999/xlink" content-type="dwc:locality" xlink:type="simple">Potiguar Basin, station 075-CES12</named-content>; verbatimDepth: <named-content xmlns:xlink="http://www.w3.org/1999/xlink" content-type="dwc:verbatimDepth" xlink:type="simple">35.5 m</named-content>; verbatimLatitude: <named-content xmlns:xlink="http://www.w3.org/1999/xlink" content-type="dwc:verbatimLatitude" xlink:type="simple">3°08.5838'S</named-content>; verbatimLongitude: <named-content xmlns:xlink="http://www.w3.org/1999/xlink" content-type="dwc:verbatimLongitude" xlink:type="simple">38°52.0264'W</named-content>; verbatimCoordinateSystem: <named-content xmlns:xlink="http://www.w3.org/1999/xlink" content-type="dwc:verbatimCoordinateSystem" xlink:type="simple">degrees decimal minutes</named-content>; decimalLatitude: <named-content xmlns:xlink="http://www.w3.org/1999/xlink" content-type="dwc:decimalLatitude" xlink:type="simple">-3.1431</named-content>; decimalLongitude: <named-content xmlns:xlink="http://www.w3.org/1999/xlink" content-type="dwc:decimalLongitude" xlink:type="simple">-38.8671</named-content>; <bold>Identification:</bold> identifiedBy: <named-content xmlns:xlink="http://www.w3.org/1999/xlink" content-type="dwc:identifiedBy" xlink:type="simple">Jesser F. Souza-Filho, Luiz F. Andrade</named-content>; <bold>Event:</bold> samplingProtocol: <named-content xmlns:xlink="http://www.w3.org/1999/xlink" content-type="dwc:samplingProtocol" xlink:type="simple">van Veen grabber</named-content>; eventDate: <named-content xmlns:xlink="http://www.w3.org/1999/xlink" content-type="dwc:eventDate" xlink:type="simple">08-07-2009</named-content>; year: <named-content xmlns:xlink="http://www.w3.org/1999/xlink" content-type="dwc:year" xlink:type="simple">2009</named-content>; month: <named-content xmlns:xlink="http://www.w3.org/1999/xlink" content-type="dwc:month" xlink:type="simple">7</named-content>; day: <named-content xmlns:xlink="http://www.w3.org/1999/xlink" content-type="dwc:day" xlink:type="simple">8</named-content>; habitat: <named-content xmlns:xlink="http://www.w3.org/1999/xlink" content-type="dwc:habitat" xlink:type="simple">fine sand sediment</named-content>; fieldNumber: <named-content xmlns:xlink="http://www.w3.org/1999/xlink" content-type="dwc:fieldNumber" xlink:type="simple">075-CES12</named-content>; <bold>Record Level:</bold> institutionCode: <named-content xmlns:xlink="http://www.w3.org/1999/xlink" content-type="dwc:institutionCode" xlink:type="simple">MOUFPE</named-content>; basisOfRecord: <named-content xmlns:xlink="http://www.w3.org/1999/xlink" content-type="dwc:basisOfRecord" xlink:type="simple">PreservedSpecimen</named-content></p></list-item></list></tp:treatment-sec><tp:treatment-sec sec-type="Description"><title>Description</title><p>Holotype, MOUFPE 22050, adult female, 7.1 mm. Figs <xref ref-type="fig" rid="F12496258">24</xref>, <xref ref-type="fig" rid="F12496260">25</xref>, <xref ref-type="fig" rid="F12496262">26</xref>, <xref ref-type="fig" rid="F12496264">27</xref>.</p><p><bold>Body</bold> as in Fig. <xref ref-type="fig" rid="F12496258">24</xref>. <bold>Head</bold> (Fig. <xref ref-type="fig" rid="F12496260">25</xref>A and B) rostrum constricted, elongate and spatulate, reaching the proximal part of A1 art2; eyes rounded. <bold>A1</bold> (Fig. <xref ref-type="fig" rid="F12496260">25</xref>C) weakly setose, art1 with few pappose brush setae, art2 elongate, posterior margin with a medial group of setae, art3 short; flagellum 9-articulate; acc flag 8-articulate. <bold>A2</bold> (Fig. <xref ref-type="fig" rid="F12496260">25</xref>D) art4 facial stout setae formula 4-4-2-4, ventral margin strongly setose with long setae, dorsal margin with two stout setae, art5 with three facial stout setae; flagellum 11-articulate. <bold>Md</bold> (Fig. <xref ref-type="fig" rid="F12496260">25</xref>E and F) incisor with three (left) and two (right) cusps, lacinia mobilis multicuspidate (left) and absent (right), molar as a hump with robust setae; palp 3-articulate, art3 long, 1.7x longer than art2, apex oblique and setose. <bold>Mx1</bold> (Fig. <xref ref-type="fig" rid="F12496260">25</xref>G) inner plate with three apical plumose setae; outer plate with 11 robust setae; palp 2-articulate, art2 apex with four robust and few simple setae. <bold>Mx2</bold> (Fig. <xref ref-type="fig" rid="F12496260">25</xref>H) inner and outer plates subequal, apically setose. <bold>Mxp</bold> (Fig. <xref ref-type="fig" rid="F12496260">25</xref>I) inner plate with plumose setae and two apical robust setae; outer plate with robust papposerrate setae distally increasing in length; palp art2 and art3 moderately setose, art4 bearing an apical nail.</p><p><bold>C1</bold>–<bold>4</bold> (Fig. <xref ref-type="fig" rid="F12496262">26</xref>A, B, C and D) short, ventrally setose, with one long pappose setae (except C4 that has seven). <bold>P1</bold> (Fig. <xref ref-type="fig" rid="F12496262">26</xref>A) basis broadening distally; carpus posterior margin moderately setose; propodus weakly setose, with one stout seta defining palm; palm acute, palmar hump medium and pointed; dactylus reaching the palm length. <bold>P2</bold> (Fig. <xref ref-type="fig" rid="F12496262">26</xref>B) slightly more robust than P1; basis elongate; carpus posterior margin moderately setose; propodus weakly setose, with one stout seta defining palm; palm acute, palmar hump medium and pointed; dactylus reaching the palm length. <bold>P3</bold> (Fig. <xref ref-type="fig" rid="F12496262">26</xref>C) basis broad, merus and carpus posterior margin moderately setose, carpus distal long robust seta extending about 80% of propodus; propodus with 11 stout setae; dactylus short. <bold>P4</bold> (Fig. <xref ref-type="fig" rid="F12496262">26</xref>D) very similar to P3, but more setose in the posterior margin of merus and carpus. <bold>P5</bold> (Fig. <xref ref-type="fig" rid="F12496262">26</xref>E) coxa posteroventral margin with six pappose setae; basis broad, with an anterodistal facial row with nine setae; ischium short and subrectangular; merus margins setose, with simple, plumose and pappose setae, with facial groups of stout setae; carpus and propodus margins setose, but only posterior margin with plumose setae, with facial and lateral groups of stout setae; dactylus short. <bold>P6</bold> (Fig. <xref ref-type="fig" rid="F12496262">26</xref>F) stout; coxa posteroventral margin with four pappose setae; basis 1.4x longer than wide, anterior margin with setae; merus and carpus broad, posterior margins with plumose setae, with facial and lateral groups of stout setae; propodus short, with groups of stout setae; dactylus short. <bold>P7</bold> (Fig. <xref ref-type="fig" rid="F12496262">26</xref>G) coxa posteroventral margin with two pappose setae; basis 1.4x longer than wide, expanded posteroventrally, reaching the apex of merus, posterior margin serrate; merus, carpus and propodus moderately setose; dactylus long.</p><p><bold>Ep1</bold> (Fig. <xref ref-type="fig" rid="F12496264">27</xref>A) with four plumose setae, posteriorly rounded. <bold>Ep2</bold> (Fig. <xref ref-type="fig" rid="F12496264">27</xref>B) ventral margin with a row of plumose setae, posterior margin with 11 pectinate setae. <bold>Ep3</bold> (Fig. <xref ref-type="fig" rid="F12496264">27</xref>C) with an oblique facial row of seven stout setae, posteroventral corner produced as a spine, posterior margin with 10 pectinate setae. <bold>Urosomite 3</bold> (Fig. <xref ref-type="fig" rid="F12496264">27</xref>D) dorsally produced as a blunt hump. <bold>U1</bold> (Fig. <xref ref-type="fig" rid="F12496264">27</xref>E) peduncle longer than rami, dorsal margin with seven robust and three simple setae; outer ramus with four dorsal stout setae proximally; inner ramus with one medial dorsal stout seta and one subapical stout seta. <bold>U2</bold> (Fig. <xref ref-type="fig" rid="F12496264">27</xref>F) peduncle subequal in length to rami, dorsal margin with seven stout setae; rami short; outer ramus with four dorsal stout setae; inner ramus with one medial dorsal stout seta and one subapical stout seta. <bold>U3</bold> (Fig. <xref ref-type="fig" rid="F12496264">27</xref>G) peduncle with six robust setae; outer ramus art1 as long as inner ramus, with four robust setae, art2 with two apical plumose setae; inner ramus with three subapical and two apical setae. <bold>T</bold> (Fig. <xref ref-type="fig" rid="F12496264">27</xref>H) about 85% cleft, each side with one dorsal short brush setae and a group of six long setae, apical margin with one stout and one brush seta.</p><sec sec-type="Type material"><title>Type material</title><p>Holotype (MOUFPE 22050) and one paratype.</p></sec><sec sec-type="Material examined"><title>Material examined</title><p>Only known from the type material.</p></sec><sec sec-type="Type locality"><title>Type locality</title><p>Potiguar Basin, Ceará State, Brazil.</p></sec></tp:treatment-sec><tp:treatment-sec sec-type="Diagnosis"><title>Diagnosis</title><p>Head rostrum reaching the proximal part of A1 art2. A2 art4 posterior margin strongly setose with long setae. Md molar as a hump with stout setae, palp art3 longer than art1 and art2 combined. C1–3 short, ventrally setose, with one long pappose seta. P1–2 palmar hump medium and pointed. Ep3 posteroventral corner produced as a spine. Urosomite 3 dorsally produced as a blunt hump. U2 peduncle subequal in length to rami, rami short.</p></tp:treatment-sec><tp:treatment-sec sec-type="Etymology"><title>Etymology</title><p>The specific epithet <italic><tp:taxon-name><tp:taxon-name-part taxon-name-part-type="genus" reg="Metharpinia"/><tp:taxon-name-part taxon-name-part-type="species" reg="hirsuta">hirsuta</tp:taxon-name-part></tp:taxon-name></italic> is derived from the Latin word hirsutus, meaning "hairy" or "bristly", in reference to the setose appendages of this species.</p></tp:treatment-sec><tp:treatment-sec sec-type="Distribution"><title>Distribution</title><p>Only known from Potiguar Basin, Ceará State, Brazil; specimens were found in fine sand sediments between 34.4 m and 35.5 m depth.</p></tp:treatment-sec><tp:treatment-sec sec-type="Taxon discussion"><title>Taxon discussion</title><p><italic><tp:taxon-name><tp:taxon-name-part taxon-name-part-type="genus" reg="Metharpinia">Metharpinia</tp:taxon-name-part> <tp:taxon-name-part taxon-name-part-type="species" reg="hirsuta">hirsuta</tp:taxon-name-part></tp:taxon-name></italic> Souza-Filho &amp; Andrade, <bold>sp. nov.</bold> is most morphologically similar to <italic><tp:taxon-name><tp:taxon-name-part taxon-name-part-type="genus" reg="Metharpinia">Metharpinia</tp:taxon-name-part> <tp:taxon-name-part taxon-name-part-type="species" reg="grandirama">grandirama</tp:taxon-name-part></tp:taxon-name></italic> Alonso de Pina, 2003 (<xref ref-type="bibr" rid="B12495770">Alonso de Pina 2003</xref>) mainly due to the following characters: A1 art2 elongate; U1 and U2 peduncle with a distal large robust seta, rami short and robust, with few dorsal stout setae. However, the new species can be mainly distinguished from <italic><tp:taxon-name><tp:taxon-name-part taxon-name-part-type="genus" reg="Metharpinia">Metharpinia</tp:taxon-name-part> <tp:taxon-name-part taxon-name-part-type="species" reg="grandirama">grandirama</tp:taxon-name-part></tp:taxon-name></italic> by the following characters (characters of <italic><tp:taxon-name><tp:taxon-name-part taxon-name-part-type="genus" reg="Metharpinia">Metharpinia</tp:taxon-name-part> <tp:taxon-name-part taxon-name-part-type="species" reg="grandirama">grandirama</tp:taxon-name-part></tp:taxon-name></italic> in parentheses): A2 art4 posterior margin strongly setose (weakly); C1–3 short, ventral margin strongly setose (long and moderately setose); P1 and P2 palmar hump medium and pointed (blunt); Ep3 posteroventral corner produced as a spine (rounded, without a spine). Urosomite 3 dorsally produced as a blunt hump (produced as a larger acute spine).</p><p>The new species can also be distinguished from its congeners by presenting a very setose art4 of A2 and C1–4 ventral margins, broadened and shortened propodus of P6 and rami of U1 and U2.</p></tp:treatment-sec><tp:treatment-sec sec-type="Methods"><title>Methods</title><p>The preserved specimens analysed here were collected in the Potiguar Basin, north-eastern Brazil, during the project "Avaliação de Impactos Ambientais da Atividade de Perfuração nas Bacias Potiguar e Ceará (PAI UN-RNCE)". The project was developed by the Brazilian Oil Company "Petróleo Brasileiro S/A (PETROBRAS)" and carried out onboard the R/V LUKE THOMAS, using a van Veen grabber. During the campaign, sediment samples were collected for the physical-chemical and biological characterisation of the sediment around four offshore drilling wells and their respective reference areas.</p><p>Specimens were fixed and preserved in 75% ethanol. For the taxonomic study, all appendages of the holotype were dissected and mounted in glycerine gelatin slides. Appendage photographs were taken using a NIKON Eclipse Ci-L, equipped with a Delta Optical DLT-Cam PRO 5MP and subsequently used as the basis for line drawings, which were inked with CorelDRAW 2018.</p><p><bold>Repository</bold>: Specimens are held in the crustacean collection of Museu de Oceanografia Petrônio Alves Coelho, Universidade Federal de Pernambuco, City of Recife, Brazil (MOUFPE).</p></tp:treatment-sec><tp:treatment-sec><!--Section generated to contain objects referenced in tp:taxon-treatment.--><fig id="F12496258" position="float" orientation="portrait"><object-id xmlns:xlink="http://www.w3.org/1999/xlink" content-type="arpha" xlink:type="simple">00BE9695-A2A6-5916-84F3-44000BCC8D34</object-id><label>Figure 24.</label><caption><p><italic><tp:taxon-name><tp:taxon-name-part taxon-name-part-type="genus" reg="Metharpinia">Metharpinia</tp:taxon-name-part> <tp:taxon-name-part taxon-name-part-type="species" reg="hirsuta">hirsuta</tp:taxon-name-part></tp:taxon-name></italic> Souza-Filho &amp; Andrade, <bold>sp. nov.</bold>, female holotype (MOUFPE 22050). Habitus photograph. Scale bar: 1 mm.</p></caption><graphic xmlns:xlink="http://www.w3.org/1999/xlink" xlink:href="bdj-13-e160349-g024.png" position="float" id="oo_1222447.png" orientation="portrait" xlink:type="simple"><uri content-type="original_file" xlink:type="simple">https://binary.pensoft.net/fig/1222447</uri></graphic></fig><fig id="F12496260" position="float" orientation="portrait"><object-id xmlns:xlink="http://www.w3.org/1999/xlink" content-type="arpha" xlink:type="simple">52F7CF41-8A02-5CE3-AC26-9BBB2F30CDAC</object-id><object-id xmlns:xlink="http://www.w3.org/1999/xlink" content-type="doi" xlink:type="simple">10.3897/BDJ.13.e160349.figure39</object-id><label>Figure 25.</label><caption><p><italic><tp:taxon-name><tp:taxon-name-part taxon-name-part-type="genus" reg="Metharpinia">Metharpinia</tp:taxon-name-part> <tp:taxon-name-part taxon-name-part-type="species" reg="hirsuta">hirsuta</tp:taxon-name-part></tp:taxon-name></italic> Souza-Filho &amp; Andrade, <bold>sp. nov.</bold>, female holotype (MOUFPE 22050). <bold>A</bold> Head lateral view; <bold>B</bold> Head dorsal view; <bold>C</bold> Antenna 1; <bold>D</bold> Antenna 2; <bold>E</bold> Left mandible; <bold>F</bold> Right mandible incisor; <bold>G</bold> Maxilla 1; <bold>H</bold> Maxilla 2; <bold>I</bold> Maxilliped. Scale bars: 0.3 mm (A–D), 0.1 mm (E–I).</p></caption><graphic xmlns:xlink="http://www.w3.org/1999/xlink" xlink:href="bdj-13-e160349-g025.png" position="float" id="oo_1222448.png" orientation="portrait" xlink:type="simple"><uri content-type="original_file" xlink:type="simple">https://binary.pensoft.net/fig/1222448</uri></graphic></fig><fig id="F12496262" position="float" orientation="portrait"><object-id xmlns:xlink="http://www.w3.org/1999/xlink" content-type="arpha" xlink:type="simple">877F754F-B5E9-50EA-902D-EE83705F81AB</object-id><object-id xmlns:xlink="http://www.w3.org/1999/xlink" content-type="doi" xlink:type="simple">10.3897/BDJ.13.e160349.figure12</object-id><label>Figure 26.</label><caption><p><italic><tp:taxon-name><tp:taxon-name-part taxon-name-part-type="genus" reg="Metharpinia">Metharpinia</tp:taxon-name-part> <tp:taxon-name-part taxon-name-part-type="species" reg="hirsuta">hirsuta</tp:taxon-name-part></tp:taxon-name></italic> Souza-Filho &amp; Andrade, <bold>sp. nov.</bold>, female holotype (MOUFPE 22050). <bold>A</bold> Pereopod 1 (gnathopod 1); <bold>B</bold> Pereopod 2 (gnathopod 2); <bold>C</bold> Pereopod 3; <bold>D</bold> Pereopod 4; <bold>E</bold> Pereopod 5; <bold>F</bold> Pereopod 6; <bold>G</bold> Pereopod 7. Scale bars: 0.3 mm.</p></caption><graphic xmlns:xlink="http://www.w3.org/1999/xlink" xlink:href="bdj-13-e160349-g026.png" position="float" id="oo_1222449.png" orientation="portrait" xlink:type="simple"><uri content-type="original_file" xlink:type="simple">https://binary.pensoft.net/fig/1222449</uri></graphic></fig><fig id="F12496264" position="float" orientation="portrait"><object-id xmlns:xlink="http://www.w3.org/1999/xlink" content-type="arpha" xlink:type="simple">79BA3F86-5730-5CF1-895F-1ED490A616A8</object-id><label>Figure 27.</label><caption><p><italic><tp:taxon-name><tp:taxon-name-part taxon-name-part-type="genus" reg="Metharpinia">Metharpinia</tp:taxon-name-part> <tp:taxon-name-part taxon-name-part-type="species" reg="hirsuta">hirsuta</tp:taxon-name-part></tp:taxon-name></italic> Souza-Filho &amp; Andrade, <bold>sp. nov.</bold>, female holotype (MOUFPE 22050). <bold>A</bold> Epimeral plate 1; <bold>B</bold> Epimeral plate 2; <bold>C</bold> Epimeral plate 3; <bold>D</bold> Urosomite 3; <bold>E</bold> Uropod 1; <bold>F</bold> Uropod 2; <bold>G</bold> Uropod 3; <bold>H</bold> Telson. Scale bars: 0.3 mm (A–G), 0.1 mm (H).</p></caption><graphic xmlns:xlink="http://www.w3.org/1999/xlink" xlink:href="bdj-13-e160349-g027.png" position="float" id="oo_1222450.png" orientation="portrait" xlink:type="simple"><uri content-type="original_file" xlink:type="simple">https://binary.pensoft.net/fig/1222450</uri></graphic></fig></tp:treatment-sec><ref-list><ref id="B12495770"><element-citation xmlns:xlink="http://www.w3.org/1999/xlink" publication-type="article" xlink:type="simple"><person-group person-group-type="author"><name name-style="western"><surname>Alonso de Pina</surname><given-names>G. M.</given-names></name></person-group><year>2003</year><article-title>Two new species of <italic><tp:taxon-name><tp:taxon-name-part taxon-name-part-type="genus" reg="Metharpinia">Metharpinia</tp:taxon-name-part></tp:taxon-name></italic> Schellenberg (<tp:taxon-name><tp:taxon-name-part taxon-name-part-type="order">Amphipoda</tp:taxon-name-part></tp:taxon-name>: <tp:taxon-name><tp:taxon-name-part taxon-name-part-type="family">Phoxocephalidae</tp:taxon-name-part></tp:taxon-name>) from the south-west Atlantic</article-title><source>Journal of Natural History</source><volume>37</volume><issue>21</issue><fpage>2521</fpage><lpage>2545</lpage><pub-id pub-id-type="doi">10.1080/00222930210155675</pub-id></element-citation></ref></ref-list></tp:taxon-treatment>
