# Supplementary material for: Ocean Species Discoveries 13–27 — Taxonomic contributions to the diversity of Polychaeta, Mollusca and Crustacea
Source: Biodivers Data J. 2025 Oct 15;13:e160349. doi: 10.3897/BDJ.13.e160349 (PMC12547430; doi:10.3897/BDJ.13.e160349)
Supplement: XML Treatment for Zeaione everta [file BDJ.13.e160349-treatment13.xml]

<!DOCTYPE tp:taxon-treatment
  PUBLIC "-//TaxonX//DTD Taxonomic Treatment Publishing DTD v0 20100105//EN" "tax-treatment-NSO.dtd">
<tp:taxon-treatment xmlns:tp="http://www.plazi.org/taxpub"><tp:treatment-meta><mixed-citation publication-type="journal"><person-group><name><surname>(SOSA)</surname><given-names>Senckenberg Ocean Species Alliance</given-names></name><name><surname>Andrade</surname><given-names>Luiz F.</given-names></name><name><surname>Boyko</surname><given-names>Christopher B.</given-names></name><name><surname>Brandt</surname><given-names>Angelika</given-names></name><name><surname>Buge</surname><given-names>Barbara</given-names></name><name><surname>Dávila Jiménez</surname><given-names>Yasmín</given-names></name><name><surname>Henseler</surname><given-names>Mats</given-names></name><name><surname>Hernández Alcántara</surname><given-names>Pablo</given-names></name><name><surname>Jóźwiak</surname><given-names>Piotr</given-names></name><name><surname>Knauber</surname><given-names>Henry</given-names></name><name><surname>Marcondes Machado</surname><given-names>Fabrizio</given-names></name><name><surname>Martínez-Muñoz</surname><given-names>Carlos A.</given-names></name><name><surname>Momtazi</surname><given-names>Farzaneh</given-names></name><name><surname>Nakadera</surname><given-names>Yumi</given-names></name><name><surname>Qiu</surname><given-names>Jian-Wen</given-names></name><name><surname>Riehl</surname><given-names>Torben</given-names></name><name><surname>Rouse</surname><given-names>Greg W.</given-names></name><name><surname>Sigwart</surname><given-names>Julia D.</given-names></name><name><surname>Sirenko</surname><given-names>Boris</given-names></name><name><surname>Souza-Filho</surname><given-names>Jesser F.</given-names></name><name><surname>Steger</surname><given-names>Jan</given-names></name><name><surname>Stępień</surname><given-names>Anna</given-names></name><name><surname>Tilic</surname><given-names>Ekin</given-names></name><name><surname>Trautwein</surname><given-names>Bianca</given-names></name><name><surname>Vončina</surname><given-names>Katarzyna</given-names></name><name><surname>Williams</surname><given-names>Jason D.</given-names></name><name><surname>Zhang</surname><given-names>Junlong</given-names></name></person-group><article-title>Ocean Species Discoveries 13–27 — Taxonomic contributions to the diversity of <tp:taxon-name><tp:taxon-name-part taxon-name-part-type="class">Polychaeta</tp:taxon-name-part></tp:taxon-name>, <tp:taxon-name><tp:taxon-name-part taxon-name-part-type="phylum">Mollusca</tp:taxon-name-part></tp:taxon-name> and <tp:taxon-name><tp:taxon-name-part taxon-name-part-type="subphylum">Crustacea</tp:taxon-name-part></tp:taxon-name></article-title><source>Biodivers Data J</source><day>15</day><month>10</month><year>2025</year><volume>13</volume><pub-id pub-id-type="doi">10.3897/BDJ.13.e160349</pub-id></mixed-citation></tp:treatment-meta><tp:nomenclature><tp:taxon-name><object-id xmlns:xlink="http://www.w3.org/1999/xlink" content-type="arpha" xlink:type="simple">FEEEA8CE-792D-57AF-AD19-3840A1CA5996</object-id><tp:taxon-name-part taxon-name-part-type="genus">Zeaione</tp:taxon-name-part> <tp:taxon-name-part taxon-name-part-type="species">everta</tp:taxon-name-part><object-id xmlns:xlink="http://www.w3.org/1999/xlink" content-type="zoobank" xlink:type="simple" object-id-type="ZooBank">304A9242-DE90-4623-ABE0-F15E20D9855C</object-id></tp:taxon-name><tp:taxon-authority>Boyko &amp; Williams</tp:taxon-authority><tp:taxon-status xmlns:xlink="http://www.w3.org/1999/xlink" xlink:type="simple">sp. nov.</tp:taxon-status></tp:nomenclature><tp:treatment-sec sec-type="materials"><title>Materials</title><list list-type="alpha-lower" list-content="occurrences"><list-item><p><bold>Type status:</bold> <named-content xmlns:xlink="http://www.w3.org/1999/xlink" content-type="dwc:typeStatus" xlink:type="simple">Holotype</named-content>. <bold>Occurrence:</bold> catalogNumber: <named-content xmlns:xlink="http://www.w3.org/1999/xlink" content-type="dwc:catalogNumber" xlink:type="simple">NMV J62877</named-content>; occurrenceRemarks: <named-content xmlns:xlink="http://www.w3.org/1999/xlink" content-type="dwc:occurrenceRemarks" xlink:type="simple">infesting left branchial chamber of female <italic><tp:taxon-name><tp:taxon-name-part taxon-name-part-type="genus" reg="Eucalliaxiopsis">Eucalliaxiopsis</tp:taxon-name-part> <tp:taxon-name-part taxon-name-part-type="species" reg="aequimana">aequimana</tp:taxon-name-part></tp:taxon-name></italic> (Baker, 1907) (9.6 mm carapace length; MV J59759)</named-content>; recordedBy: <named-content xmlns:xlink="http://www.w3.org/1999/xlink" content-type="dwc:recordedBy" xlink:type="simple">Museum Research Group of Victoria</named-content>; individualCount: <named-content xmlns:xlink="http://www.w3.org/1999/xlink" content-type="dwc:individualCount" xlink:type="simple">1</named-content>; sex: <named-content xmlns:xlink="http://www.w3.org/1999/xlink" content-type="dwc:sex" xlink:type="simple">female</named-content>; lifeStage: <named-content xmlns:xlink="http://www.w3.org/1999/xlink" content-type="dwc:lifeStage" xlink:type="simple">adult</named-content>; reproductiveCondition: <named-content xmlns:xlink="http://www.w3.org/1999/xlink" content-type="dwc:reproductiveCondition" xlink:type="simple">mature</named-content>; preparations: <named-content xmlns:xlink="http://www.w3.org/1999/xlink" content-type="dwc:preparations" xlink:type="simple">70% EtOH</named-content>; occurrenceID: <named-content xmlns:xlink="http://www.w3.org/1999/xlink" content-type="dwc:occurrenceID" xlink:type="simple">F3E9A10D-072C-57F1-A9DA-57A45CDC716B</named-content>; <bold>Taxon:</bold> scientificName: <named-content xmlns:xlink="http://www.w3.org/1999/xlink" content-type="dwc:scientificName" xlink:type="simple"><italic><tp:taxon-name><tp:taxon-name-part taxon-name-part-type="genus" reg="Zeaione">Zeaione</tp:taxon-name-part> <tp:taxon-name-part taxon-name-part-type="species" reg="everta">everta</tp:taxon-name-part></tp:taxon-name></italic> Boyko &amp; Williams</named-content>; kingdom: <named-content xmlns:xlink="http://www.w3.org/1999/xlink" content-type="dwc:kingdom" xlink:type="simple"><tp:taxon-name><tp:taxon-name-part taxon-name-part-type="kingdom">Animalia</tp:taxon-name-part></tp:taxon-name></named-content>; phylum: <named-content xmlns:xlink="http://www.w3.org/1999/xlink" content-type="dwc:phylum" xlink:type="simple"><tp:taxon-name><tp:taxon-name-part taxon-name-part-type="phylum">Arthropoda</tp:taxon-name-part></tp:taxon-name></named-content>; class: <named-content xmlns:xlink="http://www.w3.org/1999/xlink" content-type="dwc:class" xlink:type="simple"><tp:taxon-name><tp:taxon-name-part taxon-name-part-type="class">Malacostraca</tp:taxon-name-part></tp:taxon-name></named-content>; order: <named-content xmlns:xlink="http://www.w3.org/1999/xlink" content-type="dwc:order" xlink:type="simple"><tp:taxon-name><tp:taxon-name-part taxon-name-part-type="order">Isopoda</tp:taxon-name-part></tp:taxon-name></named-content>; family: <named-content xmlns:xlink="http://www.w3.org/1999/xlink" content-type="dwc:family" xlink:type="simple"><tp:taxon-name><tp:taxon-name-part taxon-name-part-type="family">Bopyridae</tp:taxon-name-part></tp:taxon-name></named-content>; genus: <named-content xmlns:xlink="http://www.w3.org/1999/xlink" content-type="dwc:genus" xlink:type="simple"><tp:taxon-name><tp:taxon-name-part taxon-name-part-type="genus">Zeaione</tp:taxon-name-part></tp:taxon-name></named-content>; specificEpithet: <named-content xmlns:xlink="http://www.w3.org/1999/xlink" content-type="dwc:specificEpithet" xlink:type="simple"><tp:taxon-name><tp:taxon-name-part taxon-name-part-type="genus" reg="Zeaione"/><tp:taxon-name-part taxon-name-part-type="species" reg="everta">everta</tp:taxon-name-part></tp:taxon-name></named-content>; taxonRank: <named-content xmlns:xlink="http://www.w3.org/1999/xlink" content-type="dwc:taxonRank" xlink:type="simple">species</named-content>; scientificNameAuthorship: <named-content xmlns:xlink="http://www.w3.org/1999/xlink" content-type="dwc:scientificNameAuthorship" xlink:type="simple">Boyko &amp; Williams</named-content>; nomenclaturalCode: <named-content xmlns:xlink="http://www.w3.org/1999/xlink" content-type="dwc:nomenclaturalCode" xlink:type="simple">ICZN</named-content>; <bold>Location:</bold> higherGeography: <named-content xmlns:xlink="http://www.w3.org/1999/xlink" content-type="dwc:higherGeography" xlink:type="simple">Pacific Ocean</named-content>; continent: <named-content xmlns:xlink="http://www.w3.org/1999/xlink" content-type="dwc:continent" xlink:type="simple">Australia</named-content>; country: <named-content xmlns:xlink="http://www.w3.org/1999/xlink" content-type="dwc:country" xlink:type="simple">Australia</named-content>; stateProvince: <named-content xmlns:xlink="http://www.w3.org/1999/xlink" content-type="dwc:stateProvince" xlink:type="simple">Victoria</named-content>; locality: <named-content xmlns:xlink="http://www.w3.org/1999/xlink" content-type="dwc:locality" xlink:type="simple">San Remo, transect 4, northwest from rock outcrop 1.1 km</named-content>; verbatimDepth: <named-content xmlns:xlink="http://www.w3.org/1999/xlink" content-type="dwc:verbatimDepth" xlink:type="simple">intertidal</named-content>; verbatimCoordinates: <named-content xmlns:xlink="http://www.w3.org/1999/xlink" content-type="dwc:verbatimCoordinates" xlink:type="simple"><named-content content-type="dwc:verbatimCoordinates" xlink:type="simple">38°32'S, 145°23'E</named-content></named-content>; verbatimLatitude: <named-content xmlns:xlink="http://www.w3.org/1999/xlink" content-type="dwc:verbatimLatitude" xlink:type="simple">38°32'S</named-content>; verbatimLongitude: <named-content xmlns:xlink="http://www.w3.org/1999/xlink" content-type="dwc:verbatimLongitude" xlink:type="simple">145°23'E</named-content>; <bold>Identification:</bold> identifiedBy: <named-content xmlns:xlink="http://www.w3.org/1999/xlink" content-type="dwc:identifiedBy" xlink:type="simple">G.C.B. Poore (host); C.B. Boyko, J.D. Williams (parasite)</named-content>; <bold>Event:</bold> samplingProtocol: <named-content xmlns:xlink="http://www.w3.org/1999/xlink" content-type="dwc:samplingProtocol" xlink:type="simple">hand collected</named-content>; eventDate: <named-content xmlns:xlink="http://www.w3.org/1999/xlink" content-type="dwc:eventDate" xlink:type="simple">13-03-1993</named-content>; habitat: <named-content xmlns:xlink="http://www.w3.org/1999/xlink" content-type="dwc:habitat" xlink:type="simple">intertidal sediment</named-content>; <bold>Record Level:</bold> institutionID: <named-content xmlns:xlink="http://www.w3.org/1999/xlink" content-type="dwc:institutionID" xlink:type="simple">http://grscicoll.org/institution/museum-victoria</named-content>; institutionCode: <named-content xmlns:xlink="http://www.w3.org/1999/xlink" content-type="dwc:institutionCode" xlink:type="simple">NMV</named-content>; basisOfRecord: <named-content xmlns:xlink="http://www.w3.org/1999/xlink" content-type="dwc:basisOfRecord" xlink:type="simple">PreservedSpecimen</named-content></p></list-item><list-item><p><bold>Type status:</bold> <named-content xmlns:xlink="http://www.w3.org/1999/xlink" content-type="dwc:typeStatus" xlink:type="simple">Paratype</named-content>. <bold>Occurrence:</bold> catalogNumber: <named-content xmlns:xlink="http://www.w3.org/1999/xlink" content-type="dwc:catalogNumber" xlink:type="simple">NMV J76267</named-content>; occurrenceRemarks: <named-content xmlns:xlink="http://www.w3.org/1999/xlink" content-type="dwc:occurrenceRemarks" xlink:type="simple">infesting left branchial chamber of female <italic><tp:taxon-name><tp:taxon-name-part taxon-name-part-type="genus" reg="Eucalliaxiopsis">Eucalliaxiopsis</tp:taxon-name-part> <tp:taxon-name-part taxon-name-part-type="species" reg="aequimana">aequimana</tp:taxon-name-part></tp:taxon-name></italic> (Baker, 1907) (9.6 mm carapace length; MV J59759)</named-content>; recordedBy: <named-content xmlns:xlink="http://www.w3.org/1999/xlink" content-type="dwc:recordedBy" xlink:type="simple">Museum Research Group of Victoria</named-content>; individualCount: <named-content xmlns:xlink="http://www.w3.org/1999/xlink" content-type="dwc:individualCount" xlink:type="simple">1</named-content>; sex: <named-content xmlns:xlink="http://www.w3.org/1999/xlink" content-type="dwc:sex" xlink:type="simple">male</named-content>; lifeStage: <named-content xmlns:xlink="http://www.w3.org/1999/xlink" content-type="dwc:lifeStage" xlink:type="simple">adult</named-content>; reproductiveCondition: <named-content xmlns:xlink="http://www.w3.org/1999/xlink" content-type="dwc:reproductiveCondition" xlink:type="simple">mature</named-content>; preparations: <named-content xmlns:xlink="http://www.w3.org/1999/xlink" content-type="dwc:preparations" xlink:type="simple">70% EtOH</named-content>; occurrenceID: <named-content xmlns:xlink="http://www.w3.org/1999/xlink" content-type="dwc:occurrenceID" xlink:type="simple">1C2648FB-0E92-51B1-ABC2-4C83D475554C</named-content>; <bold>Taxon:</bold> scientificName: <named-content xmlns:xlink="http://www.w3.org/1999/xlink" content-type="dwc:scientificName" xlink:type="simple"><italic><tp:taxon-name><tp:taxon-name-part taxon-name-part-type="genus" reg="Zeaione">Zeaione</tp:taxon-name-part> <tp:taxon-name-part taxon-name-part-type="species" reg="everta">everta</tp:taxon-name-part></tp:taxon-name></italic> Boyko &amp; Williams</named-content>; kingdom: <named-content xmlns:xlink="http://www.w3.org/1999/xlink" content-type="dwc:kingdom" xlink:type="simple"><tp:taxon-name><tp:taxon-name-part taxon-name-part-type="kingdom">Animalia</tp:taxon-name-part></tp:taxon-name></named-content>; phylum: <named-content xmlns:xlink="http://www.w3.org/1999/xlink" content-type="dwc:phylum" xlink:type="simple"><tp:taxon-name><tp:taxon-name-part taxon-name-part-type="phylum">Arthropoda</tp:taxon-name-part></tp:taxon-name></named-content>; class: <named-content xmlns:xlink="http://www.w3.org/1999/xlink" content-type="dwc:class" xlink:type="simple"><tp:taxon-name><tp:taxon-name-part taxon-name-part-type="class">Malacostraca</tp:taxon-name-part></tp:taxon-name></named-content>; order: <named-content xmlns:xlink="http://www.w3.org/1999/xlink" content-type="dwc:order" xlink:type="simple"><tp:taxon-name><tp:taxon-name-part taxon-name-part-type="order">Isopoda</tp:taxon-name-part></tp:taxon-name></named-content>; family: <named-content xmlns:xlink="http://www.w3.org/1999/xlink" content-type="dwc:family" xlink:type="simple"><tp:taxon-name><tp:taxon-name-part taxon-name-part-type="family">Bopyridae</tp:taxon-name-part></tp:taxon-name></named-content>; genus: <named-content xmlns:xlink="http://www.w3.org/1999/xlink" content-type="dwc:genus" xlink:type="simple"><tp:taxon-name><tp:taxon-name-part taxon-name-part-type="genus">Zeaione</tp:taxon-name-part></tp:taxon-name></named-content>; specificEpithet: <named-content xmlns:xlink="http://www.w3.org/1999/xlink" content-type="dwc:specificEpithet" xlink:type="simple"><tp:taxon-name><tp:taxon-name-part taxon-name-part-type="genus" reg="Zeaione"/><tp:taxon-name-part taxon-name-part-type="species" reg="everta">everta</tp:taxon-name-part></tp:taxon-name></named-content>; taxonRank: <named-content xmlns:xlink="http://www.w3.org/1999/xlink" content-type="dwc:taxonRank" xlink:type="simple">species</named-content>; scientificNameAuthorship: <named-content xmlns:xlink="http://www.w3.org/1999/xlink" content-type="dwc:scientificNameAuthorship" xlink:type="simple">Boyko &amp; Williams</named-content>; nomenclaturalCode: <named-content xmlns:xlink="http://www.w3.org/1999/xlink" content-type="dwc:nomenclaturalCode" xlink:type="simple">ICZN</named-content>; <bold>Location:</bold> higherGeography: <named-content xmlns:xlink="http://www.w3.org/1999/xlink" content-type="dwc:higherGeography" xlink:type="simple">Pacific Ocean</named-content>; continent: <named-content xmlns:xlink="http://www.w3.org/1999/xlink" content-type="dwc:continent" xlink:type="simple">Australia</named-content>; country: <named-content xmlns:xlink="http://www.w3.org/1999/xlink" content-type="dwc:country" xlink:type="simple">Australia</named-content>; stateProvince: <named-content xmlns:xlink="http://www.w3.org/1999/xlink" content-type="dwc:stateProvince" xlink:type="simple">Victoria</named-content>; locality: <named-content xmlns:xlink="http://www.w3.org/1999/xlink" content-type="dwc:locality" xlink:type="simple">San Remo, transect 4, northwest from rock outcrop 1.1 km</named-content>; verbatimDepth: <named-content xmlns:xlink="http://www.w3.org/1999/xlink" content-type="dwc:verbatimDepth" xlink:type="simple">intertidal</named-content>; <bold>Identification:</bold> identifiedBy: <named-content xmlns:xlink="http://www.w3.org/1999/xlink" content-type="dwc:identifiedBy" xlink:type="simple">G.C.B. Poore (host); C.B. Boyko, J.D. Williams (parasite)</named-content>; <bold>Event:</bold> samplingProtocol: <named-content xmlns:xlink="http://www.w3.org/1999/xlink" content-type="dwc:samplingProtocol" xlink:type="simple">hand collected</named-content>; eventDate: <named-content xmlns:xlink="http://www.w3.org/1999/xlink" content-type="dwc:eventDate" xlink:type="simple">13-03-1993</named-content>; habitat: <named-content xmlns:xlink="http://www.w3.org/1999/xlink" content-type="dwc:habitat" xlink:type="simple">intertidal sediment</named-content>; <bold>Record Level:</bold> institutionID: <named-content xmlns:xlink="http://www.w3.org/1999/xlink" content-type="dwc:institutionID" xlink:type="simple">http://grscicoll.org/institution/museum-victoria</named-content>; institutionCode: <named-content xmlns:xlink="http://www.w3.org/1999/xlink" content-type="dwc:institutionCode" xlink:type="simple">NMV</named-content>; basisOfRecord: <named-content xmlns:xlink="http://www.w3.org/1999/xlink" content-type="dwc:basisOfRecord" xlink:type="simple">PreservedSpecimen</named-content></p></list-item></list></tp:treatment-sec><tp:treatment-sec sec-type="Description"><title>Description</title><p><bold>Female holotype</bold> (Fig. <xref ref-type="fig" rid="F12524797">28</xref>) body length 8.7 mm, maximal width 5.1 mm, head length 1.2 mm, head width 1.9 mm, pleon length 2.3 mm. Body elongate (Fig. <xref ref-type="fig" rid="F12524797">28</xref>A), approximately straight, head deflected very slightly to right (sinistrally rotated &lt; 5°).</p><p><bold>Head</bold> ovate (Fig. <xref ref-type="fig" rid="F12524797">28</xref>A), wider than long, anterior margin straight, narrow frontal lamina extending slightly beyond lateral margins of head, head weakly bilobed. Eyes absent. Barbula with three smooth tapered lobes on each side, smallest lobe covered by other two, median region smooth (Fig. <xref ref-type="fig" rid="F12524797">28</xref>C, D, F). Antennules (Fig. <xref ref-type="fig" rid="F12524797">28</xref>B) of three articles each, extending beyond anterior margin of head; antennae (Fig. <xref ref-type="fig" rid="F12524797">28</xref>B) of five articles each; terminal two articles of antennules and antennae with distal setae. Maxilliped (Fig. <xref ref-type="fig" rid="F12524797">28</xref>D–F) anterior lobe broad, rounded, with low rounded articulated palp, palp and anterior margin with many setae; posterior lobe with small, rounded spur with few plumose setae (Fig. <xref ref-type="fig" rid="F12524797">28</xref>E). First oostegite anterior lobe ovate, posterior lobe oblong, smaller than anterior lobe, with small setae along posterior margin, lobes almost fused, internal ridge smooth, only present on mesiad half of inner surface (Fig. <xref ref-type="fig" rid="F12524797">28</xref>G, H).</p><p><bold>Pereon</bold> (Fig. <xref ref-type="fig" rid="F12524797">28</xref>A) of seven pereomeres, broadest across pereomeres 2 and 3, tapering anteriorly and posteriorly. Dorsolateral margins of pereomeres 6 and 7 with numerous, irregular, mostly semi-spherical protuberances (Fig. <xref ref-type="fig" rid="F12524797">28</xref>I). Small coxal plates on sides of pereomeres 1–5; dorsolateral bosses on pereomeres 1–5. Oostegites smooth; oostegite 5 with fringe of setae on posterior margin (Fig. <xref ref-type="fig" rid="F12524797">28</xref>J). Pereopods 1–7 (Fig. <xref ref-type="fig" rid="F12524797">28</xref>G, K) subequal in size and of similar morphology, small curved dactylus, ovate propodus, triangular carpus, small triangular merus, elongate ischium and subquadrate basis, basis more elongate on posterior pereopods; carpus with stout setae on distal tip (Fig. <xref ref-type="fig" rid="F12524797">28</xref>K).</p><p><bold>Pleon</bold> (Fig. <xref ref-type="fig" rid="F12524797">28</xref>A, J) of six pleomeres, dorsolateral margins of pleomeres 1–6 with numerous, irregular, mostly semi-spherical protuberances (Fig. <xref ref-type="fig" rid="F12524797">28</xref>I). Pleomeres 1–5 with biramous, lamellar pleopods with scalloped posterior margins, decreasing in size posteriorly (Fig. <xref ref-type="fig" rid="F12524797">28</xref>J); exopod ovate; endopod bilobed, outer lobe smaller, round, inner lobe elongate (Fig. <xref ref-type="fig" rid="F12524797">28</xref>L). Five pairs of broad lateral plates, lamellar, with scalloped posterior margins. Pleotelson with biramous, elongate lamellar uropods (missing on left side), inner lobe smaller (Fig. <xref ref-type="fig" rid="F12524797">28</xref>M).</p><p><bold>Male paratype (allotype)</bold> (Fig. <xref ref-type="fig" rid="F12524799">29</xref>) body length 2.8 mm, maximal width 1.0 mm, head length 0.5 mm, head width 0.6 mm, pleon length 0.7 mm. Body elongate. Small, irregular patches of dark pigmentation on anterior portion of pereomere 1.</p><p><bold>Head</bold> distinct from segment 1, anterior margin of head narrow and rounded, head widest medially (Fig. <xref ref-type="fig" rid="F12524799">29</xref>A), small eyespots mediolaterally. Antennules of three articles each, extending slightly beyond anterior margin of head; antennae of six robust articles each, extending well beyond lateral margins of head; antennae and antennules with few distal setae on each segment, except for basal one; terminal segments of each with tuft of numerous setae (Fig. <xref ref-type="fig" rid="F12524799">29</xref>B). Maxilliped present, two-segmented, distal segment with four long simple setae (Fig. <xref ref-type="fig" rid="F12524799">29</xref>B).</p><p><bold>Pereon</bold> of seven pereomeres, broadest across pereomeres 3 and 4, slightly tapering anteriorly and posteriorly. Lateral margins of pereomeres 1 and 2 directed anteriorly, 3 and 4 directed laterally, 5–7 directed posteriorly. Pereopods (Fig. <xref ref-type="fig" rid="F12524799">29</xref>B, C) subequal; all articles distinct, curved dactylus with minute setae, ovate propodus, triangular carpus, rounded short merus, elongate ischium and basis; carpus with stout setae at anterior tip; pereopod 7 (Fig. <xref ref-type="fig" rid="F12524799">29</xref>C) similar in morphology to pereopod 1, except dactylus slightly shorter, propodus proportionally larger and basis more elongate.</p><p><bold>Pleon</bold> (Fig. <xref ref-type="fig" rid="F12524799">29</xref>A, D) of six pleomeres, markedly narrower than pereon, pleomeres rounded posteriorly, all pleomeres distinctly segmented, pleomeres 1­–5 with very low rounded pleopods; no mid-ventral tubercles (Fig. <xref ref-type="fig" rid="F12524799">29</xref>D). Pleotelson (Fig. <xref ref-type="fig" rid="F12524799">29</xref>A, D) indented medially with robust anal cone, distolaterally produced into rounded lobes, with scales and setae; uropods absent.</p><sec sec-type="Type material"><title>Type material</title><p>Holotype (NMV J62877) and allotype (NMV J62877a). The holotype is an adult female; the paratype (allotype) is an adult male.</p></sec><sec sec-type="Material examined"><title>Material examined</title><p>Holotype (NMV J62877), ♀ adult, in intertidal sediment, infesting left branchial chamber of ♀ <italic><tp:taxon-name><tp:taxon-name-part taxon-name-part-type="genus" reg="Eucalliaxiopsis">Eucalliaxiopsis</tp:taxon-name-part> <tp:taxon-name-part taxon-name-part-type="species" reg="aequimana">aequimana</tp:taxon-name-part></tp:taxon-name></italic>.</p><p>Paratype (allotype) (NMV J62877a), ♂ adult, same data as holotype.</p></sec><sec sec-type="Type locality"><title>Type locality</title><p>Pacific Ocean, Australia, Victoria, San Remo, <named-content xmlns:xlink="http://www.w3.org/1999/xlink" content-type="dwc:verbatimCoordinates" xlink:type="simple">38°32'S, 145°23'E</named-content>, intertidal.</p></sec></tp:treatment-sec><tp:treatment-sec sec-type="Diagnosis"><title>Diagnosis</title><p>As for genus.</p></tp:treatment-sec><tp:treatment-sec sec-type="Etymology"><title>Etymology</title><p>The species name is given after the historical name of the corn variety <tp:taxon-name><tp:taxon-name-part taxon-name-part-type="genus" reg="Zea">Zea</tp:taxon-name-part> <tp:taxon-name-part taxon-name-part-type="species" reg="mays">mays</tp:taxon-name-part> <tp:taxon-name-part taxon-name-part-type="infraspecific-rank">var.</tp:taxon-name-part> <tp:taxon-name-part taxon-name-part-type="variety" reg="everta">everta</tp:taxon-name-part></tp:taxon-name> Bailey, 1925 (now considered a synonym of <italic><tp:taxon-name><tp:taxon-name-part taxon-name-part-type="genus" reg="Zea">Z.</tp:taxon-name-part> <tp:taxon-name-part taxon-name-part-type="species" reg="mays">mays</tp:taxon-name-part> <tp:taxon-name-part taxon-name-part-type="subspecies" reg="mays">mays</tp:taxon-name-part></tp:taxon-name></italic> Linnaeus, 1753) and, in combination with the genus name, refers to the resemblance between the irregular protuberances on the dorsolateral margins of the female pleomeres and popped kernels of popcorn.</p></tp:treatment-sec><tp:treatment-sec sec-type="Distribution"><title>Distribution</title><p>Only known from type locality.</p></tp:treatment-sec><tp:treatment-sec sec-type="Ecology"><title>Ecology</title><p><bold>Host</bold>: <italic><tp:taxon-name><tp:taxon-name-part taxon-name-part-type="genus" reg="Eucalliaxiopsis">Eucalliaxiopsis</tp:taxon-name-part> <tp:taxon-name-part taxon-name-part-type="species" reg="aequimana">aequimana</tp:taxon-name-part></tp:taxon-name></italic> (Baker, 1907) (<tp:taxon-name><tp:taxon-name-part taxon-name-part-type="subphylum">Crustacea</tp:taxon-name-part></tp:taxon-name>, <tp:taxon-name><tp:taxon-name-part taxon-name-part-type="order">Decapoda</tp:taxon-name-part></tp:taxon-name>, <tp:taxon-name><tp:taxon-name-part taxon-name-part-type="infraorder">Axiidea</tp:taxon-name-part></tp:taxon-name>, <tp:taxon-name><tp:taxon-name-part taxon-name-part-type="family">Eucalliacidae</tp:taxon-name-part></tp:taxon-name> Manning &amp; Felder, 1991), an axiidean shrimp known from intertidal to subtidal sediments in New South Wales (as far north as 33°S), Tasmania, Victoria, South Australia, Western Australia (as far north as 25°S), Australia (<xref ref-type="bibr" rid="B12524734">Poore 2021</xref>). The female host was cited by <xref ref-type="bibr" rid="B12524734">Poore (2021)</xref>, but the presence of the parasite was not noted.</p><p><bold>Additional associates</bold>: Many patches of long, thin thalli with septa were observed on some pereomeres (Fig. <xref ref-type="fig" rid="F12524797">28</xref>I), pleomeres and appendages of the holotype. We interpret these as an unidentified species of Ichthyosporea (formerly <tp:taxon-name><tp:taxon-name-part taxon-name-part-type="class">Mesomycetozoea</tp:taxon-name-part></tp:taxon-name>): <tp:taxon-name><tp:taxon-name-part taxon-name-part-type="order">Eccrinales</tp:taxon-name-part></tp:taxon-name> that are known to be ecto- and endosymbionts associated with crustaceans and other hosts (e.g. <xref ref-type="bibr" rid="B12524506">Boyko et al. (2017)</xref>, <xref ref-type="bibr" rid="B12524780">Williams et al. (2019)</xref>, <xref ref-type="bibr" rid="B12524767">Shields (2022)</xref> and <xref ref-type="bibr" rid="B12524752">Shabardina et al. (2024)</xref>).</p></tp:treatment-sec><tp:treatment-sec sec-type="Taxon discussion"><title>Taxon discussion</title><p>The present record of a bopyrid parasitising <italic><tp:taxon-name><tp:taxon-name-part taxon-name-part-type="genus" reg="Eucalliaxiopsis">Eucalliaxiopsis</tp:taxon-name-part> <tp:taxon-name-part taxon-name-part-type="species" reg="aequimana">aequimana</tp:taxon-name-part></tp:taxon-name></italic> is unique amongst the 45 valid species described in <tp:taxon-name><tp:taxon-name-part taxon-name-part-type="family">Eucalliacidae</tp:taxon-name-part></tp:taxon-name>. This is perhaps not surprising, given that only 15 hosts in <tp:taxon-name><tp:taxon-name-part taxon-name-part-type="infraorder">Axiidea</tp:taxon-name-part></tp:taxon-name> identified to species have previously been reported harbouring bopyrids (<xref ref-type="bibr" rid="B12524717">Markham 2001</xref>, <xref ref-type="bibr" rid="B12524657">An et al. 2009</xref>, <xref ref-type="bibr" rid="B12524743">Romero-Rodríguez and Álvarez 2025</xref>) out of the 927 valid species in <tp:taxon-name><tp:taxon-name-part taxon-name-part-type="infraorder">Axiidea</tp:taxon-name-part></tp:taxon-name> (<xref ref-type="bibr" rid="B12524789">WoRMS 2024</xref>). Clearly, axiideans are a group that is greatly undersampled in terms of the diversity of bopyrids and almost certainly in terms of other parasites as well.</p><p>The new genus and species reported herein is a member of <tp:taxon-name><tp:taxon-name-part taxon-name-part-type="subfamily">Pseudioninae</tp:taxon-name-part></tp:taxon-name> but, while the male resembles those belonging to a number of genera and is relatively non-descript, the female with the popcorn-like protuberances on the posterior pereon and pleon and possessing bilobed pleopodal endopods is not similar to that of any other described pseudionine species. Females of the genus <italic><tp:taxon-name><tp:taxon-name-part taxon-name-part-type="genus" reg="Ionella">Ionella</tp:taxon-name-part></tp:taxon-name></italic> possess extensive digitation on the sides of the pereomeres and pleomeres (<xref ref-type="bibr" rid="B12524743">Romero-Rodríguez and Álvarez 2025</xref>) similar to those of some females of species belonging to <tp:taxon-name><tp:taxon-name-part taxon-name-part-type="subfamily">Keponinae</tp:taxon-name-part></tp:taxon-name> and <tp:taxon-name><tp:taxon-name-part taxon-name-part-type="family">Ionidae</tp:taxon-name-part></tp:taxon-name> associated with axiidean hosts, but these long, thin digitate extensions are also found on the lateral plates and other surfaces, unlike in the new genus where the protuberances are rounded. Other female characters and those of males are very different between these taxa and the new genus. Digitations or protuberances may be an adaptation (e.g. increased surface area for respiration) found in those bopyroids associated with axiidean and other tube-dwelling shrimp hosts.</p></tp:treatment-sec><tp:treatment-sec sec-type="Methods"><title>Methods</title><p>Line drawings of the bopyrid isopods were made by using camera lucida drawing tubes attached to Olympus compound (OLYMPUS CX31) and dissecting microscopes (OLYMPUS SZX12). Adobe Illustrator and a WACOM Cintiq pen display were used to trace original sketches and produce final figures. All parasite specimen measurements were made from camera lucida drawing tube sketches and slide micrometers. Morphological terminology follows that of <xref ref-type="bibr" rid="B12524506">Boyko et al. (2017)</xref>.</p><p><bold>Repository</bold>: The type specimens of the new species were sourced from the Museums Victoria (formerly National Museum of Victoria, NMV) and are deposited there.</p></tp:treatment-sec><tp:treatment-sec><!--Section generated to contain objects referenced in tp:taxon-treatment.--><fig id="F12524797" position="float" orientation="portrait"><object-id xmlns:xlink="http://www.w3.org/1999/xlink" content-type="arpha" xlink:type="simple">A606099A-4741-5F79-8EE8-53793095AB5C</object-id><object-id xmlns:xlink="http://www.w3.org/1999/xlink" content-type="doi" xlink:type="simple">10.3897/BDJ.13.e160349.figure39</object-id><label>Figure 28.</label><caption><p><italic><tp:taxon-name><tp:taxon-name-part taxon-name-part-type="genus" reg="Zeaione">Zeaione</tp:taxon-name-part> <tp:taxon-name-part taxon-name-part-type="species" reg="everta">everta</tp:taxon-name-part></tp:taxon-name></italic> Boyko &amp; Williams, <bold>gen. et sp. nov.</bold>, adult female holotype (NMV J62877). <bold>A</bold> Habitus, dorsal view; <bold>B</bold> Right antennule, antenna and mouthparts, ventral view; <bold>C</bold> Barbula, dashed lines indicate third extension behind outer two extensions; <bold>D</bold> Left maxilliped with outer barbula lobe, external view. <bold>E</bold> Maxilliped spur, close-up showing setae. <bold>F</bold> Scales on outer barbula lobe; <bold>G</bold> Left oostegite 1, external view; <bold>H</bold> Left oostegite 1, internal view; <bold>I</bold> Dorsolateral view of pereomere 7 and pleomere 1 showing irregular protuberences and thalli of an unidentified species of <tp:taxon-name><tp:taxon-name-part taxon-name-part-type="order">Eccrinales</tp:taxon-name-part></tp:taxon-name> (indicated by asterisk); <bold>J</bold> Pleon, ventral view; <bold>K</bold> Right pereopod 7; <bold>L</bold> Right pleopod 1; <bold>M</bold> Pleomere 6 showing biramous uropod on right side, scar of left uropod shown by asterisk. Abbreviations: A1 = antennule, A2 = antenna, Ex = exopod, En = endopod, Mo = mouthparts, per7 = pereomere 7, pleo1, 6 = pleomere 1, 6, Uro = uropod. Scale bars: 2 mm (A), 250 µm (B, D, G–I, K), 500 µm (C, L, M), 50 µm (E, F), 1 mm (J).</p></caption><graphic xmlns:xlink="http://www.w3.org/1999/xlink" xlink:href="bdj-13-e160349-g028.png" position="float" id="oo_1231217.png" orientation="portrait" xlink:type="simple"><uri content-type="original_file" xlink:type="simple">https://binary.pensoft.net/fig/1231217</uri></graphic></fig><fig id="F12524799" position="float" orientation="portrait"><object-id xmlns:xlink="http://www.w3.org/1999/xlink" content-type="arpha" xlink:type="simple">0D66AEA1-2D60-5794-94D8-01F7763C9E91</object-id><label>Figure 29.</label><caption><p><italic><tp:taxon-name><tp:taxon-name-part taxon-name-part-type="genus" reg="Zeaione">Zeaione</tp:taxon-name-part> <tp:taxon-name-part taxon-name-part-type="species" reg="everta">everta</tp:taxon-name-part></tp:taxon-name></italic> Boyko &amp; Williams, <bold>gen. et sp. nov.</bold>, adult male paratype (allotype) (NMV J62877a). <bold>A</bold> Habitus, dorsal view; <bold>B</bold> Left antennule, antenna, mouthparts, maxillipeds (base shown by arrow) and pereopod 1, ventral view; <bold>C</bold> Left pereopod 7; <bold>D</bold> Pleon, ventral view. Abbreviations: A1 = antennule, A2 = antenna, Mo = mouthparts, P7 = pereopod 7. Scale bars: 250 mm (A, D), 50 mm (B, C).</p></caption><graphic xmlns:xlink="http://www.w3.org/1999/xlink" xlink:href="bdj-13-e160349-g029.png" position="float" id="oo_1231218.png" orientation="portrait" xlink:type="simple"><uri content-type="original_file" xlink:type="simple">https://binary.pensoft.net/fig/1231218</uri></graphic></fig></tp:treatment-sec><ref-list><ref id="B12524734"><element-citation xmlns:xlink="http://www.w3.org/1999/xlink" publication-type="article" xlink:type="simple"><person-group person-group-type="author"><name name-style="western"><surname>Poore</surname><given-names>G. C.</given-names></name></person-group><year>2021</year><article-title>Indo-West Pacific and Australian species of <tp:taxon-name><tp:taxon-name-part taxon-name-part-type="family">Eucalliacidae</tp:taxon-name-part></tp:taxon-name> with descriptions of four new species (<tp:taxon-name><tp:taxon-name-part taxon-name-part-type="subphylum">Crustacea</tp:taxon-name-part></tp:taxon-name>: <tp:taxon-name><tp:taxon-name-part taxon-name-part-type="infraorder">Axiidea</tp:taxon-name-part></tp:taxon-name>)</article-title><source>Memoirs of Museum Victoria</source><volume>80</volume><fpage>1</fpage><lpage>41</lpage><pub-id pub-id-type="doi">10.24199/j.mmv.2021.80.01</pub-id></element-citation></ref><ref id="B12524506"><element-citation xmlns:xlink="http://www.w3.org/1999/xlink" publication-type="article" xlink:type="simple"><person-group person-group-type="author"><name name-style="western"><surname>Boyko</surname><given-names>Christopher B.</given-names></name><name name-style="western"><surname>Williams</surname><given-names>Jason D.</given-names></name><name name-style="western"><surname>Shields</surname><given-names>Jeffrey D.</given-names></name></person-group><year>2017</year><article-title>Parasites (<tp:taxon-name><tp:taxon-name-part taxon-name-part-type="order">Isopoda</tp:taxon-name-part></tp:taxon-name>: <tp:taxon-name><tp:taxon-name-part taxon-name-part-type="suborder">Epicaridea</tp:taxon-name-part></tp:taxon-name> and <tp:taxon-name><tp:taxon-name-part taxon-name-part-type="phylum">Nematoda</tp:taxon-name-part></tp:taxon-name>) from ghost and mud shrimp (<tp:taxon-name><tp:taxon-name-part taxon-name-part-type="order">Decapoda</tp:taxon-name-part></tp:taxon-name>: <tp:taxon-name><tp:taxon-name-part taxon-name-part-type="infraorder">Axiidea</tp:taxon-name-part></tp:taxon-name> and <tp:taxon-name><tp:taxon-name-part taxon-name-part-type="infraorder">Gebiidea</tp:taxon-name-part></tp:taxon-name>) with descriptions of a new genus and a new species of bopyrid isopod and clarification of <italic><tp:taxon-name><tp:taxon-name-part taxon-name-part-type="genus" reg="Pseudione">Pseudione</tp:taxon-name-part></tp:taxon-name></italic> Kossmann, 1881</article-title><source>Zootaxa</source><volume>4365</volume><issue>3</issue><fpage>251</fpage><lpage>301</lpage><pub-id pub-id-type="doi">10.11646/zootaxa.4365.3.1</pub-id></element-citation></ref><ref id="B12524780"><element-citation xmlns:xlink="http://www.w3.org/1999/xlink" publication-type="article" xlink:type="simple"><person-group person-group-type="author"><name name-style="western"><surname>Williams</surname><given-names>J. D.</given-names></name><name name-style="western"><surname>Boyko</surname><given-names>C. B.</given-names></name><name name-style="western"><surname>Madad</surname><given-names>A. Z.</given-names></name></person-group><year>2019</year><article-title>Branchial parasitic isopods (<tp:taxon-name><tp:taxon-name-part taxon-name-part-type="subphylum">Crustacea</tp:taxon-name-part></tp:taxon-name>: <tp:taxon-name><tp:taxon-name-part taxon-name-part-type="order">Isopoda</tp:taxon-name-part></tp:taxon-name>: <tp:taxon-name><tp:taxon-name-part taxon-name-part-type="family">Bopyridae</tp:taxon-name-part></tp:taxon-name>: <tp:taxon-name><tp:taxon-name-part taxon-name-part-type="subfamily">Pseudioninae</tp:taxon-name-part></tp:taxon-name>) of hermit crabs (<tp:taxon-name><tp:taxon-name-part taxon-name-part-type="subphylum">Crustacea</tp:taxon-name-part></tp:taxon-name>: <tp:taxon-name><tp:taxon-name-part taxon-name-part-type="order">Decapoda</tp:taxon-name-part></tp:taxon-name>: <tp:taxon-name><tp:taxon-name-part taxon-name-part-type="family">Diogenidae</tp:taxon-name-part></tp:taxon-name>) from the western Pacific, with descriptions of a new genus and three new species</article-title><source>Raffles Bulletin of Zoology</source><volume>67</volume><fpage>84</fpage><lpage>118</lpage><pub-id pub-id-type="doi">10.26107/RBZ-2019-0008</pub-id></element-citation></ref><ref id="B12524767"><element-citation xmlns:xlink="http://www.w3.org/1999/xlink" publication-type="chapter" xlink:type="simple"><person-group person-group-type="author"><name name-style="western"><surname>Shields</surname><given-names>J. D.</given-names></name></person-group><year>2022</year><chapter-title>Parasites of Crustaceans</chapter-title><person-group person-group-type="editor"><name name-style="western"><surname>Rowley</surname><given-names>A. F.</given-names></name><name name-style="western"><surname>Coates</surname><given-names>C. J.</given-names></name><name name-style="western"><surname>Whitten</surname><given-names>M. M. A.</given-names></name></person-group><source>Invertebrate Pathology</source><publisher-name>Oxford University Press</publisher-name><publisher-loc>Oxford</publisher-loc><size units="page">458–502</size><pub-id pub-id-type="doi">10.1093/oso/9780198853756.003.0017</pub-id></element-citation></ref><ref id="B12524752"><element-citation xmlns:xlink="http://www.w3.org/1999/xlink" publication-type="article" xlink:type="simple"><person-group person-group-type="author"><name name-style="western"><surname>Shabardina</surname><given-names>Victoria</given-names></name><name name-style="western"><surname>Dharamshi</surname><given-names>J. E.</given-names></name><name name-style="western"><surname>Ara</surname><given-names>Patricia S.</given-names></name><name name-style="western"><surname>Antó</surname><given-names>Meritxell</given-names></name><name name-style="western"><surname>Bascón</surname><given-names>F. J.</given-names></name><name name-style="western"><surname>Suga</surname><given-names>Hiroshi</given-names></name><name name-style="western"><surname>Marshall</surname><given-names>Wyth</given-names></name><name name-style="western"><surname>Scazzocchio</surname><given-names>Claudio</given-names></name><name name-style="western"><surname>Casacuberta</surname><given-names>Elena</given-names></name><name name-style="western"><surname>Ruiz-Trillo</surname><given-names>Iñaki</given-names></name></person-group><year>2024</year><article-title>Ichthyosporea: a window into the origin of animals</article-title><source>Communications Biology</source><volume>7</volume><issue>915</issue><fpage>1</fpage><lpage>13</lpage><pub-id pub-id-type="doi">10.1038/s42003-024-06608-5</pub-id></element-citation></ref><ref id="B12524717"><element-citation xmlns:xlink="http://www.w3.org/1999/xlink" publication-type="chapter" xlink:type="simple"><person-group person-group-type="author"><name name-style="western"><surname>Markham</surname><given-names>J. C.</given-names></name></person-group><year>2001</year><chapter-title>A review of the bopyrid isopods parasitic on thalassinidean decapods</chapter-title><person-group person-group-type="editor"><name name-style="western"><surname>Kensley</surname><given-names>B.</given-names></name><name name-style="western"><surname>Brusca</surname><given-names>R. C.</given-names></name></person-group><source>Isopod systematics and evolution. Crustacean Issues</source><volume>13</volume><publisher-name>Balkema</publisher-name><publisher-loc>Rotterdam</publisher-loc><size units="page">195-204</size><isbn>90-5809-327-1</isbn></element-citation></ref><ref id="B12524657"><element-citation xmlns:xlink="http://www.w3.org/1999/xlink" publication-type="article" xlink:type="simple"><person-group person-group-type="author"><name name-style="western"><surname>An</surname><given-names>Jianmei</given-names></name><name name-style="western"><surname>Williams</surname><given-names>Jason D.</given-names></name><name name-style="western"><surname>Yu</surname><given-names>Haiyan</given-names></name></person-group><year>2009</year><article-title>The <tp:taxon-name><tp:taxon-name-part taxon-name-part-type="family">Bopyridae</tp:taxon-name-part></tp:taxon-name> (<tp:taxon-name><tp:taxon-name-part taxon-name-part-type="subphylum">Crustacea</tp:taxon-name-part></tp:taxon-name>: <tp:taxon-name><tp:taxon-name-part taxon-name-part-type="order">Isopoda</tp:taxon-name-part></tp:taxon-name>) parasitic on thalassinideans (<tp:taxon-name><tp:taxon-name-part taxon-name-part-type="subphylum">Crustacea</tp:taxon-name-part></tp:taxon-name>: <tp:taxon-name><tp:taxon-name-part taxon-name-part-type="order">Decapoda</tp:taxon-name-part></tp:taxon-name>) from China</article-title><source>Proceedings of the Biological Society of Washington</source><volume>122</volume><issue>2</issue><fpage>225</fpage><lpage>246</lpage><pub-id pub-id-type="doi">10.2988/08-26.1</pub-id></element-citation></ref><ref id="B12524743"><element-citation xmlns:xlink="http://www.w3.org/1999/xlink" publication-type="article" xlink:type="simple"><person-group person-group-type="author"><name name-style="western"><surname>Romero-Rodríguez</surname><given-names>Jesús</given-names></name><name name-style="western"><surname>Álvarez</surname><given-names>Fernando</given-names></name></person-group><year>2025</year><article-title>First parasitic bopyrid isopod of the genus <italic><tp:taxon-name><tp:taxon-name-part taxon-name-part-type="genus" reg="Ionella">Ionella</tp:taxon-name-part></tp:taxon-name></italic> (<tp:taxon-name><tp:taxon-name-part taxon-name-part-type="suborder">Epicaridea</tp:taxon-name-part></tp:taxon-name>: <tp:taxon-name><tp:taxon-name-part taxon-name-part-type="subfamily">Pseudioninae</tp:taxon-name-part></tp:taxon-name>) in the Atlantic</article-title><source>Journal of the Marine Biological Association of the United Kingdom</source><volume>105</volume><issue>e2</issue><fpage>1</fpage><lpage>7</lpage><pub-id pub-id-type="doi">10.1017/S002531542400122X</pub-id></element-citation></ref><ref id="B12524789"><element-citation xmlns:xlink="http://www.w3.org/1999/xlink" publication-type="website" xlink:type="simple"><person-group person-group-type="author"><name name-style="western"><surname>WoRMS</surname></name></person-group><article-title>Axiidea.</article-title><uri xlink:type="simple">https://www.marinespecies.org/aphia.php?p=taxdetails&amp;id=477324</uri><date-in-citation content-type="access-date">2024-12-10T00:28:38+00:00</date-in-citation></element-citation></ref></ref-list></tp:taxon-treatment>
