# Supplementary material for: Ocean Species Discoveries 13–27 — Taxonomic contributions to the diversity of Polychaeta, Mollusca and Crustacea
Source: Biodivers Data J. 2025 Oct 15;13:e160349. doi: 10.3897/BDJ.13.e160349 (PMC12547430; doi:10.3897/BDJ.13.e160349)
Supplement: XML Treatment for Haploniscus bulbosus [file BDJ.13.e160349-treatment14.xml]

<!DOCTYPE tp:taxon-treatment
  PUBLIC "-//TaxonX//DTD Taxonomic Treatment Publishing DTD v0 20100105//EN" "tax-treatment-NSO.dtd">
<tp:taxon-treatment xmlns:tp="http://www.plazi.org/taxpub"><tp:treatment-meta><mixed-citation publication-type="journal"><person-group><name><surname>(SOSA)</surname><given-names>Senckenberg Ocean Species Alliance</given-names></name><name><surname>Andrade</surname><given-names>Luiz F.</given-names></name><name><surname>Boyko</surname><given-names>Christopher B.</given-names></name><name><surname>Brandt</surname><given-names>Angelika</given-names></name><name><surname>Buge</surname><given-names>Barbara</given-names></name><name><surname>Dávila Jiménez</surname><given-names>Yasmín</given-names></name><name><surname>Henseler</surname><given-names>Mats</given-names></name><name><surname>Hernández Alcántara</surname><given-names>Pablo</given-names></name><name><surname>Jóźwiak</surname><given-names>Piotr</given-names></name><name><surname>Knauber</surname><given-names>Henry</given-names></name><name><surname>Marcondes Machado</surname><given-names>Fabrizio</given-names></name><name><surname>Martínez-Muñoz</surname><given-names>Carlos A.</given-names></name><name><surname>Momtazi</surname><given-names>Farzaneh</given-names></name><name><surname>Nakadera</surname><given-names>Yumi</given-names></name><name><surname>Qiu</surname><given-names>Jian-Wen</given-names></name><name><surname>Riehl</surname><given-names>Torben</given-names></name><name><surname>Rouse</surname><given-names>Greg W.</given-names></name><name><surname>Sigwart</surname><given-names>Julia D.</given-names></name><name><surname>Sirenko</surname><given-names>Boris</given-names></name><name><surname>Souza-Filho</surname><given-names>Jesser F.</given-names></name><name><surname>Steger</surname><given-names>Jan</given-names></name><name><surname>Stępień</surname><given-names>Anna</given-names></name><name><surname>Tilic</surname><given-names>Ekin</given-names></name><name><surname>Trautwein</surname><given-names>Bianca</given-names></name><name><surname>Vončina</surname><given-names>Katarzyna</given-names></name><name><surname>Williams</surname><given-names>Jason D.</given-names></name><name><surname>Zhang</surname><given-names>Junlong</given-names></name></person-group><article-title>Ocean Species Discoveries 13–27 — Taxonomic contributions to the diversity of <tp:taxon-name><tp:taxon-name-part taxon-name-part-type="class">Polychaeta</tp:taxon-name-part></tp:taxon-name>, <tp:taxon-name><tp:taxon-name-part taxon-name-part-type="phylum">Mollusca</tp:taxon-name-part></tp:taxon-name> and <tp:taxon-name><tp:taxon-name-part taxon-name-part-type="subphylum">Crustacea</tp:taxon-name-part></tp:taxon-name></article-title><source>Biodivers Data J</source><day>15</day><month>10</month><year>2025</year><volume>13</volume><pub-id pub-id-type="doi">10.3897/BDJ.13.e160349</pub-id></mixed-citation></tp:treatment-meta><tp:nomenclature><tp:taxon-name><object-id xmlns:xlink="http://www.w3.org/1999/xlink" content-type="arpha" xlink:type="simple">60B97DC8-3D49-5B82-B105-DBF3BD4D16ED</object-id><tp:taxon-name-part taxon-name-part-type="genus">Haploniscus</tp:taxon-name-part> <tp:taxon-name-part taxon-name-part-type="species">bulbosus</tp:taxon-name-part><object-id xmlns:xlink="http://www.w3.org/1999/xlink" content-type="zoobank" xlink:type="simple" object-id-type="ZooBank">D93623F0-8CB9-4CD4-9BAA-A39CECF1F02A</object-id><object-id xmlns:xlink="http://www.w3.org/1999/xlink" xlink:type="simple" object-id-type="WoRMS">https://www.marinespecies.org/aphia.php?p=taxdetails&amp;id=118351</object-id></tp:taxon-name><tp:taxon-authority>Henseler, Knauber &amp; Riehl</tp:taxon-authority><tp:taxon-status xmlns:xlink="http://www.w3.org/1999/xlink" xlink:type="simple">sp. nov.</tp:taxon-status></tp:nomenclature><tp:treatment-sec sec-type="materials"><title>Materials</title><list list-type="alpha-lower" list-content="occurrences"><list-item><p><bold>Type status:</bold> <named-content xmlns:xlink="http://www.w3.org/1999/xlink" content-type="dwc:typeStatus" xlink:type="simple">Holotype</named-content>. <bold>Occurrence:</bold> catalogNumber: <named-content xmlns:xlink="http://www.w3.org/1999/xlink" content-type="dwc:catalogNumber" xlink:type="simple">SMF 62946</named-content>; recordNumber: <named-content xmlns:xlink="http://www.w3.org/1999/xlink" content-type="dwc:recordNumber" xlink:type="simple">KBHap003</named-content>; individualCount: <named-content xmlns:xlink="http://www.w3.org/1999/xlink" content-type="dwc:individualCount" xlink:type="simple">1</named-content>; sex: <named-content xmlns:xlink="http://www.w3.org/1999/xlink" content-type="dwc:sex" xlink:type="simple">male</named-content>; lifeStage: <named-content xmlns:xlink="http://www.w3.org/1999/xlink" content-type="dwc:lifeStage" xlink:type="simple">adult</named-content>; preparations: <named-content xmlns:xlink="http://www.w3.org/1999/xlink" content-type="dwc:preparations" xlink:type="simple">whole animal (ETOH)</named-content>; occurrenceID: <named-content xmlns:xlink="http://www.w3.org/1999/xlink" content-type="dwc:occurrenceID" xlink:type="simple">C7CBAC4D-BD5E-557E-B66D-85C1D2AF559A</named-content>; <bold>Taxon:</bold> scientificName: <named-content xmlns:xlink="http://www.w3.org/1999/xlink" content-type="dwc:scientificName" xlink:type="simple"><italic><tp:taxon-name><tp:taxon-name-part taxon-name-part-type="genus" reg="Haploniscus">Haploniscus</tp:taxon-name-part> <tp:taxon-name-part taxon-name-part-type="species" reg="bulbosus">bulbosus</tp:taxon-name-part></tp:taxon-name></italic> Henseler, Knauber &amp; Riehl</named-content>; kingdom: <named-content xmlns:xlink="http://www.w3.org/1999/xlink" content-type="dwc:kingdom" xlink:type="simple"><tp:taxon-name><tp:taxon-name-part taxon-name-part-type="kingdom">Animalia</tp:taxon-name-part></tp:taxon-name></named-content>; phylum: <named-content xmlns:xlink="http://www.w3.org/1999/xlink" content-type="dwc:phylum" xlink:type="simple"><tp:taxon-name><tp:taxon-name-part taxon-name-part-type="phylum">Arthropoda</tp:taxon-name-part></tp:taxon-name></named-content>; class: <named-content xmlns:xlink="http://www.w3.org/1999/xlink" content-type="dwc:class" xlink:type="simple"><tp:taxon-name><tp:taxon-name-part taxon-name-part-type="class">Malacostraca</tp:taxon-name-part></tp:taxon-name></named-content>; order: <named-content xmlns:xlink="http://www.w3.org/1999/xlink" content-type="dwc:order" xlink:type="simple"><tp:taxon-name><tp:taxon-name-part taxon-name-part-type="order">Isopoda</tp:taxon-name-part></tp:taxon-name></named-content>; family: <named-content xmlns:xlink="http://www.w3.org/1999/xlink" content-type="dwc:family" xlink:type="simple"><tp:taxon-name><tp:taxon-name-part taxon-name-part-type="family">Haploniscidae</tp:taxon-name-part></tp:taxon-name></named-content>; genus: <named-content xmlns:xlink="http://www.w3.org/1999/xlink" content-type="dwc:genus" xlink:type="simple"><tp:taxon-name><tp:taxon-name-part taxon-name-part-type="genus">Haploniscus</tp:taxon-name-part></tp:taxon-name></named-content>; specificEpithet: <named-content xmlns:xlink="http://www.w3.org/1999/xlink" content-type="dwc:specificEpithet" xlink:type="simple"><tp:taxon-name><tp:taxon-name-part taxon-name-part-type="genus" reg="Haploniscus"/><tp:taxon-name-part taxon-name-part-type="species" reg="bulbosus">bulbosus</tp:taxon-name-part></tp:taxon-name></named-content>; scientificNameAuthorship: <named-content xmlns:xlink="http://www.w3.org/1999/xlink" content-type="dwc:scientificNameAuthorship" xlink:type="simple">Henseler, Knauber &amp; Riehl</named-content>; nomenclaturalCode: <named-content xmlns:xlink="http://www.w3.org/1999/xlink" content-type="dwc:nomenclaturalCode" xlink:type="simple">ICZN</named-content>; <bold>Location:</bold> higherGeography: <named-content xmlns:xlink="http://www.w3.org/1999/xlink" content-type="dwc:higherGeography" xlink:type="simple">Pacific Ocean</named-content>; locality: <named-content xmlns:xlink="http://www.w3.org/1999/xlink" content-type="dwc:locality" xlink:type="simple">North-west Pacific Ocean, KuramBio station SO223-10-09</named-content>; verbatimDepth: <named-content xmlns:xlink="http://www.w3.org/1999/xlink" content-type="dwc:verbatimDepth" xlink:type="simple">5264-5266 m</named-content>; verbatimLatitude: <named-content xmlns:xlink="http://www.w3.org/1999/xlink" content-type="dwc:verbatimLatitude" xlink:type="simple">41°11'16.188''N</named-content>; verbatimLongitude: <named-content xmlns:xlink="http://www.w3.org/1999/xlink" content-type="dwc:verbatimLongitude" xlink:type="simple">150°5'36.888''E</named-content>; decimalLatitude: <named-content xmlns:xlink="http://www.w3.org/1999/xlink" content-type="dwc:decimalLatitude" xlink:type="simple">41.18783</named-content>; decimalLongitude: <named-content xmlns:xlink="http://www.w3.org/1999/xlink" content-type="dwc:decimalLongitude" xlink:type="simple">150.09358</named-content>; <bold>Identification:</bold> identifiedBy: <named-content xmlns:xlink="http://www.w3.org/1999/xlink" content-type="dwc:identifiedBy" xlink:type="simple">Henry Knauber</named-content>; <bold>Event:</bold> samplingProtocol: <named-content xmlns:xlink="http://www.w3.org/1999/xlink" content-type="dwc:samplingProtocol" xlink:type="simple">Benthos trawl, Camera-Epibenthic Sledge, sieved through 0.3 mm mesh | Riehl T, Brenke N, Brix S, Driskell A, Kaiser S, Brandt A (2014) Field and laboratory methods for DNA studies on deep-sea isopod crustaceans. Polish Polar Research 35: 205–226. https://doi.org/10.2478/popore−2014−0018 | Brandt A, Malyutina MV (2012) The German-Russian deep-sea expedition KuramBio (Kurile Kamchatka Biodiversity Study) : to the Kurile Kamchatka Trench and abyssal plain on board of the R/V SONNE, 223rd Expedition, 21 July - 7 September 2012. University of Hamburg; Biozentrum Grindel &amp; Zoologisches Museum Hamburg, Hamburg. Cruise Report, 100pp. Available from: http://edok01.tib.uni-hannover.de/edoks/e01fb13/741102293.pdf.</named-content>; eventDate: <named-content xmlns:xlink="http://www.w3.org/1999/xlink" content-type="dwc:eventDate" xlink:type="simple">26.08.2012</named-content>; habitat: <named-content xmlns:xlink="http://www.w3.org/1999/xlink" content-type="dwc:habitat" xlink:type="simple">abyssal sediment</named-content>; fieldNumber: <named-content xmlns:xlink="http://www.w3.org/1999/xlink" content-type="dwc:fieldNumber" xlink:type="simple">SO223-10-09</named-content>; <bold>Record Level:</bold> collectionID: <named-content xmlns:xlink="http://www.w3.org/1999/xlink" content-type="dwc:collectionID" xlink:type="simple"><tp:taxon-name><tp:taxon-name-part taxon-name-part-type="subphylum">Crustacea</tp:taxon-name-part></tp:taxon-name></named-content>; institutionCode: <named-content xmlns:xlink="http://www.w3.org/1999/xlink" content-type="dwc:institutionCode" xlink:type="simple">SMF</named-content>; basisOfRecord: <named-content xmlns:xlink="http://www.w3.org/1999/xlink" content-type="dwc:basisOfRecord" xlink:type="simple">PreservedSpecimen</named-content></p></list-item><list-item><p><bold>Type status:</bold> <named-content xmlns:xlink="http://www.w3.org/1999/xlink" content-type="dwc:typeStatus" xlink:type="simple">Paratype</named-content>. <bold>Occurrence:</bold> catalogNumber: <named-content xmlns:xlink="http://www.w3.org/1999/xlink" content-type="dwc:catalogNumber" xlink:type="simple">SMF 62947</named-content>; recordNumber: <named-content xmlns:xlink="http://www.w3.org/1999/xlink" content-type="dwc:recordNumber" xlink:type="simple">KBHap004</named-content>; individualCount: <named-content xmlns:xlink="http://www.w3.org/1999/xlink" content-type="dwc:individualCount" xlink:type="simple">1</named-content>; sex: <named-content xmlns:xlink="http://www.w3.org/1999/xlink" content-type="dwc:sex" xlink:type="simple">male</named-content>; lifeStage: <named-content xmlns:xlink="http://www.w3.org/1999/xlink" content-type="dwc:lifeStage" xlink:type="simple">adult</named-content>; preparations: <named-content xmlns:xlink="http://www.w3.org/1999/xlink" content-type="dwc:preparations" xlink:type="simple">whole animal (ETOH)</named-content>; occurrenceID: <named-content xmlns:xlink="http://www.w3.org/1999/xlink" content-type="dwc:occurrenceID" xlink:type="simple">1F5497CF-228B-5015-B6B1-293994CF9A30</named-content>; <bold>Taxon:</bold> scientificName: <named-content xmlns:xlink="http://www.w3.org/1999/xlink" content-type="dwc:scientificName" xlink:type="simple"><italic><tp:taxon-name><tp:taxon-name-part taxon-name-part-type="genus" reg="Haploniscus">Haploniscus</tp:taxon-name-part> <tp:taxon-name-part taxon-name-part-type="species" reg="bulbosus">bulbosus</tp:taxon-name-part></tp:taxon-name></italic> Henseler, Knauber &amp; Riehl</named-content>; kingdom: <named-content xmlns:xlink="http://www.w3.org/1999/xlink" content-type="dwc:kingdom" xlink:type="simple"><tp:taxon-name><tp:taxon-name-part taxon-name-part-type="kingdom">Animalia</tp:taxon-name-part></tp:taxon-name></named-content>; phylum: <named-content xmlns:xlink="http://www.w3.org/1999/xlink" content-type="dwc:phylum" xlink:type="simple"><tp:taxon-name><tp:taxon-name-part taxon-name-part-type="phylum">Arthropoda</tp:taxon-name-part></tp:taxon-name></named-content>; class: <named-content xmlns:xlink="http://www.w3.org/1999/xlink" content-type="dwc:class" xlink:type="simple"><tp:taxon-name><tp:taxon-name-part taxon-name-part-type="class">Malacostraca</tp:taxon-name-part></tp:taxon-name></named-content>; order: <named-content xmlns:xlink="http://www.w3.org/1999/xlink" content-type="dwc:order" xlink:type="simple"><tp:taxon-name><tp:taxon-name-part taxon-name-part-type="order">Isopoda</tp:taxon-name-part></tp:taxon-name></named-content>; family: <named-content xmlns:xlink="http://www.w3.org/1999/xlink" content-type="dwc:family" xlink:type="simple"><tp:taxon-name><tp:taxon-name-part taxon-name-part-type="family">Haploniscidae</tp:taxon-name-part></tp:taxon-name></named-content>; genus: <named-content xmlns:xlink="http://www.w3.org/1999/xlink" content-type="dwc:genus" xlink:type="simple"><tp:taxon-name><tp:taxon-name-part taxon-name-part-type="genus">Haploniscus</tp:taxon-name-part></tp:taxon-name></named-content>; specificEpithet: <named-content xmlns:xlink="http://www.w3.org/1999/xlink" content-type="dwc:specificEpithet" xlink:type="simple"><tp:taxon-name><tp:taxon-name-part taxon-name-part-type="genus" reg="Haploniscus"/><tp:taxon-name-part taxon-name-part-type="species" reg="bulbosus">bulbosus</tp:taxon-name-part></tp:taxon-name></named-content>; scientificNameAuthorship: <named-content xmlns:xlink="http://www.w3.org/1999/xlink" content-type="dwc:scientificNameAuthorship" xlink:type="simple">Henseler, Knauber &amp; Riehl</named-content>; nomenclaturalCode: <named-content xmlns:xlink="http://www.w3.org/1999/xlink" content-type="dwc:nomenclaturalCode" xlink:type="simple">ICZN</named-content>; <bold>Location:</bold> higherGeography: <named-content xmlns:xlink="http://www.w3.org/1999/xlink" content-type="dwc:higherGeography" xlink:type="simple">Pacific Ocean</named-content>; locality: <named-content xmlns:xlink="http://www.w3.org/1999/xlink" content-type="dwc:locality" xlink:type="simple">North-west Pacific Ocean, KuramBio station SO223-10-09</named-content>; verbatimDepth: <named-content xmlns:xlink="http://www.w3.org/1999/xlink" content-type="dwc:verbatimDepth" xlink:type="simple">5264-5266 m</named-content>; verbatimLatitude: <named-content xmlns:xlink="http://www.w3.org/1999/xlink" content-type="dwc:verbatimLatitude" xlink:type="simple">41°11'16.188''N</named-content>; verbatimLongitude: <named-content xmlns:xlink="http://www.w3.org/1999/xlink" content-type="dwc:verbatimLongitude" xlink:type="simple">150°5'36.888''E</named-content>; decimalLatitude: <named-content xmlns:xlink="http://www.w3.org/1999/xlink" content-type="dwc:decimalLatitude" xlink:type="simple">41.18783</named-content>; decimalLongitude: <named-content xmlns:xlink="http://www.w3.org/1999/xlink" content-type="dwc:decimalLongitude" xlink:type="simple">150.09358</named-content>; <bold>Identification:</bold> identifiedBy: <named-content xmlns:xlink="http://www.w3.org/1999/xlink" content-type="dwc:identifiedBy" xlink:type="simple">Henry Knauber</named-content>; <bold>Event:</bold> samplingProtocol: <named-content xmlns:xlink="http://www.w3.org/1999/xlink" content-type="dwc:samplingProtocol" xlink:type="simple">Benthos trawl, Camera-Epibenthic Sledge, sieved through 0.3 mm mesh | Riehl T, Brenke N, Brix S, Driskell A, Kaiser S, Brandt A (2014) Field and laboratory methods for DNA studies on deep-sea isopod crustaceans. Polish Polar Research 35: 205–226. https://doi.org/10.2478/popore−2014−0018 | Brandt A, Malyutina MV (2012) The German-Russian deep-sea expedition KuramBio (Kurile Kamchatka Biodiversity Study) : to the Kurile Kamchatka Trench and abyssal plain on board of the R/V SONNE, 223rd Expedition, 21 July - 7 September 2012. University of Hamburg; Biozentrum Grindel &amp; Zoologisches Museum Hamburg, Hamburg. Cruise Report, 100 pp. Available from: http://edok01.tib.uni-hannover.de/edoks/e01fb13/741102293.pdf.</named-content>; eventDate: <named-content xmlns:xlink="http://www.w3.org/1999/xlink" content-type="dwc:eventDate" xlink:type="simple">26.08.2012</named-content>; habitat: <named-content xmlns:xlink="http://www.w3.org/1999/xlink" content-type="dwc:habitat" xlink:type="simple">abyssal sediment</named-content>; fieldNumber: <named-content xmlns:xlink="http://www.w3.org/1999/xlink" content-type="dwc:fieldNumber" xlink:type="simple">SO223-10-09</named-content>; <bold>Record Level:</bold> collectionID: <named-content xmlns:xlink="http://www.w3.org/1999/xlink" content-type="dwc:collectionID" xlink:type="simple"><tp:taxon-name><tp:taxon-name-part taxon-name-part-type="subphylum">Crustacea</tp:taxon-name-part></tp:taxon-name></named-content>; institutionCode: <named-content xmlns:xlink="http://www.w3.org/1999/xlink" content-type="dwc:institutionCode" xlink:type="simple">SMF</named-content>; basisOfRecord: <named-content xmlns:xlink="http://www.w3.org/1999/xlink" content-type="dwc:basisOfRecord" xlink:type="simple">PreservedSpecimen</named-content></p></list-item><list-item><p><bold>Type status:</bold> <named-content xmlns:xlink="http://www.w3.org/1999/xlink" content-type="dwc:typeStatus" xlink:type="simple">Other material</named-content>. <bold>Occurrence:</bold> catalogNumber: <named-content xmlns:xlink="http://www.w3.org/1999/xlink" content-type="dwc:catalogNumber" xlink:type="simple">SMF 62948</named-content>; recordNumber: <named-content xmlns:xlink="http://www.w3.org/1999/xlink" content-type="dwc:recordNumber" xlink:type="simple">KBHap005</named-content>; individualCount: <named-content xmlns:xlink="http://www.w3.org/1999/xlink" content-type="dwc:individualCount" xlink:type="simple">1</named-content>; sex: <named-content xmlns:xlink="http://www.w3.org/1999/xlink" content-type="dwc:sex" xlink:type="simple">female</named-content>; lifeStage: <named-content xmlns:xlink="http://www.w3.org/1999/xlink" content-type="dwc:lifeStage" xlink:type="simple">adult</named-content>; preparations: <named-content xmlns:xlink="http://www.w3.org/1999/xlink" content-type="dwc:preparations" xlink:type="simple">whole animal (ETOH)</named-content>; occurrenceID: <named-content xmlns:xlink="http://www.w3.org/1999/xlink" content-type="dwc:occurrenceID" xlink:type="simple">297F6FA9-A715-5427-BD57-EBCC4CEDFAAB</named-content>; <bold>Taxon:</bold> scientificName: <named-content xmlns:xlink="http://www.w3.org/1999/xlink" content-type="dwc:scientificName" xlink:type="simple"><italic><tp:taxon-name><tp:taxon-name-part taxon-name-part-type="genus" reg="Haploniscus">Haploniscus</tp:taxon-name-part> <tp:taxon-name-part taxon-name-part-type="species" reg="bulbosus">bulbosus</tp:taxon-name-part></tp:taxon-name></italic> Henseler, Knauber &amp; Riehl</named-content>; kingdom: <named-content xmlns:xlink="http://www.w3.org/1999/xlink" content-type="dwc:kingdom" xlink:type="simple"><tp:taxon-name><tp:taxon-name-part taxon-name-part-type="kingdom">Animalia</tp:taxon-name-part></tp:taxon-name></named-content>; phylum: <named-content xmlns:xlink="http://www.w3.org/1999/xlink" content-type="dwc:phylum" xlink:type="simple"><tp:taxon-name><tp:taxon-name-part taxon-name-part-type="phylum">Arthropoda</tp:taxon-name-part></tp:taxon-name></named-content>; class: <named-content xmlns:xlink="http://www.w3.org/1999/xlink" content-type="dwc:class" xlink:type="simple"><tp:taxon-name><tp:taxon-name-part taxon-name-part-type="class">Malacostraca</tp:taxon-name-part></tp:taxon-name></named-content>; order: <named-content xmlns:xlink="http://www.w3.org/1999/xlink" content-type="dwc:order" xlink:type="simple"><tp:taxon-name><tp:taxon-name-part taxon-name-part-type="order">Isopoda</tp:taxon-name-part></tp:taxon-name></named-content>; family: <named-content xmlns:xlink="http://www.w3.org/1999/xlink" content-type="dwc:family" xlink:type="simple"><tp:taxon-name><tp:taxon-name-part taxon-name-part-type="family">Haploniscidae</tp:taxon-name-part></tp:taxon-name></named-content>; genus: <named-content xmlns:xlink="http://www.w3.org/1999/xlink" content-type="dwc:genus" xlink:type="simple"><tp:taxon-name><tp:taxon-name-part taxon-name-part-type="genus">Haploniscus</tp:taxon-name-part></tp:taxon-name></named-content>; specificEpithet: <named-content xmlns:xlink="http://www.w3.org/1999/xlink" content-type="dwc:specificEpithet" xlink:type="simple"><tp:taxon-name><tp:taxon-name-part taxon-name-part-type="genus" reg="Haploniscus"/><tp:taxon-name-part taxon-name-part-type="species" reg="bulbosus">bulbosus</tp:taxon-name-part></tp:taxon-name></named-content>; scientificNameAuthorship: <named-content xmlns:xlink="http://www.w3.org/1999/xlink" content-type="dwc:scientificNameAuthorship" xlink:type="simple">Henseler, Knauber &amp; Riehl</named-content>; nomenclaturalCode: <named-content xmlns:xlink="http://www.w3.org/1999/xlink" content-type="dwc:nomenclaturalCode" xlink:type="simple">ICZN</named-content>; <bold>Location:</bold> higherGeography: <named-content xmlns:xlink="http://www.w3.org/1999/xlink" content-type="dwc:higherGeography" xlink:type="simple">Pacific Ocean</named-content>; locality: <named-content xmlns:xlink="http://www.w3.org/1999/xlink" content-type="dwc:locality" xlink:type="simple">North-west Pacific Ocean KuramBio station SO223-10-09</named-content>; verbatimDepth: <named-content xmlns:xlink="http://www.w3.org/1999/xlink" content-type="dwc:verbatimDepth" xlink:type="simple">5264-5266 m</named-content>; verbatimLatitude: <named-content xmlns:xlink="http://www.w3.org/1999/xlink" content-type="dwc:verbatimLatitude" xlink:type="simple">41°11'16.188''N</named-content>; verbatimLongitude: <named-content xmlns:xlink="http://www.w3.org/1999/xlink" content-type="dwc:verbatimLongitude" xlink:type="simple">150°5'36.888''E</named-content>; decimalLatitude: <named-content xmlns:xlink="http://www.w3.org/1999/xlink" content-type="dwc:decimalLatitude" xlink:type="simple">41.18783</named-content>; decimalLongitude: <named-content xmlns:xlink="http://www.w3.org/1999/xlink" content-type="dwc:decimalLongitude" xlink:type="simple">150.09358</named-content>; <bold>Identification:</bold> identifiedBy: <named-content xmlns:xlink="http://www.w3.org/1999/xlink" content-type="dwc:identifiedBy" xlink:type="simple">Henry Knauber</named-content>; <bold>Event:</bold> samplingProtocol: <named-content xmlns:xlink="http://www.w3.org/1999/xlink" content-type="dwc:samplingProtocol" xlink:type="simple">Benthos trawl, Camera-Epibenthic Sledge, sieved through 0.3 mm mesh | Riehl T, Brenke N, Brix S, Driskell A, Kaiser S, Brandt A (2014) Field and laboratory methods for DNA studies on deep-sea isopod crustaceans. Polish Polar Research 35: 205–226. https://doi.org/10.2478/popore−2014−0018 | Brandt A, Malyutina MV (2012) The German-Russian deep-sea expedition KuramBio (Kurile Kamchatka Biodiversity Study) : to the Kurile Kamchatka Trench and abyssal plain on board of the R/V SONNE, 223rd Expedition, 21 July - 7 September 2012. University of Hamburg; Biozentrum Grindel &amp; Zoologisches Museum Hamburg, Hamburg. Cruise Report, 100pp. Available from: http://edok01.tib.uni-hannover.de/edoks/e01fb13/741102293.pdf.</named-content>; eventDate: <named-content xmlns:xlink="http://www.w3.org/1999/xlink" content-type="dwc:eventDate" xlink:type="simple">26.08.2012</named-content>; habitat: <named-content xmlns:xlink="http://www.w3.org/1999/xlink" content-type="dwc:habitat" xlink:type="simple">abyssal sediment</named-content>; fieldNumber: <named-content xmlns:xlink="http://www.w3.org/1999/xlink" content-type="dwc:fieldNumber" xlink:type="simple">SO223-10-09</named-content>; <bold>Record Level:</bold> institutionCode: <named-content xmlns:xlink="http://www.w3.org/1999/xlink" content-type="dwc:institutionCode" xlink:type="simple">SMF</named-content>; basisOfRecord: <named-content xmlns:xlink="http://www.w3.org/1999/xlink" content-type="dwc:basisOfRecord" xlink:type="simple">PreservedSpecimen</named-content></p></list-item><list-item><p><bold>Type status:</bold> <named-content xmlns:xlink="http://www.w3.org/1999/xlink" content-type="dwc:typeStatus" xlink:type="simple">Other material</named-content>. <bold>Occurrence:</bold> catalogNumber: <named-content xmlns:xlink="http://www.w3.org/1999/xlink" content-type="dwc:catalogNumber" xlink:type="simple">SMF 62949</named-content>; recordNumber: <named-content xmlns:xlink="http://www.w3.org/1999/xlink" content-type="dwc:recordNumber" xlink:type="simple">KBHap011</named-content>; individualCount: <named-content xmlns:xlink="http://www.w3.org/1999/xlink" content-type="dwc:individualCount" xlink:type="simple">1</named-content>; sex: <named-content xmlns:xlink="http://www.w3.org/1999/xlink" content-type="dwc:sex" xlink:type="simple">female</named-content>; lifeStage: <named-content xmlns:xlink="http://www.w3.org/1999/xlink" content-type="dwc:lifeStage" xlink:type="simple">adult</named-content>; preparations: <named-content xmlns:xlink="http://www.w3.org/1999/xlink" content-type="dwc:preparations" xlink:type="simple">whole animal (ETOH)</named-content>; occurrenceID: <named-content xmlns:xlink="http://www.w3.org/1999/xlink" content-type="dwc:occurrenceID" xlink:type="simple">C3ADCEA9-307F-5AF8-86FB-BF41665F52AD</named-content>; <bold>Taxon:</bold> scientificName: <named-content xmlns:xlink="http://www.w3.org/1999/xlink" content-type="dwc:scientificName" xlink:type="simple"><italic><tp:taxon-name><tp:taxon-name-part taxon-name-part-type="genus" reg="Haploniscus">Haploniscus</tp:taxon-name-part> <tp:taxon-name-part taxon-name-part-type="species" reg="bulbosus">bulbosus</tp:taxon-name-part></tp:taxon-name></italic> Henseler, Knauber &amp; Riehl</named-content>; kingdom: <named-content xmlns:xlink="http://www.w3.org/1999/xlink" content-type="dwc:kingdom" xlink:type="simple"><tp:taxon-name><tp:taxon-name-part taxon-name-part-type="kingdom">Animalia</tp:taxon-name-part></tp:taxon-name></named-content>; phylum: <named-content xmlns:xlink="http://www.w3.org/1999/xlink" content-type="dwc:phylum" xlink:type="simple"><tp:taxon-name><tp:taxon-name-part taxon-name-part-type="phylum">Arthropoda</tp:taxon-name-part></tp:taxon-name></named-content>; class: <named-content xmlns:xlink="http://www.w3.org/1999/xlink" content-type="dwc:class" xlink:type="simple"><tp:taxon-name><tp:taxon-name-part taxon-name-part-type="class">Malacostraca</tp:taxon-name-part></tp:taxon-name></named-content>; order: <named-content xmlns:xlink="http://www.w3.org/1999/xlink" content-type="dwc:order" xlink:type="simple"><tp:taxon-name><tp:taxon-name-part taxon-name-part-type="order">Isopoda</tp:taxon-name-part></tp:taxon-name></named-content>; family: <named-content xmlns:xlink="http://www.w3.org/1999/xlink" content-type="dwc:family" xlink:type="simple"><tp:taxon-name><tp:taxon-name-part taxon-name-part-type="family">Haploniscidae</tp:taxon-name-part></tp:taxon-name></named-content>; genus: <named-content xmlns:xlink="http://www.w3.org/1999/xlink" content-type="dwc:genus" xlink:type="simple"><tp:taxon-name><tp:taxon-name-part taxon-name-part-type="genus">Haploniscus</tp:taxon-name-part></tp:taxon-name></named-content>; specificEpithet: <named-content xmlns:xlink="http://www.w3.org/1999/xlink" content-type="dwc:specificEpithet" xlink:type="simple"><tp:taxon-name><tp:taxon-name-part taxon-name-part-type="genus" reg="Haploniscus"/><tp:taxon-name-part taxon-name-part-type="species" reg="bulbosus">bulbosus</tp:taxon-name-part></tp:taxon-name></named-content>; scientificNameAuthorship: <named-content xmlns:xlink="http://www.w3.org/1999/xlink" content-type="dwc:scientificNameAuthorship" xlink:type="simple">Henseler, Knauber &amp; Riehl</named-content>; nomenclaturalCode: <named-content xmlns:xlink="http://www.w3.org/1999/xlink" content-type="dwc:nomenclaturalCode" xlink:type="simple">ICZN</named-content>; <bold>Location:</bold> higherGeography: <named-content xmlns:xlink="http://www.w3.org/1999/xlink" content-type="dwc:higherGeography" xlink:type="simple">Pacific Ocean</named-content>; locality: <named-content xmlns:xlink="http://www.w3.org/1999/xlink" content-type="dwc:locality" xlink:type="simple">North-west Pacific Ocean, KuramBio station SO223-09-09</named-content>; verbatimDepth: <named-content xmlns:xlink="http://www.w3.org/1999/xlink" content-type="dwc:verbatimDepth" xlink:type="simple">5399-5421 m</named-content>; verbatimLatitude: <named-content xmlns:xlink="http://www.w3.org/1999/xlink" content-type="dwc:verbatimLatitude" xlink:type="simple">40°34'22.8''N</named-content>; verbatimLongitude: <named-content xmlns:xlink="http://www.w3.org/1999/xlink" content-type="dwc:verbatimLongitude" xlink:type="simple">150°59'54.888''E</named-content>; decimalLatitude: <named-content xmlns:xlink="http://www.w3.org/1999/xlink" content-type="dwc:decimalLatitude" xlink:type="simple">40.573</named-content>; decimalLongitude: <named-content xmlns:xlink="http://www.w3.org/1999/xlink" content-type="dwc:decimalLongitude" xlink:type="simple">150.99858</named-content>; <bold>Identification:</bold> identifiedBy: <named-content xmlns:xlink="http://www.w3.org/1999/xlink" content-type="dwc:identifiedBy" xlink:type="simple">Henry Knauber</named-content>; <bold>Event:</bold> samplingProtocol: <named-content xmlns:xlink="http://www.w3.org/1999/xlink" content-type="dwc:samplingProtocol" xlink:type="simple">Benthos trawl, Camera-Epibenthic Sledge, sieved through 0.3 mm mesh | Riehl T, Brenke N, Brix S, Driskell A, Kaiser S, Brandt A (2014) Field and laboratory methods for DNA studies on deep-sea isopod crustaceans. Polish Polar Research 35: 205–226. https://doi.org/10.2478/popore−2014−0018 | Brandt A, Malyutina MV (2012) The German-Russian deep-sea expedition KuramBio (Kurile Kamchatka Biodiversity Study) : to the Kurile Kamchatka Trench and abyssal plain on board of the R/V SONNE, 223rd Expedition, 21 July - 7 September 2012. University of Hamburg; Biozentrum Grindel &amp; Zoologisches Museum Hamburg, Hamburg. Cruise Report, 100pp. Available from: http://edok01.tib.uni-hannover.de/edoks/e01fb13/741102293.pdf.</named-content>; eventDate: <named-content xmlns:xlink="http://www.w3.org/1999/xlink" content-type="dwc:eventDate" xlink:type="simple">23.08.2012</named-content>; habitat: <named-content xmlns:xlink="http://www.w3.org/1999/xlink" content-type="dwc:habitat" xlink:type="simple">abyssal sediment</named-content>; fieldNumber: <named-content xmlns:xlink="http://www.w3.org/1999/xlink" content-type="dwc:fieldNumber" xlink:type="simple">SO223-09-09</named-content>; <bold>Record Level:</bold> institutionCode: <named-content xmlns:xlink="http://www.w3.org/1999/xlink" content-type="dwc:institutionCode" xlink:type="simple">SMF</named-content>; basisOfRecord: <named-content xmlns:xlink="http://www.w3.org/1999/xlink" content-type="dwc:basisOfRecord" xlink:type="simple">PreservedSpecimen</named-content></p></list-item><list-item><p><bold>Type status:</bold> <named-content xmlns:xlink="http://www.w3.org/1999/xlink" content-type="dwc:typeStatus" xlink:type="simple">Other material</named-content>. <bold>Occurrence:</bold> catalogNumber: <named-content xmlns:xlink="http://www.w3.org/1999/xlink" content-type="dwc:catalogNumber" xlink:type="simple">SMF 62950</named-content>; recordNumber: <named-content xmlns:xlink="http://www.w3.org/1999/xlink" content-type="dwc:recordNumber" xlink:type="simple">KBHap012</named-content>; individualCount: <named-content xmlns:xlink="http://www.w3.org/1999/xlink" content-type="dwc:individualCount" xlink:type="simple">1</named-content>; sex: <named-content xmlns:xlink="http://www.w3.org/1999/xlink" content-type="dwc:sex" xlink:type="simple">female</named-content>; lifeStage: <named-content xmlns:xlink="http://www.w3.org/1999/xlink" content-type="dwc:lifeStage" xlink:type="simple">adult</named-content>; preparations: <named-content xmlns:xlink="http://www.w3.org/1999/xlink" content-type="dwc:preparations" xlink:type="simple">whole animal (ETOH)</named-content>; occurrenceID: <named-content xmlns:xlink="http://www.w3.org/1999/xlink" content-type="dwc:occurrenceID" xlink:type="simple">DE20034C-9543-50F7-BE92-8F2982423588</named-content>; <bold>Taxon:</bold> scientificName: <named-content xmlns:xlink="http://www.w3.org/1999/xlink" content-type="dwc:scientificName" xlink:type="simple"><italic><tp:taxon-name><tp:taxon-name-part taxon-name-part-type="genus" reg="Haploniscus">Haploniscus</tp:taxon-name-part> <tp:taxon-name-part taxon-name-part-type="species" reg="bulbosus">bulbosus</tp:taxon-name-part></tp:taxon-name></italic> Henseler, Knauber &amp; Riehl</named-content>; kingdom: <named-content xmlns:xlink="http://www.w3.org/1999/xlink" content-type="dwc:kingdom" xlink:type="simple"><tp:taxon-name><tp:taxon-name-part taxon-name-part-type="kingdom">Animalia</tp:taxon-name-part></tp:taxon-name></named-content>; phylum: <named-content xmlns:xlink="http://www.w3.org/1999/xlink" content-type="dwc:phylum" xlink:type="simple"><tp:taxon-name><tp:taxon-name-part taxon-name-part-type="phylum">Arthropoda</tp:taxon-name-part></tp:taxon-name></named-content>; class: <named-content xmlns:xlink="http://www.w3.org/1999/xlink" content-type="dwc:class" xlink:type="simple"><tp:taxon-name><tp:taxon-name-part taxon-name-part-type="class">Malacostraca</tp:taxon-name-part></tp:taxon-name></named-content>; order: <named-content xmlns:xlink="http://www.w3.org/1999/xlink" content-type="dwc:order" xlink:type="simple"><tp:taxon-name><tp:taxon-name-part taxon-name-part-type="order">Isopoda</tp:taxon-name-part></tp:taxon-name></named-content>; family: <named-content xmlns:xlink="http://www.w3.org/1999/xlink" content-type="dwc:family" xlink:type="simple"><tp:taxon-name><tp:taxon-name-part taxon-name-part-type="family">Haploniscidae</tp:taxon-name-part></tp:taxon-name></named-content>; genus: <named-content xmlns:xlink="http://www.w3.org/1999/xlink" content-type="dwc:genus" xlink:type="simple"><tp:taxon-name><tp:taxon-name-part taxon-name-part-type="genus">Haploniscus</tp:taxon-name-part></tp:taxon-name></named-content>; specificEpithet: <named-content xmlns:xlink="http://www.w3.org/1999/xlink" content-type="dwc:specificEpithet" xlink:type="simple"><tp:taxon-name><tp:taxon-name-part taxon-name-part-type="genus" reg="Haploniscus"/><tp:taxon-name-part taxon-name-part-type="species" reg="bulbosus">bulbosus</tp:taxon-name-part></tp:taxon-name></named-content>; scientificNameAuthorship: <named-content xmlns:xlink="http://www.w3.org/1999/xlink" content-type="dwc:scientificNameAuthorship" xlink:type="simple">Henseler, Knauber &amp; Riehl</named-content>; nomenclaturalCode: <named-content xmlns:xlink="http://www.w3.org/1999/xlink" content-type="dwc:nomenclaturalCode" xlink:type="simple">ICZN</named-content>; <bold>Location:</bold> higherGeography: <named-content xmlns:xlink="http://www.w3.org/1999/xlink" content-type="dwc:higherGeography" xlink:type="simple">Pacific Ocean</named-content>; locality: <named-content xmlns:xlink="http://www.w3.org/1999/xlink" content-type="dwc:locality" xlink:type="simple">North-west Pacific Ocean, KuramBio station SO223-09-09</named-content>; verbatimDepth: <named-content xmlns:xlink="http://www.w3.org/1999/xlink" content-type="dwc:verbatimDepth" xlink:type="simple">5399-5421 m</named-content>; verbatimLatitude: <named-content xmlns:xlink="http://www.w3.org/1999/xlink" content-type="dwc:verbatimLatitude" xlink:type="simple">40°34'22.8''N</named-content>; verbatimLongitude: <named-content xmlns:xlink="http://www.w3.org/1999/xlink" content-type="dwc:verbatimLongitude" xlink:type="simple">150°59'54.888''E</named-content>; decimalLatitude: <named-content xmlns:xlink="http://www.w3.org/1999/xlink" content-type="dwc:decimalLatitude" xlink:type="simple">40.573</named-content>; decimalLongitude: <named-content xmlns:xlink="http://www.w3.org/1999/xlink" content-type="dwc:decimalLongitude" xlink:type="simple">150.99858</named-content>; <bold>Identification:</bold> identifiedBy: <named-content xmlns:xlink="http://www.w3.org/1999/xlink" content-type="dwc:identifiedBy" xlink:type="simple">Henry Knauber</named-content>; <bold>Event:</bold> samplingProtocol: <named-content xmlns:xlink="http://www.w3.org/1999/xlink" content-type="dwc:samplingProtocol" xlink:type="simple">Benthos trawl, Camera-Epibenthic Sledge, sieved through 0.3 mm mesh | Riehl T, Brenke N, Brix S, Driskell A, Kaiser S, Brandt A (2014) Field and laboratory methods for DNA studies on deep-sea isopod crustaceans. Polish Polar Research 35: 205–226. https://doi.org/10.2478/popore−2014−0018 | Brandt A, Malyutina MV (2012) The German-Russian deep-sea expedition KuramBio (Kurile Kamchatka Biodiversity Study) : to the Kurile Kamchatka Trench and abyssal plain on board of the R/V SONNE, 223rd Expedition, 21 July - 7 September 2012. University of Hamburg; Biozentrum Grindel &amp; Zoologisches Museum Hamburg, Hamburg. Cruise Report, 100pp. Available from: http://edok01.tib.uni-hannover.de/edoks/e01fb13/741102293.pdf.</named-content>; eventDate: <named-content xmlns:xlink="http://www.w3.org/1999/xlink" content-type="dwc:eventDate" xlink:type="simple">23.08.2012</named-content>; habitat: <named-content xmlns:xlink="http://www.w3.org/1999/xlink" content-type="dwc:habitat" xlink:type="simple">abyssal sediment</named-content>; fieldNumber: <named-content xmlns:xlink="http://www.w3.org/1999/xlink" content-type="dwc:fieldNumber" xlink:type="simple">SO223-09-09</named-content>; <bold>Record Level:</bold> institutionCode: <named-content xmlns:xlink="http://www.w3.org/1999/xlink" content-type="dwc:institutionCode" xlink:type="simple">SMF</named-content>; basisOfRecord: <named-content xmlns:xlink="http://www.w3.org/1999/xlink" content-type="dwc:basisOfRecord" xlink:type="simple">PreservedSpecimen</named-content></p></list-item><list-item><p><bold>Type status:</bold> <named-content xmlns:xlink="http://www.w3.org/1999/xlink" content-type="dwc:typeStatus" xlink:type="simple">Other material</named-content>. <bold>Occurrence:</bold> catalogNumber: <named-content xmlns:xlink="http://www.w3.org/1999/xlink" content-type="dwc:catalogNumber" xlink:type="simple">SMF 62951</named-content>; recordNumber: <named-content xmlns:xlink="http://www.w3.org/1999/xlink" content-type="dwc:recordNumber" xlink:type="simple">KBHap013</named-content>; individualCount: <named-content xmlns:xlink="http://www.w3.org/1999/xlink" content-type="dwc:individualCount" xlink:type="simple">1</named-content>; sex: <named-content xmlns:xlink="http://www.w3.org/1999/xlink" content-type="dwc:sex" xlink:type="simple">male</named-content>; lifeStage: <named-content xmlns:xlink="http://www.w3.org/1999/xlink" content-type="dwc:lifeStage" xlink:type="simple">adult</named-content>; preparations: <named-content xmlns:xlink="http://www.w3.org/1999/xlink" content-type="dwc:preparations" xlink:type="simple">whole animal (ETOH)</named-content>; occurrenceID: <named-content xmlns:xlink="http://www.w3.org/1999/xlink" content-type="dwc:occurrenceID" xlink:type="simple">DDC1F330-B393-54FF-B6BD-3E96D6A23ED4</named-content>; <bold>Taxon:</bold> scientificName: <named-content xmlns:xlink="http://www.w3.org/1999/xlink" content-type="dwc:scientificName" xlink:type="simple"><italic><tp:taxon-name><tp:taxon-name-part taxon-name-part-type="genus" reg="Haploniscus">Haploniscus</tp:taxon-name-part> <tp:taxon-name-part taxon-name-part-type="species" reg="bulbosus">bulbosus</tp:taxon-name-part></tp:taxon-name></italic> Henseler, Knauber &amp; Riehl</named-content>; kingdom: <named-content xmlns:xlink="http://www.w3.org/1999/xlink" content-type="dwc:kingdom" xlink:type="simple"><tp:taxon-name><tp:taxon-name-part taxon-name-part-type="kingdom">Animalia</tp:taxon-name-part></tp:taxon-name></named-content>; phylum: <named-content xmlns:xlink="http://www.w3.org/1999/xlink" content-type="dwc:phylum" xlink:type="simple"><tp:taxon-name><tp:taxon-name-part taxon-name-part-type="phylum">Arthropoda</tp:taxon-name-part></tp:taxon-name></named-content>; class: <named-content xmlns:xlink="http://www.w3.org/1999/xlink" content-type="dwc:class" xlink:type="simple"><tp:taxon-name><tp:taxon-name-part taxon-name-part-type="class">Malacostraca</tp:taxon-name-part></tp:taxon-name></named-content>; order: <named-content xmlns:xlink="http://www.w3.org/1999/xlink" content-type="dwc:order" xlink:type="simple"><tp:taxon-name><tp:taxon-name-part taxon-name-part-type="order">Isopoda</tp:taxon-name-part></tp:taxon-name></named-content>; family: <named-content xmlns:xlink="http://www.w3.org/1999/xlink" content-type="dwc:family" xlink:type="simple"><tp:taxon-name><tp:taxon-name-part taxon-name-part-type="family">Haploniscidae</tp:taxon-name-part></tp:taxon-name></named-content>; genus: <named-content xmlns:xlink="http://www.w3.org/1999/xlink" content-type="dwc:genus" xlink:type="simple"><tp:taxon-name><tp:taxon-name-part taxon-name-part-type="genus">Haploniscus</tp:taxon-name-part></tp:taxon-name></named-content>; specificEpithet: <named-content xmlns:xlink="http://www.w3.org/1999/xlink" content-type="dwc:specificEpithet" xlink:type="simple"><tp:taxon-name><tp:taxon-name-part taxon-name-part-type="genus" reg="Haploniscus"/><tp:taxon-name-part taxon-name-part-type="species" reg="bulbosus">bulbosus</tp:taxon-name-part></tp:taxon-name></named-content>; scientificNameAuthorship: <named-content xmlns:xlink="http://www.w3.org/1999/xlink" content-type="dwc:scientificNameAuthorship" xlink:type="simple">Henseler, Knauber &amp; Riehl</named-content>; nomenclaturalCode: <named-content xmlns:xlink="http://www.w3.org/1999/xlink" content-type="dwc:nomenclaturalCode" xlink:type="simple">ICZN</named-content>; <bold>Location:</bold> higherGeography: <named-content xmlns:xlink="http://www.w3.org/1999/xlink" content-type="dwc:higherGeography" xlink:type="simple">Pacific Ocean</named-content>; locality: <named-content xmlns:xlink="http://www.w3.org/1999/xlink" content-type="dwc:locality" xlink:type="simple">North-west Pacific Ocean, KuramBio station SO223-09-09</named-content>; verbatimDepth: <named-content xmlns:xlink="http://www.w3.org/1999/xlink" content-type="dwc:verbatimDepth" xlink:type="simple">5399-5421 m</named-content>; verbatimLatitude: <named-content xmlns:xlink="http://www.w3.org/1999/xlink" content-type="dwc:verbatimLatitude" xlink:type="simple">40°34'22.8''N</named-content>; verbatimLongitude: <named-content xmlns:xlink="http://www.w3.org/1999/xlink" content-type="dwc:verbatimLongitude" xlink:type="simple">150°59'54.888''E</named-content>; decimalLatitude: <named-content xmlns:xlink="http://www.w3.org/1999/xlink" content-type="dwc:decimalLatitude" xlink:type="simple">40.573</named-content>; decimalLongitude: <named-content xmlns:xlink="http://www.w3.org/1999/xlink" content-type="dwc:decimalLongitude" xlink:type="simple">150.99858</named-content>; <bold>Identification:</bold> identifiedBy: <named-content xmlns:xlink="http://www.w3.org/1999/xlink" content-type="dwc:identifiedBy" xlink:type="simple">Henry Knauber</named-content>; <bold>Event:</bold> samplingProtocol: <named-content xmlns:xlink="http://www.w3.org/1999/xlink" content-type="dwc:samplingProtocol" xlink:type="simple">Benthos trawl, Camera-Epibenthic Sledge, sieved through 0.3 mm mesh | Riehl T, Brenke N, Brix S, Driskell A, Kaiser S, Brandt A (2014) Field and laboratory methods for DNA studies on deep-sea isopod crustaceans. Polish Polar Research 35: 205–226. https://doi.org/10.2478/popore−2014−0018 | Brandt A, Malyutina MV (2012) The German-Russian deep-sea expedition KuramBio (Kurile Kamchatka Biodiversity Study) : to the Kurile Kamchatka Trench and abyssal plain on board of the R/V SONNE, 223rd Expedition, 21 July - 7 September 2012. University of Hamburg; Biozentrum Grindel &amp; Zoologisches Museum Hamburg, Hamburg. Cruise Report, 100pp. Available from: http://edok01.tib.uni-hannover.de/edoks/e01fb13/741102293.pdf.</named-content>; eventDate: <named-content xmlns:xlink="http://www.w3.org/1999/xlink" content-type="dwc:eventDate" xlink:type="simple">23.08.2012</named-content>; habitat: <named-content xmlns:xlink="http://www.w3.org/1999/xlink" content-type="dwc:habitat" xlink:type="simple">abyssal sediment</named-content>; fieldNumber: <named-content xmlns:xlink="http://www.w3.org/1999/xlink" content-type="dwc:fieldNumber" xlink:type="simple">SO223-09-09</named-content>; <bold>Record Level:</bold> institutionCode: <named-content xmlns:xlink="http://www.w3.org/1999/xlink" content-type="dwc:institutionCode" xlink:type="simple">SMF</named-content>; basisOfRecord: <named-content xmlns:xlink="http://www.w3.org/1999/xlink" content-type="dwc:basisOfRecord" xlink:type="simple">PreservedSpecimen</named-content></p></list-item><list-item><p><bold>Type status:</bold> <named-content xmlns:xlink="http://www.w3.org/1999/xlink" content-type="dwc:typeStatus" xlink:type="simple">Other material</named-content>. <bold>Occurrence:</bold> catalogNumber: <named-content xmlns:xlink="http://www.w3.org/1999/xlink" content-type="dwc:catalogNumber" xlink:type="simple">SMF 62952</named-content>; recordNumber: <named-content xmlns:xlink="http://www.w3.org/1999/xlink" content-type="dwc:recordNumber" xlink:type="simple">KBHap014</named-content>; individualCount: <named-content xmlns:xlink="http://www.w3.org/1999/xlink" content-type="dwc:individualCount" xlink:type="simple">1</named-content>; sex: <named-content xmlns:xlink="http://www.w3.org/1999/xlink" content-type="dwc:sex" xlink:type="simple">female</named-content>; lifeStage: <named-content xmlns:xlink="http://www.w3.org/1999/xlink" content-type="dwc:lifeStage" xlink:type="simple">ovigerous</named-content>; preparations: <named-content xmlns:xlink="http://www.w3.org/1999/xlink" content-type="dwc:preparations" xlink:type="simple">whole animal (ETOH)</named-content>; occurrenceID: <named-content xmlns:xlink="http://www.w3.org/1999/xlink" content-type="dwc:occurrenceID" xlink:type="simple">1C11618E-1084-5692-9F9D-9DA52699D85B</named-content>; <bold>Taxon:</bold> scientificName: <named-content xmlns:xlink="http://www.w3.org/1999/xlink" content-type="dwc:scientificName" xlink:type="simple"><italic><tp:taxon-name><tp:taxon-name-part taxon-name-part-type="genus" reg="Haploniscus">Haploniscus</tp:taxon-name-part> <tp:taxon-name-part taxon-name-part-type="species" reg="bulbosus">bulbosus</tp:taxon-name-part></tp:taxon-name></italic> Henseler, Knauber &amp; Riehl</named-content>; kingdom: <named-content xmlns:xlink="http://www.w3.org/1999/xlink" content-type="dwc:kingdom" xlink:type="simple"><tp:taxon-name><tp:taxon-name-part taxon-name-part-type="kingdom">Animalia</tp:taxon-name-part></tp:taxon-name></named-content>; phylum: <named-content xmlns:xlink="http://www.w3.org/1999/xlink" content-type="dwc:phylum" xlink:type="simple"><tp:taxon-name><tp:taxon-name-part taxon-name-part-type="phylum">Arthropoda</tp:taxon-name-part></tp:taxon-name></named-content>; class: <named-content xmlns:xlink="http://www.w3.org/1999/xlink" content-type="dwc:class" xlink:type="simple"><tp:taxon-name><tp:taxon-name-part taxon-name-part-type="class">Malacostraca</tp:taxon-name-part></tp:taxon-name></named-content>; order: <named-content xmlns:xlink="http://www.w3.org/1999/xlink" content-type="dwc:order" xlink:type="simple"><tp:taxon-name><tp:taxon-name-part taxon-name-part-type="order">Isopoda</tp:taxon-name-part></tp:taxon-name></named-content>; family: <named-content xmlns:xlink="http://www.w3.org/1999/xlink" content-type="dwc:family" xlink:type="simple"><tp:taxon-name><tp:taxon-name-part taxon-name-part-type="family">Haploniscidae</tp:taxon-name-part></tp:taxon-name></named-content>; genus: <named-content xmlns:xlink="http://www.w3.org/1999/xlink" content-type="dwc:genus" xlink:type="simple"><tp:taxon-name><tp:taxon-name-part taxon-name-part-type="genus">Haploniscus</tp:taxon-name-part></tp:taxon-name></named-content>; specificEpithet: <named-content xmlns:xlink="http://www.w3.org/1999/xlink" content-type="dwc:specificEpithet" xlink:type="simple"><tp:taxon-name><tp:taxon-name-part taxon-name-part-type="genus" reg="Haploniscus"/><tp:taxon-name-part taxon-name-part-type="species" reg="bulbosus">bulbosus</tp:taxon-name-part></tp:taxon-name></named-content>; scientificNameAuthorship: <named-content xmlns:xlink="http://www.w3.org/1999/xlink" content-type="dwc:scientificNameAuthorship" xlink:type="simple">Henseler, Knauber &amp; Riehl</named-content>; nomenclaturalCode: <named-content xmlns:xlink="http://www.w3.org/1999/xlink" content-type="dwc:nomenclaturalCode" xlink:type="simple">ICZN</named-content>; <bold>Location:</bold> higherGeography: <named-content xmlns:xlink="http://www.w3.org/1999/xlink" content-type="dwc:higherGeography" xlink:type="simple">Pacific Ocean</named-content>; locality: <named-content xmlns:xlink="http://www.w3.org/1999/xlink" content-type="dwc:locality" xlink:type="simple">North-west Pacific Ocean, KuramBio station SO223-09-09</named-content>; verbatimDepth: <named-content xmlns:xlink="http://www.w3.org/1999/xlink" content-type="dwc:verbatimDepth" xlink:type="simple">5399-5421 m</named-content>; verbatimLatitude: <named-content xmlns:xlink="http://www.w3.org/1999/xlink" content-type="dwc:verbatimLatitude" xlink:type="simple">40°34'22.8''N</named-content>; verbatimLongitude: <named-content xmlns:xlink="http://www.w3.org/1999/xlink" content-type="dwc:verbatimLongitude" xlink:type="simple">150°59'54.888''E</named-content>; decimalLatitude: <named-content xmlns:xlink="http://www.w3.org/1999/xlink" content-type="dwc:decimalLatitude" xlink:type="simple">40.573</named-content>; decimalLongitude: <named-content xmlns:xlink="http://www.w3.org/1999/xlink" content-type="dwc:decimalLongitude" xlink:type="simple">150.99858</named-content>; <bold>Identification:</bold> identifiedBy: <named-content xmlns:xlink="http://www.w3.org/1999/xlink" content-type="dwc:identifiedBy" xlink:type="simple">Henry Knauber</named-content>; <bold>Event:</bold> samplingProtocol: <named-content xmlns:xlink="http://www.w3.org/1999/xlink" content-type="dwc:samplingProtocol" xlink:type="simple">Benthos trawl, Camera-Epibenthic Sledge, sieved through 0.3 mm mesh | Riehl T, Brenke N, Brix S, Driskell A, Kaiser S, Brandt A (2014) Field and laboratory methods for DNA studies on deep-sea isopod crustaceans. Polish Polar Research 35: 205–226. https://doi.org/10.2478/popore−2014−0018 | Brandt A, Malyutina MV (2012) The German-Russian deep-sea expedition KuramBio (Kurile Kamchatka Biodiversity Study) : to the Kurile Kamchatka Trench and abyssal plain on board of the R/V SONNE, 223rd Expedition, 21 July - 7 September 2012. University of Hamburg; Biozentrum Grindel &amp; Zoologisches Museum Hamburg, Hamburg. Cruise Report, 100pp. Available from: http://edok01.tib.uni-hannover.de/edoks/e01fb13/741102293.pdf.</named-content>; eventDate: <named-content xmlns:xlink="http://www.w3.org/1999/xlink" content-type="dwc:eventDate" xlink:type="simple">23.08.2012</named-content>; habitat: <named-content xmlns:xlink="http://www.w3.org/1999/xlink" content-type="dwc:habitat" xlink:type="simple">abyssal sediment</named-content>; fieldNumber: <named-content xmlns:xlink="http://www.w3.org/1999/xlink" content-type="dwc:fieldNumber" xlink:type="simple">SO223-09-09</named-content>; <bold>Record Level:</bold> institutionCode: <named-content xmlns:xlink="http://www.w3.org/1999/xlink" content-type="dwc:institutionCode" xlink:type="simple">SMF</named-content>; basisOfRecord: <named-content xmlns:xlink="http://www.w3.org/1999/xlink" content-type="dwc:basisOfRecord" xlink:type="simple">PreservedSpecimen</named-content></p></list-item><list-item><p><bold>Type status:</bold> <named-content xmlns:xlink="http://www.w3.org/1999/xlink" content-type="dwc:typeStatus" xlink:type="simple">Paratype</named-content>. <bold>Occurrence:</bold> catalogNumber: <named-content xmlns:xlink="http://www.w3.org/1999/xlink" content-type="dwc:catalogNumber" xlink:type="simple">SMF 62953</named-content>; recordNumber: <named-content xmlns:xlink="http://www.w3.org/1999/xlink" content-type="dwc:recordNumber" xlink:type="simple">KBHap015</named-content>; individualCount: <named-content xmlns:xlink="http://www.w3.org/1999/xlink" content-type="dwc:individualCount" xlink:type="simple">1</named-content>; sex: <named-content xmlns:xlink="http://www.w3.org/1999/xlink" content-type="dwc:sex" xlink:type="simple">female</named-content>; lifeStage: <named-content xmlns:xlink="http://www.w3.org/1999/xlink" content-type="dwc:lifeStage" xlink:type="simple">adult</named-content>; preparations: <named-content xmlns:xlink="http://www.w3.org/1999/xlink" content-type="dwc:preparations" xlink:type="simple">whole animal (ETOH)</named-content>; occurrenceID: <named-content xmlns:xlink="http://www.w3.org/1999/xlink" content-type="dwc:occurrenceID" xlink:type="simple">01DE2A09-15AB-5C55-A11F-56C724499F9F</named-content>; <bold>Taxon:</bold> scientificName: <named-content xmlns:xlink="http://www.w3.org/1999/xlink" content-type="dwc:scientificName" xlink:type="simple"><italic><tp:taxon-name><tp:taxon-name-part taxon-name-part-type="genus" reg="Haploniscus">Haploniscus</tp:taxon-name-part> <tp:taxon-name-part taxon-name-part-type="species" reg="bulbosus">bulbosus</tp:taxon-name-part></tp:taxon-name></italic> Henseler, Knauber &amp; Riehl</named-content>; kingdom: <named-content xmlns:xlink="http://www.w3.org/1999/xlink" content-type="dwc:kingdom" xlink:type="simple"><tp:taxon-name><tp:taxon-name-part taxon-name-part-type="kingdom">Animalia</tp:taxon-name-part></tp:taxon-name></named-content>; phylum: <named-content xmlns:xlink="http://www.w3.org/1999/xlink" content-type="dwc:phylum" xlink:type="simple"><tp:taxon-name><tp:taxon-name-part taxon-name-part-type="phylum">Arthropoda</tp:taxon-name-part></tp:taxon-name></named-content>; class: <named-content xmlns:xlink="http://www.w3.org/1999/xlink" content-type="dwc:class" xlink:type="simple"><tp:taxon-name><tp:taxon-name-part taxon-name-part-type="class">Malacostraca</tp:taxon-name-part></tp:taxon-name></named-content>; order: <named-content xmlns:xlink="http://www.w3.org/1999/xlink" content-type="dwc:order" xlink:type="simple"><tp:taxon-name><tp:taxon-name-part taxon-name-part-type="order">Isopoda</tp:taxon-name-part></tp:taxon-name></named-content>; family: <named-content xmlns:xlink="http://www.w3.org/1999/xlink" content-type="dwc:family" xlink:type="simple"><tp:taxon-name><tp:taxon-name-part taxon-name-part-type="family">Haploniscidae</tp:taxon-name-part></tp:taxon-name></named-content>; genus: <named-content xmlns:xlink="http://www.w3.org/1999/xlink" content-type="dwc:genus" xlink:type="simple"><tp:taxon-name><tp:taxon-name-part taxon-name-part-type="genus">Haploniscus</tp:taxon-name-part></tp:taxon-name></named-content>; specificEpithet: <named-content xmlns:xlink="http://www.w3.org/1999/xlink" content-type="dwc:specificEpithet" xlink:type="simple"><tp:taxon-name><tp:taxon-name-part taxon-name-part-type="genus" reg="Haploniscus"/><tp:taxon-name-part taxon-name-part-type="species" reg="bulbosus">bulbosus</tp:taxon-name-part></tp:taxon-name></named-content>; scientificNameAuthorship: <named-content xmlns:xlink="http://www.w3.org/1999/xlink" content-type="dwc:scientificNameAuthorship" xlink:type="simple">Henseler, Knauber &amp; Riehl</named-content>; nomenclaturalCode: <named-content xmlns:xlink="http://www.w3.org/1999/xlink" content-type="dwc:nomenclaturalCode" xlink:type="simple">ICZN</named-content>; <bold>Location:</bold> higherGeography: <named-content xmlns:xlink="http://www.w3.org/1999/xlink" content-type="dwc:higherGeography" xlink:type="simple">Pacific Ocean</named-content>; locality: <named-content xmlns:xlink="http://www.w3.org/1999/xlink" content-type="dwc:locality" xlink:type="simple">North-west Pacific Ocean, KuramBio station SO223-10-09</named-content>; verbatimDepth: <named-content xmlns:xlink="http://www.w3.org/1999/xlink" content-type="dwc:verbatimDepth" xlink:type="simple">5264-5266 m</named-content>; verbatimLatitude: <named-content xmlns:xlink="http://www.w3.org/1999/xlink" content-type="dwc:verbatimLatitude" xlink:type="simple">41°11'16.188''N</named-content>; verbatimLongitude: <named-content xmlns:xlink="http://www.w3.org/1999/xlink" content-type="dwc:verbatimLongitude" xlink:type="simple">150°5'36.888''E</named-content>; decimalLatitude: <named-content xmlns:xlink="http://www.w3.org/1999/xlink" content-type="dwc:decimalLatitude" xlink:type="simple">41.18783</named-content>; decimalLongitude: <named-content xmlns:xlink="http://www.w3.org/1999/xlink" content-type="dwc:decimalLongitude" xlink:type="simple">150.09358</named-content>; <bold>Identification:</bold> identifiedBy: <named-content xmlns:xlink="http://www.w3.org/1999/xlink" content-type="dwc:identifiedBy" xlink:type="simple">Henry Knauber</named-content>; <bold>Event:</bold> samplingProtocol: <named-content xmlns:xlink="http://www.w3.org/1999/xlink" content-type="dwc:samplingProtocol" xlink:type="simple">Benthos trawl, Camera-Epibenthic Sledge, sieved through 0.3 mm mesh | Riehl T, Brenke N, Brix S, Driskell A, Kaiser S, Brandt A (2014) Field and laboratory methods for DNA studies on deep-sea isopod crustaceans. Polish Polar Research 35: 205–226. https://doi.org/10.2478/popore−2014−0018 | Brandt A, Malyutina MV (2012) The German-Russian deep-sea expedition KuramBio (Kurile Kamchatka Biodiversity Study) : to the Kurile Kamchatka Trench and abyssal plain on board of the R/V SONNE, 223rd Expedition, 21 July - 7 September 2012. University of Hamburg; Biozentrum Grindel &amp; Zoologisches Museum Hamburg, Hamburg. Cruise Report, 100 pp. Available from: http://edok01.tib.uni-hannover.de/edoks/e01fb13/741102293.pdf.</named-content>; eventDate: <named-content xmlns:xlink="http://www.w3.org/1999/xlink" content-type="dwc:eventDate" xlink:type="simple">26.08.2012</named-content>; habitat: <named-content xmlns:xlink="http://www.w3.org/1999/xlink" content-type="dwc:habitat" xlink:type="simple">abyssal sediment</named-content>; fieldNumber: <named-content xmlns:xlink="http://www.w3.org/1999/xlink" content-type="dwc:fieldNumber" xlink:type="simple">SO223-10-09</named-content>; <bold>Record Level:</bold> institutionCode: <named-content xmlns:xlink="http://www.w3.org/1999/xlink" content-type="dwc:institutionCode" xlink:type="simple">SMF</named-content>; basisOfRecord: <named-content xmlns:xlink="http://www.w3.org/1999/xlink" content-type="dwc:basisOfRecord" xlink:type="simple">PreservedSpecimen</named-content></p></list-item><list-item><p><bold>Type status:</bold> <named-content xmlns:xlink="http://www.w3.org/1999/xlink" content-type="dwc:typeStatus" xlink:type="simple">Other material</named-content>. <bold>Occurrence:</bold> catalogNumber: <named-content xmlns:xlink="http://www.w3.org/1999/xlink" content-type="dwc:catalogNumber" xlink:type="simple">SMF 62954</named-content>; recordNumber: <named-content xmlns:xlink="http://www.w3.org/1999/xlink" content-type="dwc:recordNumber" xlink:type="simple">KBHap016</named-content>; individualCount: <named-content xmlns:xlink="http://www.w3.org/1999/xlink" content-type="dwc:individualCount" xlink:type="simple">1</named-content>; sex: <named-content xmlns:xlink="http://www.w3.org/1999/xlink" content-type="dwc:sex" xlink:type="simple">female</named-content>; lifeStage: <named-content xmlns:xlink="http://www.w3.org/1999/xlink" content-type="dwc:lifeStage" xlink:type="simple">adult</named-content>; preparations: <named-content xmlns:xlink="http://www.w3.org/1999/xlink" content-type="dwc:preparations" xlink:type="simple">whole animal (ETOH)</named-content>; occurrenceID: <named-content xmlns:xlink="http://www.w3.org/1999/xlink" content-type="dwc:occurrenceID" xlink:type="simple">286E2FC4-BDA3-5A4D-BDFF-045F736C159E</named-content>; <bold>Taxon:</bold> scientificName: <named-content xmlns:xlink="http://www.w3.org/1999/xlink" content-type="dwc:scientificName" xlink:type="simple"><italic><tp:taxon-name><tp:taxon-name-part taxon-name-part-type="genus" reg="Haploniscus">Haploniscus</tp:taxon-name-part> <tp:taxon-name-part taxon-name-part-type="species" reg="bulbosus">bulbosus</tp:taxon-name-part></tp:taxon-name></italic> Henseler, Knauber &amp; Riehl</named-content>; kingdom: <named-content xmlns:xlink="http://www.w3.org/1999/xlink" content-type="dwc:kingdom" xlink:type="simple"><tp:taxon-name><tp:taxon-name-part taxon-name-part-type="kingdom">Animalia</tp:taxon-name-part></tp:taxon-name></named-content>; phylum: <named-content xmlns:xlink="http://www.w3.org/1999/xlink" content-type="dwc:phylum" xlink:type="simple"><tp:taxon-name><tp:taxon-name-part taxon-name-part-type="phylum">Arthropoda</tp:taxon-name-part></tp:taxon-name></named-content>; class: <named-content xmlns:xlink="http://www.w3.org/1999/xlink" content-type="dwc:class" xlink:type="simple"><tp:taxon-name><tp:taxon-name-part taxon-name-part-type="class">Malacostraca</tp:taxon-name-part></tp:taxon-name></named-content>; order: <named-content xmlns:xlink="http://www.w3.org/1999/xlink" content-type="dwc:order" xlink:type="simple"><tp:taxon-name><tp:taxon-name-part taxon-name-part-type="order">Isopoda</tp:taxon-name-part></tp:taxon-name></named-content>; family: <named-content xmlns:xlink="http://www.w3.org/1999/xlink" content-type="dwc:family" xlink:type="simple"><tp:taxon-name><tp:taxon-name-part taxon-name-part-type="family">Haploniscidae</tp:taxon-name-part></tp:taxon-name></named-content>; genus: <named-content xmlns:xlink="http://www.w3.org/1999/xlink" content-type="dwc:genus" xlink:type="simple"><tp:taxon-name><tp:taxon-name-part taxon-name-part-type="genus">Haploniscus</tp:taxon-name-part></tp:taxon-name></named-content>; specificEpithet: <named-content xmlns:xlink="http://www.w3.org/1999/xlink" content-type="dwc:specificEpithet" xlink:type="simple"><tp:taxon-name><tp:taxon-name-part taxon-name-part-type="genus" reg="Haploniscus"/><tp:taxon-name-part taxon-name-part-type="species" reg="bulbosus">bulbosus</tp:taxon-name-part></tp:taxon-name></named-content>; scientificNameAuthorship: <named-content xmlns:xlink="http://www.w3.org/1999/xlink" content-type="dwc:scientificNameAuthorship" xlink:type="simple">Henseler, Knauber &amp; Riehl</named-content>; nomenclaturalCode: <named-content xmlns:xlink="http://www.w3.org/1999/xlink" content-type="dwc:nomenclaturalCode" xlink:type="simple">ICZN</named-content>; <bold>Location:</bold> higherGeography: <named-content xmlns:xlink="http://www.w3.org/1999/xlink" content-type="dwc:higherGeography" xlink:type="simple">Pacific Ocean</named-content>; locality: <named-content xmlns:xlink="http://www.w3.org/1999/xlink" content-type="dwc:locality" xlink:type="simple">North-west Pacific Ocean, KuramBio station SO223-10-09</named-content>; verbatimDepth: <named-content xmlns:xlink="http://www.w3.org/1999/xlink" content-type="dwc:verbatimDepth" xlink:type="simple">5264-5266 m</named-content>; verbatimLatitude: <named-content xmlns:xlink="http://www.w3.org/1999/xlink" content-type="dwc:verbatimLatitude" xlink:type="simple">41°11'16.188''N</named-content>; verbatimLongitude: <named-content xmlns:xlink="http://www.w3.org/1999/xlink" content-type="dwc:verbatimLongitude" xlink:type="simple">150°5'36.888''E</named-content>; decimalLatitude: <named-content xmlns:xlink="http://www.w3.org/1999/xlink" content-type="dwc:decimalLatitude" xlink:type="simple">41.18783</named-content>; decimalLongitude: <named-content xmlns:xlink="http://www.w3.org/1999/xlink" content-type="dwc:decimalLongitude" xlink:type="simple">150.09358</named-content>; <bold>Identification:</bold> identifiedBy: <named-content xmlns:xlink="http://www.w3.org/1999/xlink" content-type="dwc:identifiedBy" xlink:type="simple">Henry Knauber</named-content>; <bold>Event:</bold> samplingProtocol: <named-content xmlns:xlink="http://www.w3.org/1999/xlink" content-type="dwc:samplingProtocol" xlink:type="simple">Benthos trawl, Camera-Epibenthic Sledge, sieved through 0.3 mm mesh | Riehl T, Brenke N, Brix S, Driskell A, Kaiser S, Brandt A (2014) Field and laboratory methods for DNA studies on deep-sea isopod crustaceans. Polish Polar Research 35: 205–226. https://doi.org/10.2478/popore−2014−0018 | Brandt A, Malyutina MV (2012) The German-Russian deep-sea expedition KuramBio (Kurile Kamchatka Biodiversity Study) : to the Kurile Kamchatka Trench and abyssal plain on board of the R/V SONNE, 223rd Expedition, 21 July - 7 September 2012. University of Hamburg; Biozentrum Grindel &amp; Zoologisches Museum Hamburg, Hamburg. Cruise Report, 100pp. Available from: http://edok01.tib.uni-hannover.de/edoks/e01fb13/741102293.pdf.</named-content>; eventDate: <named-content xmlns:xlink="http://www.w3.org/1999/xlink" content-type="dwc:eventDate" xlink:type="simple">26.08.2012</named-content>; habitat: <named-content xmlns:xlink="http://www.w3.org/1999/xlink" content-type="dwc:habitat" xlink:type="simple">abyssal sediment</named-content>; fieldNumber: <named-content xmlns:xlink="http://www.w3.org/1999/xlink" content-type="dwc:fieldNumber" xlink:type="simple">SO223-10-09</named-content>; <bold>Record Level:</bold> institutionCode: <named-content xmlns:xlink="http://www.w3.org/1999/xlink" content-type="dwc:institutionCode" xlink:type="simple">SMF</named-content>; basisOfRecord: <named-content xmlns:xlink="http://www.w3.org/1999/xlink" content-type="dwc:basisOfRecord" xlink:type="simple">PreservedSpecimen</named-content></p></list-item><list-item><p><bold>Type status:</bold> <named-content xmlns:xlink="http://www.w3.org/1999/xlink" content-type="dwc:typeStatus" xlink:type="simple">Other material</named-content>. <bold>Occurrence:</bold> catalogNumber: <named-content xmlns:xlink="http://www.w3.org/1999/xlink" content-type="dwc:catalogNumber" xlink:type="simple">SMF 62955</named-content>; recordNumber: <named-content xmlns:xlink="http://www.w3.org/1999/xlink" content-type="dwc:recordNumber" xlink:type="simple">KBHap017</named-content>; individualCount: <named-content xmlns:xlink="http://www.w3.org/1999/xlink" content-type="dwc:individualCount" xlink:type="simple">1</named-content>; sex: <named-content xmlns:xlink="http://www.w3.org/1999/xlink" content-type="dwc:sex" xlink:type="simple">female</named-content>; lifeStage: <named-content xmlns:xlink="http://www.w3.org/1999/xlink" content-type="dwc:lifeStage" xlink:type="simple">adult</named-content>; preparations: <named-content xmlns:xlink="http://www.w3.org/1999/xlink" content-type="dwc:preparations" xlink:type="simple">whole animal (ETOH)</named-content>; occurrenceID: <named-content xmlns:xlink="http://www.w3.org/1999/xlink" content-type="dwc:occurrenceID" xlink:type="simple">CBD96BF5-EFC2-5049-A53D-A52EB5DE1A9D</named-content>; <bold>Taxon:</bold> scientificName: <named-content xmlns:xlink="http://www.w3.org/1999/xlink" content-type="dwc:scientificName" xlink:type="simple"><italic><tp:taxon-name><tp:taxon-name-part taxon-name-part-type="genus" reg="Haploniscus">Haploniscus</tp:taxon-name-part> <tp:taxon-name-part taxon-name-part-type="species" reg="bulbosus">bulbosus</tp:taxon-name-part></tp:taxon-name></italic> Henseler, Knauber &amp; Riehl</named-content>; kingdom: <named-content xmlns:xlink="http://www.w3.org/1999/xlink" content-type="dwc:kingdom" xlink:type="simple"><tp:taxon-name><tp:taxon-name-part taxon-name-part-type="kingdom">Animalia</tp:taxon-name-part></tp:taxon-name></named-content>; phylum: <named-content xmlns:xlink="http://www.w3.org/1999/xlink" content-type="dwc:phylum" xlink:type="simple"><tp:taxon-name><tp:taxon-name-part taxon-name-part-type="phylum">Arthropoda</tp:taxon-name-part></tp:taxon-name></named-content>; class: <named-content xmlns:xlink="http://www.w3.org/1999/xlink" content-type="dwc:class" xlink:type="simple"><tp:taxon-name><tp:taxon-name-part taxon-name-part-type="class">Malacostraca</tp:taxon-name-part></tp:taxon-name></named-content>; order: <named-content xmlns:xlink="http://www.w3.org/1999/xlink" content-type="dwc:order" xlink:type="simple"><tp:taxon-name><tp:taxon-name-part taxon-name-part-type="order">Isopoda</tp:taxon-name-part></tp:taxon-name></named-content>; family: <named-content xmlns:xlink="http://www.w3.org/1999/xlink" content-type="dwc:family" xlink:type="simple"><tp:taxon-name><tp:taxon-name-part taxon-name-part-type="family">Haploniscidae</tp:taxon-name-part></tp:taxon-name></named-content>; genus: <named-content xmlns:xlink="http://www.w3.org/1999/xlink" content-type="dwc:genus" xlink:type="simple"><tp:taxon-name><tp:taxon-name-part taxon-name-part-type="genus">Haploniscus</tp:taxon-name-part></tp:taxon-name></named-content>; specificEpithet: <named-content xmlns:xlink="http://www.w3.org/1999/xlink" content-type="dwc:specificEpithet" xlink:type="simple"><tp:taxon-name><tp:taxon-name-part taxon-name-part-type="genus" reg="Haploniscus"/><tp:taxon-name-part taxon-name-part-type="species" reg="bulbosus">bulbosus</tp:taxon-name-part></tp:taxon-name></named-content>; scientificNameAuthorship: <named-content xmlns:xlink="http://www.w3.org/1999/xlink" content-type="dwc:scientificNameAuthorship" xlink:type="simple">Henseler, Knauber &amp; Riehl</named-content>; nomenclaturalCode: <named-content xmlns:xlink="http://www.w3.org/1999/xlink" content-type="dwc:nomenclaturalCode" xlink:type="simple">ICZN</named-content>; <bold>Location:</bold> higherGeography: <named-content xmlns:xlink="http://www.w3.org/1999/xlink" content-type="dwc:higherGeography" xlink:type="simple">Pacific Ocean</named-content>; locality: <named-content xmlns:xlink="http://www.w3.org/1999/xlink" content-type="dwc:locality" xlink:type="simple">North-west Pacific Ocean, KuramBio station SO223-10-09</named-content>; verbatimDepth: <named-content xmlns:xlink="http://www.w3.org/1999/xlink" content-type="dwc:verbatimDepth" xlink:type="simple">5264-5266 m</named-content>; verbatimLatitude: <named-content xmlns:xlink="http://www.w3.org/1999/xlink" content-type="dwc:verbatimLatitude" xlink:type="simple">41°11'16.188''N</named-content>; verbatimLongitude: <named-content xmlns:xlink="http://www.w3.org/1999/xlink" content-type="dwc:verbatimLongitude" xlink:type="simple">150°5'36.888''E</named-content>; decimalLatitude: <named-content xmlns:xlink="http://www.w3.org/1999/xlink" content-type="dwc:decimalLatitude" xlink:type="simple">41.18783</named-content>; decimalLongitude: <named-content xmlns:xlink="http://www.w3.org/1999/xlink" content-type="dwc:decimalLongitude" xlink:type="simple">150.09358</named-content>; <bold>Identification:</bold> identifiedBy: <named-content xmlns:xlink="http://www.w3.org/1999/xlink" content-type="dwc:identifiedBy" xlink:type="simple">Henry Knauber</named-content>; <bold>Event:</bold> samplingProtocol: <named-content xmlns:xlink="http://www.w3.org/1999/xlink" content-type="dwc:samplingProtocol" xlink:type="simple">Benthos trawl, Camera-Epibenthic Sledge, sieved through 0.3 mm mesh | Riehl T, Brenke N, Brix S, Driskell A, Kaiser S, Brandt A (2014) Field and laboratory methods for DNA studies on deep-sea isopod crustaceans. Polish Polar Research 35: 205–226. https://doi.org/10.2478/popore−2014−0018 | Brandt A, Malyutina MV (2012) The German-Russian deep-sea expedition KuramBio (Kurile Kamchatka Biodiversity Study) : to the Kurile Kamchatka Trench and abyssal plain on board of the R/V SONNE, 223rd Expedition, 21 July - 7 September 2012. University of Hamburg; Biozentrum Grindel &amp; Zoologisches Museum Hamburg, Hamburg. Cruise Report, 100pp. Available from: http://edok01.tib.uni-hannover.de/edoks/e01fb13/741102293.pdf.</named-content>; eventDate: <named-content xmlns:xlink="http://www.w3.org/1999/xlink" content-type="dwc:eventDate" xlink:type="simple">26.08.2012</named-content>; habitat: <named-content xmlns:xlink="http://www.w3.org/1999/xlink" content-type="dwc:habitat" xlink:type="simple">abyssal sediment</named-content>; fieldNumber: <named-content xmlns:xlink="http://www.w3.org/1999/xlink" content-type="dwc:fieldNumber" xlink:type="simple">SO223-10-09</named-content>; <bold>Record Level:</bold> institutionCode: <named-content xmlns:xlink="http://www.w3.org/1999/xlink" content-type="dwc:institutionCode" xlink:type="simple">SMF</named-content>; basisOfRecord: <named-content xmlns:xlink="http://www.w3.org/1999/xlink" content-type="dwc:basisOfRecord" xlink:type="simple">PreservedSpecimen</named-content></p></list-item><list-item><p><bold>Type status:</bold> <named-content xmlns:xlink="http://www.w3.org/1999/xlink" content-type="dwc:typeStatus" xlink:type="simple">Other material</named-content>. <bold>Occurrence:</bold> catalogNumber: <named-content xmlns:xlink="http://www.w3.org/1999/xlink" content-type="dwc:catalogNumber" xlink:type="simple">SMF 62956</named-content>; recordNumber: <named-content xmlns:xlink="http://www.w3.org/1999/xlink" content-type="dwc:recordNumber" xlink:type="simple">KBHap018</named-content>; individualCount: <named-content xmlns:xlink="http://www.w3.org/1999/xlink" content-type="dwc:individualCount" xlink:type="simple">1</named-content>; sex: <named-content xmlns:xlink="http://www.w3.org/1999/xlink" content-type="dwc:sex" xlink:type="simple">female</named-content>; lifeStage: <named-content xmlns:xlink="http://www.w3.org/1999/xlink" content-type="dwc:lifeStage" xlink:type="simple">adult</named-content>; preparations: <named-content xmlns:xlink="http://www.w3.org/1999/xlink" content-type="dwc:preparations" xlink:type="simple">whole animal (ETOH)</named-content>; occurrenceID: <named-content xmlns:xlink="http://www.w3.org/1999/xlink" content-type="dwc:occurrenceID" xlink:type="simple">3E8E3D3F-9F71-52C2-A8BD-F50CE7147046</named-content>; <bold>Taxon:</bold> scientificName: <named-content xmlns:xlink="http://www.w3.org/1999/xlink" content-type="dwc:scientificName" xlink:type="simple"><italic><tp:taxon-name><tp:taxon-name-part taxon-name-part-type="genus" reg="Haploniscus">Haploniscus</tp:taxon-name-part> <tp:taxon-name-part taxon-name-part-type="species" reg="bulbosus">bulbosus</tp:taxon-name-part></tp:taxon-name></italic> Henseler, Knauber &amp; Riehl</named-content>; kingdom: <named-content xmlns:xlink="http://www.w3.org/1999/xlink" content-type="dwc:kingdom" xlink:type="simple"><tp:taxon-name><tp:taxon-name-part taxon-name-part-type="kingdom">Animalia</tp:taxon-name-part></tp:taxon-name></named-content>; phylum: <named-content xmlns:xlink="http://www.w3.org/1999/xlink" content-type="dwc:phylum" xlink:type="simple"><tp:taxon-name><tp:taxon-name-part taxon-name-part-type="phylum">Arthropoda</tp:taxon-name-part></tp:taxon-name></named-content>; class: <named-content xmlns:xlink="http://www.w3.org/1999/xlink" content-type="dwc:class" xlink:type="simple"><tp:taxon-name><tp:taxon-name-part taxon-name-part-type="class">Malacostraca</tp:taxon-name-part></tp:taxon-name></named-content>; order: <named-content xmlns:xlink="http://www.w3.org/1999/xlink" content-type="dwc:order" xlink:type="simple"><tp:taxon-name><tp:taxon-name-part taxon-name-part-type="order">Isopoda</tp:taxon-name-part></tp:taxon-name></named-content>; family: <named-content xmlns:xlink="http://www.w3.org/1999/xlink" content-type="dwc:family" xlink:type="simple"><tp:taxon-name><tp:taxon-name-part taxon-name-part-type="family">Haploniscidae</tp:taxon-name-part></tp:taxon-name></named-content>; genus: <named-content xmlns:xlink="http://www.w3.org/1999/xlink" content-type="dwc:genus" xlink:type="simple"><tp:taxon-name><tp:taxon-name-part taxon-name-part-type="genus">Haploniscus</tp:taxon-name-part></tp:taxon-name></named-content>; specificEpithet: <named-content xmlns:xlink="http://www.w3.org/1999/xlink" content-type="dwc:specificEpithet" xlink:type="simple"><tp:taxon-name><tp:taxon-name-part taxon-name-part-type="genus" reg="Haploniscus"/><tp:taxon-name-part taxon-name-part-type="species" reg="bulbosus">bulbosus</tp:taxon-name-part></tp:taxon-name></named-content>; scientificNameAuthorship: <named-content xmlns:xlink="http://www.w3.org/1999/xlink" content-type="dwc:scientificNameAuthorship" xlink:type="simple">Henseler, Knauber &amp; Riehl</named-content>; nomenclaturalCode: <named-content xmlns:xlink="http://www.w3.org/1999/xlink" content-type="dwc:nomenclaturalCode" xlink:type="simple">ICZN</named-content>; <bold>Location:</bold> higherGeography: <named-content xmlns:xlink="http://www.w3.org/1999/xlink" content-type="dwc:higherGeography" xlink:type="simple">Pacific Ocean</named-content>; locality: <named-content xmlns:xlink="http://www.w3.org/1999/xlink" content-type="dwc:locality" xlink:type="simple">North-west Pacific Ocean, KuramBio station SO223-09-09</named-content>; verbatimDepth: <named-content xmlns:xlink="http://www.w3.org/1999/xlink" content-type="dwc:verbatimDepth" xlink:type="simple">5399-5421 m</named-content>; verbatimLatitude: <named-content xmlns:xlink="http://www.w3.org/1999/xlink" content-type="dwc:verbatimLatitude" xlink:type="simple">40°34'22.8''N</named-content>; verbatimLongitude: <named-content xmlns:xlink="http://www.w3.org/1999/xlink" content-type="dwc:verbatimLongitude" xlink:type="simple">150°59'54.888''E</named-content>; decimalLatitude: <named-content xmlns:xlink="http://www.w3.org/1999/xlink" content-type="dwc:decimalLatitude" xlink:type="simple">40.573</named-content>; decimalLongitude: <named-content xmlns:xlink="http://www.w3.org/1999/xlink" content-type="dwc:decimalLongitude" xlink:type="simple">150.99858</named-content>; <bold>Identification:</bold> identifiedBy: <named-content xmlns:xlink="http://www.w3.org/1999/xlink" content-type="dwc:identifiedBy" xlink:type="simple">Henry Knauber</named-content>; <bold>Event:</bold> samplingProtocol: <named-content xmlns:xlink="http://www.w3.org/1999/xlink" content-type="dwc:samplingProtocol" xlink:type="simple">Benthos trawl, Camera-Epibenthic Sledge, sieved through 0.3 mm mesh | Riehl T, Brenke N, Brix S, Driskell A, Kaiser S, Brandt A (2014) Field and laboratory methods for DNA studies on deep-sea isopod crustaceans. Polish Polar Research 35: 205–226. https://doi.org/10.2478/popore−2014−0018 | Brandt A, Malyutina MV (2012) The German-Russian deep-sea expedition KuramBio (Kurile Kamchatka Biodiversity Study) : to the Kurile Kamchatka Trench and abyssal plain on board of the R/V SONNE, 223rd Expedition, 21 July - 7 September 2012. University of Hamburg; Biozentrum Grindel &amp; Zoologisches Museum Hamburg, Hamburg. Cruise Report, 100pp. Available from: http://edok01.tib.uni-hannover.de/edoks/e01fb13/741102293.pdf.</named-content>; eventDate: <named-content xmlns:xlink="http://www.w3.org/1999/xlink" content-type="dwc:eventDate" xlink:type="simple">23.08.2012</named-content>; habitat: <named-content xmlns:xlink="http://www.w3.org/1999/xlink" content-type="dwc:habitat" xlink:type="simple">abyssal sediment</named-content>; fieldNumber: <named-content xmlns:xlink="http://www.w3.org/1999/xlink" content-type="dwc:fieldNumber" xlink:type="simple">SO223-09-09</named-content>; <bold>Record Level:</bold> institutionCode: <named-content xmlns:xlink="http://www.w3.org/1999/xlink" content-type="dwc:institutionCode" xlink:type="simple">SMF</named-content>; basisOfRecord: <named-content xmlns:xlink="http://www.w3.org/1999/xlink" content-type="dwc:basisOfRecord" xlink:type="simple">PreservedSpecimen</named-content></p></list-item><list-item><p><bold>Type status:</bold> <named-content xmlns:xlink="http://www.w3.org/1999/xlink" content-type="dwc:typeStatus" xlink:type="simple">Other material</named-content>. <bold>Occurrence:</bold> catalogNumber: <named-content xmlns:xlink="http://www.w3.org/1999/xlink" content-type="dwc:catalogNumber" xlink:type="simple">SMF 62957</named-content>; recordNumber: <named-content xmlns:xlink="http://www.w3.org/1999/xlink" content-type="dwc:recordNumber" xlink:type="simple">KBHap019</named-content>; individualCount: <named-content xmlns:xlink="http://www.w3.org/1999/xlink" content-type="dwc:individualCount" xlink:type="simple">1</named-content>; sex: <named-content xmlns:xlink="http://www.w3.org/1999/xlink" content-type="dwc:sex" xlink:type="simple">female</named-content>; lifeStage: <named-content xmlns:xlink="http://www.w3.org/1999/xlink" content-type="dwc:lifeStage" xlink:type="simple">ovigerous</named-content>; preparations: <named-content xmlns:xlink="http://www.w3.org/1999/xlink" content-type="dwc:preparations" xlink:type="simple">whole animal (ETOH)</named-content>; occurrenceID: <named-content xmlns:xlink="http://www.w3.org/1999/xlink" content-type="dwc:occurrenceID" xlink:type="simple">D2BC8647-7AAB-5E93-A45F-D9F73A52E45C</named-content>; <bold>Taxon:</bold> scientificName: <named-content xmlns:xlink="http://www.w3.org/1999/xlink" content-type="dwc:scientificName" xlink:type="simple"><italic><tp:taxon-name><tp:taxon-name-part taxon-name-part-type="genus" reg="Haploniscus">Haploniscus</tp:taxon-name-part> <tp:taxon-name-part taxon-name-part-type="species" reg="bulbosus">bulbosus</tp:taxon-name-part></tp:taxon-name></italic> Henseler, Knauber &amp; Riehl</named-content>; kingdom: <named-content xmlns:xlink="http://www.w3.org/1999/xlink" content-type="dwc:kingdom" xlink:type="simple"><tp:taxon-name><tp:taxon-name-part taxon-name-part-type="kingdom">Animalia</tp:taxon-name-part></tp:taxon-name></named-content>; phylum: <named-content xmlns:xlink="http://www.w3.org/1999/xlink" content-type="dwc:phylum" xlink:type="simple"><tp:taxon-name><tp:taxon-name-part taxon-name-part-type="phylum">Arthropoda</tp:taxon-name-part></tp:taxon-name></named-content>; class: <named-content xmlns:xlink="http://www.w3.org/1999/xlink" content-type="dwc:class" xlink:type="simple"><tp:taxon-name><tp:taxon-name-part taxon-name-part-type="class">Malacostraca</tp:taxon-name-part></tp:taxon-name></named-content>; order: <named-content xmlns:xlink="http://www.w3.org/1999/xlink" content-type="dwc:order" xlink:type="simple"><tp:taxon-name><tp:taxon-name-part taxon-name-part-type="order">Isopoda</tp:taxon-name-part></tp:taxon-name></named-content>; family: <named-content xmlns:xlink="http://www.w3.org/1999/xlink" content-type="dwc:family" xlink:type="simple"><tp:taxon-name><tp:taxon-name-part taxon-name-part-type="family">Haploniscidae</tp:taxon-name-part></tp:taxon-name></named-content>; genus: <named-content xmlns:xlink="http://www.w3.org/1999/xlink" content-type="dwc:genus" xlink:type="simple"><tp:taxon-name><tp:taxon-name-part taxon-name-part-type="genus">Haploniscus</tp:taxon-name-part></tp:taxon-name></named-content>; specificEpithet: <named-content xmlns:xlink="http://www.w3.org/1999/xlink" content-type="dwc:specificEpithet" xlink:type="simple"><tp:taxon-name><tp:taxon-name-part taxon-name-part-type="genus" reg="Haploniscus"/><tp:taxon-name-part taxon-name-part-type="species" reg="bulbosus">bulbosus</tp:taxon-name-part></tp:taxon-name></named-content>; scientificNameAuthorship: <named-content xmlns:xlink="http://www.w3.org/1999/xlink" content-type="dwc:scientificNameAuthorship" xlink:type="simple">Henseler, Knauber &amp; Riehl</named-content>; nomenclaturalCode: <named-content xmlns:xlink="http://www.w3.org/1999/xlink" content-type="dwc:nomenclaturalCode" xlink:type="simple">ICZN</named-content>; <bold>Location:</bold> higherGeography: <named-content xmlns:xlink="http://www.w3.org/1999/xlink" content-type="dwc:higherGeography" xlink:type="simple">Pacific Ocean</named-content>; locality: <named-content xmlns:xlink="http://www.w3.org/1999/xlink" content-type="dwc:locality" xlink:type="simple">North-west Pacific Ocean, KuramBio station SO223-09-09</named-content>; verbatimDepth: <named-content xmlns:xlink="http://www.w3.org/1999/xlink" content-type="dwc:verbatimDepth" xlink:type="simple">5399-5421 m</named-content>; verbatimLatitude: <named-content xmlns:xlink="http://www.w3.org/1999/xlink" content-type="dwc:verbatimLatitude" xlink:type="simple">40°34'22.8''N</named-content>; verbatimLongitude: <named-content xmlns:xlink="http://www.w3.org/1999/xlink" content-type="dwc:verbatimLongitude" xlink:type="simple">150°59'54.888''E</named-content>; decimalLatitude: <named-content xmlns:xlink="http://www.w3.org/1999/xlink" content-type="dwc:decimalLatitude" xlink:type="simple">40.573</named-content>; decimalLongitude: <named-content xmlns:xlink="http://www.w3.org/1999/xlink" content-type="dwc:decimalLongitude" xlink:type="simple">150.99858</named-content>; <bold>Identification:</bold> identifiedBy: <named-content xmlns:xlink="http://www.w3.org/1999/xlink" content-type="dwc:identifiedBy" xlink:type="simple">Henry Knauber</named-content>; <bold>Event:</bold> samplingProtocol: <named-content xmlns:xlink="http://www.w3.org/1999/xlink" content-type="dwc:samplingProtocol" xlink:type="simple">Benthos trawl, Camera-Epibenthic Sledge, sieved through 0.3 mm mesh | Riehl T, Brenke N, Brix S, Driskell A, Kaiser S, Brandt A (2014) Field and laboratory methods for DNA studies on deep-sea isopod crustaceans. Polish Polar Research 35: 205–226. https://doi.org/10.2478/popore−2014−0018 | Brandt A, Malyutina MV (2012) The German-Russian deep-sea expedition KuramBio (Kurile Kamchatka Biodiversity Study) : to the Kurile Kamchatka Trench and abyssal plain on board of the R/V SONNE, 223rd Expedition, 21 July - 7 September 2012. University of Hamburg; Biozentrum Grindel &amp; Zoologisches Museum Hamburg, Hamburg. Cruise Report, 100pp. Available from: http://edok01.tib.uni-hannover.de/edoks/e01fb13/741102293.pdf.</named-content>; eventDate: <named-content xmlns:xlink="http://www.w3.org/1999/xlink" content-type="dwc:eventDate" xlink:type="simple">23.08.2012</named-content>; habitat: <named-content xmlns:xlink="http://www.w3.org/1999/xlink" content-type="dwc:habitat" xlink:type="simple">abyssal sediment</named-content>; fieldNumber: <named-content xmlns:xlink="http://www.w3.org/1999/xlink" content-type="dwc:fieldNumber" xlink:type="simple">SO223-09-09</named-content>; <bold>Record Level:</bold> institutionCode: <named-content xmlns:xlink="http://www.w3.org/1999/xlink" content-type="dwc:institutionCode" xlink:type="simple">SMF</named-content>; basisOfRecord: <named-content xmlns:xlink="http://www.w3.org/1999/xlink" content-type="dwc:basisOfRecord" xlink:type="simple">PreservedSpecimen</named-content></p></list-item><list-item><p><bold>Type status:</bold> <named-content xmlns:xlink="http://www.w3.org/1999/xlink" content-type="dwc:typeStatus" xlink:type="simple">Other material</named-content>. <bold>Occurrence:</bold> catalogNumber: <named-content xmlns:xlink="http://www.w3.org/1999/xlink" content-type="dwc:catalogNumber" xlink:type="simple">SMF 62958</named-content>; recordNumber: <named-content xmlns:xlink="http://www.w3.org/1999/xlink" content-type="dwc:recordNumber" xlink:type="simple">KBHap020</named-content>; individualCount: <named-content xmlns:xlink="http://www.w3.org/1999/xlink" content-type="dwc:individualCount" xlink:type="simple">1</named-content>; sex: <named-content xmlns:xlink="http://www.w3.org/1999/xlink" content-type="dwc:sex" xlink:type="simple">female</named-content>; lifeStage: <named-content xmlns:xlink="http://www.w3.org/1999/xlink" content-type="dwc:lifeStage" xlink:type="simple">adult</named-content>; preparations: <named-content xmlns:xlink="http://www.w3.org/1999/xlink" content-type="dwc:preparations" xlink:type="simple">whole animal (ETOH)</named-content>; occurrenceID: <named-content xmlns:xlink="http://www.w3.org/1999/xlink" content-type="dwc:occurrenceID" xlink:type="simple">774F1232-C5C3-5F72-8239-2666504C745A</named-content>; <bold>Taxon:</bold> scientificName: <named-content xmlns:xlink="http://www.w3.org/1999/xlink" content-type="dwc:scientificName" xlink:type="simple"><italic><tp:taxon-name><tp:taxon-name-part taxon-name-part-type="genus" reg="Haploniscus">Haploniscus</tp:taxon-name-part> <tp:taxon-name-part taxon-name-part-type="species" reg="bulbosus">bulbosus</tp:taxon-name-part></tp:taxon-name></italic> Henseler, Knauber &amp; Riehl</named-content>; kingdom: <named-content xmlns:xlink="http://www.w3.org/1999/xlink" content-type="dwc:kingdom" xlink:type="simple"><tp:taxon-name><tp:taxon-name-part taxon-name-part-type="kingdom">Animalia</tp:taxon-name-part></tp:taxon-name></named-content>; phylum: <named-content xmlns:xlink="http://www.w3.org/1999/xlink" content-type="dwc:phylum" xlink:type="simple"><tp:taxon-name><tp:taxon-name-part taxon-name-part-type="phylum">Arthropoda</tp:taxon-name-part></tp:taxon-name></named-content>; class: <named-content xmlns:xlink="http://www.w3.org/1999/xlink" content-type="dwc:class" xlink:type="simple"><tp:taxon-name><tp:taxon-name-part taxon-name-part-type="class">Malacostraca</tp:taxon-name-part></tp:taxon-name></named-content>; order: <named-content xmlns:xlink="http://www.w3.org/1999/xlink" content-type="dwc:order" xlink:type="simple"><tp:taxon-name><tp:taxon-name-part taxon-name-part-type="order">Isopoda</tp:taxon-name-part></tp:taxon-name></named-content>; family: <named-content xmlns:xlink="http://www.w3.org/1999/xlink" content-type="dwc:family" xlink:type="simple"><tp:taxon-name><tp:taxon-name-part taxon-name-part-type="family">Haploniscidae</tp:taxon-name-part></tp:taxon-name></named-content>; genus: <named-content xmlns:xlink="http://www.w3.org/1999/xlink" content-type="dwc:genus" xlink:type="simple"><tp:taxon-name><tp:taxon-name-part taxon-name-part-type="genus">Haploniscus</tp:taxon-name-part></tp:taxon-name></named-content>; specificEpithet: <named-content xmlns:xlink="http://www.w3.org/1999/xlink" content-type="dwc:specificEpithet" xlink:type="simple"><tp:taxon-name><tp:taxon-name-part taxon-name-part-type="genus" reg="Haploniscus"/><tp:taxon-name-part taxon-name-part-type="species" reg="bulbosus">bulbosus</tp:taxon-name-part></tp:taxon-name></named-content>; scientificNameAuthorship: <named-content xmlns:xlink="http://www.w3.org/1999/xlink" content-type="dwc:scientificNameAuthorship" xlink:type="simple">Henseler, Knauber &amp; Riehl</named-content>; nomenclaturalCode: <named-content xmlns:xlink="http://www.w3.org/1999/xlink" content-type="dwc:nomenclaturalCode" xlink:type="simple">ICZN</named-content>; <bold>Location:</bold> higherGeography: <named-content xmlns:xlink="http://www.w3.org/1999/xlink" content-type="dwc:higherGeography" xlink:type="simple">Pacific Ocean</named-content>; locality: <named-content xmlns:xlink="http://www.w3.org/1999/xlink" content-type="dwc:locality" xlink:type="simple">North-west Pacific Ocean, KuramBio station SO223-09-09</named-content>; verbatimDepth: <named-content xmlns:xlink="http://www.w3.org/1999/xlink" content-type="dwc:verbatimDepth" xlink:type="simple">5399-5421 m</named-content>; verbatimLatitude: <named-content xmlns:xlink="http://www.w3.org/1999/xlink" content-type="dwc:verbatimLatitude" xlink:type="simple">40°34'22.8''N</named-content>; verbatimLongitude: <named-content xmlns:xlink="http://www.w3.org/1999/xlink" content-type="dwc:verbatimLongitude" xlink:type="simple">150°59'54.888''E</named-content>; decimalLatitude: <named-content xmlns:xlink="http://www.w3.org/1999/xlink" content-type="dwc:decimalLatitude" xlink:type="simple">40.573</named-content>; decimalLongitude: <named-content xmlns:xlink="http://www.w3.org/1999/xlink" content-type="dwc:decimalLongitude" xlink:type="simple">150.99858</named-content>; <bold>Identification:</bold> identifiedBy: <named-content xmlns:xlink="http://www.w3.org/1999/xlink" content-type="dwc:identifiedBy" xlink:type="simple">Henry Knauber</named-content>; <bold>Event:</bold> samplingProtocol: <named-content xmlns:xlink="http://www.w3.org/1999/xlink" content-type="dwc:samplingProtocol" xlink:type="simple">Benthos trawl, Camera-Epibenthic Sledge, sieved through 0.3 mm mesh | Riehl T, Brenke N, Brix S, Driskell A, Kaiser S, Brandt A (2014) Field and laboratory methods for DNA studies on deep-sea isopod crustaceans. Polish Polar Research 35: 205–226. https://doi.org/10.2478/popore−2014−0018 | Brandt A, Malyutina MV (2012) The German-Russian deep-sea expedition KuramBio (Kurile Kamchatka Biodiversity Study) : to the Kurile Kamchatka Trench and abyssal plain on board of the R/V SONNE, 223rd Expedition, 21 July 21 - 7 September 2012. University of Hamburg; Biozentrum Grindel &amp; Zoologisches Museum Hamburg, Hamburg. Cruise Report, 100pp. Available from: http://edok01.tib.uni-hannover.de/edoks/e01fb13/741102293.pdf.</named-content>; eventDate: <named-content xmlns:xlink="http://www.w3.org/1999/xlink" content-type="dwc:eventDate" xlink:type="simple">23.08.2012</named-content>; habitat: <named-content xmlns:xlink="http://www.w3.org/1999/xlink" content-type="dwc:habitat" xlink:type="simple">abyssal sediment</named-content>; fieldNumber: <named-content xmlns:xlink="http://www.w3.org/1999/xlink" content-type="dwc:fieldNumber" xlink:type="simple">SO223-09-09</named-content>; <bold>Record Level:</bold> institutionCode: <named-content xmlns:xlink="http://www.w3.org/1999/xlink" content-type="dwc:institutionCode" xlink:type="simple">SMF</named-content>; basisOfRecord: <named-content xmlns:xlink="http://www.w3.org/1999/xlink" content-type="dwc:basisOfRecord" xlink:type="simple">PreservedSpecimen</named-content></p></list-item><list-item><p><bold>Type status:</bold> <named-content xmlns:xlink="http://www.w3.org/1999/xlink" content-type="dwc:typeStatus" xlink:type="simple">Other material</named-content>. <bold>Occurrence:</bold> catalogNumber: <named-content xmlns:xlink="http://www.w3.org/1999/xlink" content-type="dwc:catalogNumber" xlink:type="simple">SMF 62959</named-content>; recordNumber: <named-content xmlns:xlink="http://www.w3.org/1999/xlink" content-type="dwc:recordNumber" xlink:type="simple">KBHap021</named-content>; individualCount: <named-content xmlns:xlink="http://www.w3.org/1999/xlink" content-type="dwc:individualCount" xlink:type="simple">1</named-content>; sex: <named-content xmlns:xlink="http://www.w3.org/1999/xlink" content-type="dwc:sex" xlink:type="simple">female</named-content>; lifeStage: <named-content xmlns:xlink="http://www.w3.org/1999/xlink" content-type="dwc:lifeStage" xlink:type="simple">adult</named-content>; preparations: <named-content xmlns:xlink="http://www.w3.org/1999/xlink" content-type="dwc:preparations" xlink:type="simple">whole animal (ETOH)</named-content>; occurrenceID: <named-content xmlns:xlink="http://www.w3.org/1999/xlink" content-type="dwc:occurrenceID" xlink:type="simple">E4C6FCDC-B423-5423-ABE7-2452ED74FC87</named-content>; <bold>Taxon:</bold> scientificName: <named-content xmlns:xlink="http://www.w3.org/1999/xlink" content-type="dwc:scientificName" xlink:type="simple"><italic><tp:taxon-name><tp:taxon-name-part taxon-name-part-type="genus" reg="Haploniscus">Haploniscus</tp:taxon-name-part> <tp:taxon-name-part taxon-name-part-type="species" reg="bulbosus">bulbosus</tp:taxon-name-part></tp:taxon-name></italic> Henseler, Knauber &amp; Riehl</named-content>; kingdom: <named-content xmlns:xlink="http://www.w3.org/1999/xlink" content-type="dwc:kingdom" xlink:type="simple"><tp:taxon-name><tp:taxon-name-part taxon-name-part-type="kingdom">Animalia</tp:taxon-name-part></tp:taxon-name></named-content>; phylum: <named-content xmlns:xlink="http://www.w3.org/1999/xlink" content-type="dwc:phylum" xlink:type="simple"><tp:taxon-name><tp:taxon-name-part taxon-name-part-type="phylum">Arthropoda</tp:taxon-name-part></tp:taxon-name></named-content>; class: <named-content xmlns:xlink="http://www.w3.org/1999/xlink" content-type="dwc:class" xlink:type="simple"><tp:taxon-name><tp:taxon-name-part taxon-name-part-type="class">Malacostraca</tp:taxon-name-part></tp:taxon-name></named-content>; order: <named-content xmlns:xlink="http://www.w3.org/1999/xlink" content-type="dwc:order" xlink:type="simple"><tp:taxon-name><tp:taxon-name-part taxon-name-part-type="order">Isopoda</tp:taxon-name-part></tp:taxon-name></named-content>; family: <named-content xmlns:xlink="http://www.w3.org/1999/xlink" content-type="dwc:family" xlink:type="simple"><tp:taxon-name><tp:taxon-name-part taxon-name-part-type="family">Haploniscidae</tp:taxon-name-part></tp:taxon-name></named-content>; genus: <named-content xmlns:xlink="http://www.w3.org/1999/xlink" content-type="dwc:genus" xlink:type="simple"><tp:taxon-name><tp:taxon-name-part taxon-name-part-type="genus">Haploniscus</tp:taxon-name-part></tp:taxon-name></named-content>; specificEpithet: <named-content xmlns:xlink="http://www.w3.org/1999/xlink" content-type="dwc:specificEpithet" xlink:type="simple"><tp:taxon-name><tp:taxon-name-part taxon-name-part-type="genus" reg="Haploniscus"/><tp:taxon-name-part taxon-name-part-type="species" reg="bulbosus">bulbosus</tp:taxon-name-part></tp:taxon-name></named-content>; scientificNameAuthorship: <named-content xmlns:xlink="http://www.w3.org/1999/xlink" content-type="dwc:scientificNameAuthorship" xlink:type="simple">Henseler, Knauber &amp; Riehl</named-content>; nomenclaturalCode: <named-content xmlns:xlink="http://www.w3.org/1999/xlink" content-type="dwc:nomenclaturalCode" xlink:type="simple">ICZN</named-content>; <bold>Location:</bold> higherGeography: <named-content xmlns:xlink="http://www.w3.org/1999/xlink" content-type="dwc:higherGeography" xlink:type="simple">Pacific Ocean</named-content>; locality: <named-content xmlns:xlink="http://www.w3.org/1999/xlink" content-type="dwc:locality" xlink:type="simple">North-west Pacific Ocean, KuramBio station SO223-09-09</named-content>; verbatimDepth: <named-content xmlns:xlink="http://www.w3.org/1999/xlink" content-type="dwc:verbatimDepth" xlink:type="simple">5399-5421 m</named-content>; verbatimLatitude: <named-content xmlns:xlink="http://www.w3.org/1999/xlink" content-type="dwc:verbatimLatitude" xlink:type="simple">40°34'22.8''N</named-content>; verbatimLongitude: <named-content xmlns:xlink="http://www.w3.org/1999/xlink" content-type="dwc:verbatimLongitude" xlink:type="simple">150°59'54.888''E</named-content>; decimalLatitude: <named-content xmlns:xlink="http://www.w3.org/1999/xlink" content-type="dwc:decimalLatitude" xlink:type="simple">40.573</named-content>; decimalLongitude: <named-content xmlns:xlink="http://www.w3.org/1999/xlink" content-type="dwc:decimalLongitude" xlink:type="simple">150.99858</named-content>; <bold>Identification:</bold> identifiedBy: <named-content xmlns:xlink="http://www.w3.org/1999/xlink" content-type="dwc:identifiedBy" xlink:type="simple">Henry Knauber</named-content>; <bold>Event:</bold> samplingProtocol: <named-content xmlns:xlink="http://www.w3.org/1999/xlink" content-type="dwc:samplingProtocol" xlink:type="simple">Benthos trawl, Camera-Epibenthic Sledge, sieved through 0.3 mm mesh | Riehl T, Brenke N, Brix S, Driskell A, Kaiser S, Brandt A (2014) Field and laboratory methods for DNA studies on deep-sea isopod crustaceans. Polish Polar Research 35: 205–226. https://doi.org/10.2478/popore−2014−0018 | Brandt A, Malyutina MV (2012) The German-Russian deep-sea expedition KuramBio (Kurile Kamchatka Biodiversity Study) : to the Kurile Kamchatka Trench and abyssal plain on board of the R/V SONNE, 223rd Expedition, 21 July - 7 September 2012. University of Hamburg; Biozentrum Grindel &amp; Zoologisches Museum Hamburg, Hamburg. Cruise Report, 100pp. Available from: http://edok01.tib.uni-hannover.de/edoks/e01fb13/741102293.pdf.</named-content>; eventDate: <named-content xmlns:xlink="http://www.w3.org/1999/xlink" content-type="dwc:eventDate" xlink:type="simple">23.08.2012</named-content>; habitat: <named-content xmlns:xlink="http://www.w3.org/1999/xlink" content-type="dwc:habitat" xlink:type="simple">abyssal sediment</named-content>; fieldNumber: <named-content xmlns:xlink="http://www.w3.org/1999/xlink" content-type="dwc:fieldNumber" xlink:type="simple">SO223-09-09</named-content>; <bold>Record Level:</bold> institutionCode: <named-content xmlns:xlink="http://www.w3.org/1999/xlink" content-type="dwc:institutionCode" xlink:type="simple">SMF</named-content>; basisOfRecord: <named-content xmlns:xlink="http://www.w3.org/1999/xlink" content-type="dwc:basisOfRecord" xlink:type="simple">PreservedSpecimen</named-content></p></list-item><list-item><p><bold>Type status:</bold> <named-content xmlns:xlink="http://www.w3.org/1999/xlink" content-type="dwc:typeStatus" xlink:type="simple">Other material</named-content>. <bold>Occurrence:</bold> catalogNumber: <named-content xmlns:xlink="http://www.w3.org/1999/xlink" content-type="dwc:catalogNumber" xlink:type="simple">SMF 62960</named-content>; recordNumber: <named-content xmlns:xlink="http://www.w3.org/1999/xlink" content-type="dwc:recordNumber" xlink:type="simple">KBHap022</named-content>; individualCount: <named-content xmlns:xlink="http://www.w3.org/1999/xlink" content-type="dwc:individualCount" xlink:type="simple">1</named-content>; sex: <named-content xmlns:xlink="http://www.w3.org/1999/xlink" content-type="dwc:sex" xlink:type="simple">male</named-content>; lifeStage: <named-content xmlns:xlink="http://www.w3.org/1999/xlink" content-type="dwc:lifeStage" xlink:type="simple">adult</named-content>; preparations: <named-content xmlns:xlink="http://www.w3.org/1999/xlink" content-type="dwc:preparations" xlink:type="simple">whole animal (ETOH)</named-content>; occurrenceID: <named-content xmlns:xlink="http://www.w3.org/1999/xlink" content-type="dwc:occurrenceID" xlink:type="simple">9AB51605-AF2A-52AE-AB02-D160266E20D6</named-content>; <bold>Taxon:</bold> scientificName: <named-content xmlns:xlink="http://www.w3.org/1999/xlink" content-type="dwc:scientificName" xlink:type="simple"><italic><tp:taxon-name><tp:taxon-name-part taxon-name-part-type="genus" reg="Haploniscus">Haploniscus</tp:taxon-name-part> <tp:taxon-name-part taxon-name-part-type="species" reg="bulbosus">bulbosus</tp:taxon-name-part></tp:taxon-name></italic> Henseler, Knauber &amp; Riehl</named-content>; kingdom: <named-content xmlns:xlink="http://www.w3.org/1999/xlink" content-type="dwc:kingdom" xlink:type="simple"><tp:taxon-name><tp:taxon-name-part taxon-name-part-type="kingdom">Animalia</tp:taxon-name-part></tp:taxon-name></named-content>; phylum: <named-content xmlns:xlink="http://www.w3.org/1999/xlink" content-type="dwc:phylum" xlink:type="simple"><tp:taxon-name><tp:taxon-name-part taxon-name-part-type="phylum">Arthropoda</tp:taxon-name-part></tp:taxon-name></named-content>; class: <named-content xmlns:xlink="http://www.w3.org/1999/xlink" content-type="dwc:class" xlink:type="simple"><tp:taxon-name><tp:taxon-name-part taxon-name-part-type="class">Malacostraca</tp:taxon-name-part></tp:taxon-name></named-content>; order: <named-content xmlns:xlink="http://www.w3.org/1999/xlink" content-type="dwc:order" xlink:type="simple"><tp:taxon-name><tp:taxon-name-part taxon-name-part-type="order">Isopoda</tp:taxon-name-part></tp:taxon-name></named-content>; family: <named-content xmlns:xlink="http://www.w3.org/1999/xlink" content-type="dwc:family" xlink:type="simple"><tp:taxon-name><tp:taxon-name-part taxon-name-part-type="family">Haploniscidae</tp:taxon-name-part></tp:taxon-name></named-content>; genus: <named-content xmlns:xlink="http://www.w3.org/1999/xlink" content-type="dwc:genus" xlink:type="simple"><tp:taxon-name><tp:taxon-name-part taxon-name-part-type="genus">Haploniscus</tp:taxon-name-part></tp:taxon-name></named-content>; specificEpithet: <named-content xmlns:xlink="http://www.w3.org/1999/xlink" content-type="dwc:specificEpithet" xlink:type="simple"><tp:taxon-name><tp:taxon-name-part taxon-name-part-type="genus" reg="Haploniscus"/><tp:taxon-name-part taxon-name-part-type="species" reg="bulbosus">bulbosus</tp:taxon-name-part></tp:taxon-name></named-content>; scientificNameAuthorship: <named-content xmlns:xlink="http://www.w3.org/1999/xlink" content-type="dwc:scientificNameAuthorship" xlink:type="simple">Henseler, Knauber &amp; Riehl</named-content>; nomenclaturalCode: <named-content xmlns:xlink="http://www.w3.org/1999/xlink" content-type="dwc:nomenclaturalCode" xlink:type="simple">ICZN</named-content>; <bold>Location:</bold> higherGeography: <named-content xmlns:xlink="http://www.w3.org/1999/xlink" content-type="dwc:higherGeography" xlink:type="simple">Pacific Ocean</named-content>; locality: <named-content xmlns:xlink="http://www.w3.org/1999/xlink" content-type="dwc:locality" xlink:type="simple">North-west Pacific Ocean, KuramBio station SO223-09-09</named-content>; verbatimDepth: <named-content xmlns:xlink="http://www.w3.org/1999/xlink" content-type="dwc:verbatimDepth" xlink:type="simple">5399-5421 m</named-content>; verbatimLatitude: <named-content xmlns:xlink="http://www.w3.org/1999/xlink" content-type="dwc:verbatimLatitude" xlink:type="simple">40°34'22.8''N</named-content>; verbatimLongitude: <named-content xmlns:xlink="http://www.w3.org/1999/xlink" content-type="dwc:verbatimLongitude" xlink:type="simple">150°59'54.888''E</named-content>; decimalLatitude: <named-content xmlns:xlink="http://www.w3.org/1999/xlink" content-type="dwc:decimalLatitude" xlink:type="simple">40.573</named-content>; decimalLongitude: <named-content xmlns:xlink="http://www.w3.org/1999/xlink" content-type="dwc:decimalLongitude" xlink:type="simple">150.99858</named-content>; <bold>Identification:</bold> identifiedBy: <named-content xmlns:xlink="http://www.w3.org/1999/xlink" content-type="dwc:identifiedBy" xlink:type="simple">Henry Knauber</named-content>; <bold>Event:</bold> samplingProtocol: <named-content xmlns:xlink="http://www.w3.org/1999/xlink" content-type="dwc:samplingProtocol" xlink:type="simple">Benthos trawl, Camera-Epibenthic Sledge, sieved through 0.3 mm mesh | Riehl T, Brenke N, Brix S, Driskell A, Kaiser S, Brandt A (2014) Field and laboratory methods for DNA studies on deep-sea isopod crustaceans. Polish Polar Research 35: 205–226. https://doi.org/10.2478/popore−2014−0018 | Brandt A, Malyutina MV (2012) The German-Russian deep-sea expedition KuramBio (Kurile Kamchatka Biodiversity Study) : to the Kurile Kamchatka Trench and abyssal plain on board of the R/V SONNE, 223rd Expedition, 21 July - 7 September 2012. University of Hamburg; Biozentrum Grindel &amp; Zoologisches Museum Hamburg, Hamburg. Cruise Report, 100pp. Available from: http://edok01.tib.uni-hannover.de/edoks/e01fb13/741102293.pdf.</named-content>; eventDate: <named-content xmlns:xlink="http://www.w3.org/1999/xlink" content-type="dwc:eventDate" xlink:type="simple">23.08.2012</named-content>; habitat: <named-content xmlns:xlink="http://www.w3.org/1999/xlink" content-type="dwc:habitat" xlink:type="simple">abyssal sediment</named-content>; fieldNumber: <named-content xmlns:xlink="http://www.w3.org/1999/xlink" content-type="dwc:fieldNumber" xlink:type="simple">SO223-09-09</named-content>; <bold>Record Level:</bold> institutionCode: <named-content xmlns:xlink="http://www.w3.org/1999/xlink" content-type="dwc:institutionCode" xlink:type="simple">SMF</named-content>; basisOfRecord: <named-content xmlns:xlink="http://www.w3.org/1999/xlink" content-type="dwc:basisOfRecord" xlink:type="simple">PreservedSpecimen</named-content></p></list-item><list-item><p><bold>Type status:</bold> <named-content xmlns:xlink="http://www.w3.org/1999/xlink" content-type="dwc:typeStatus" xlink:type="simple">Other material</named-content>. <bold>Occurrence:</bold> catalogNumber: <named-content xmlns:xlink="http://www.w3.org/1999/xlink" content-type="dwc:catalogNumber" xlink:type="simple">SMF 62961</named-content>; recordNumber: <named-content xmlns:xlink="http://www.w3.org/1999/xlink" content-type="dwc:recordNumber" xlink:type="simple">KBHap023</named-content>; individualCount: <named-content xmlns:xlink="http://www.w3.org/1999/xlink" content-type="dwc:individualCount" xlink:type="simple">1</named-content>; sex: <named-content xmlns:xlink="http://www.w3.org/1999/xlink" content-type="dwc:sex" xlink:type="simple">male</named-content>; lifeStage: <named-content xmlns:xlink="http://www.w3.org/1999/xlink" content-type="dwc:lifeStage" xlink:type="simple">juvenile</named-content>; preparations: <named-content xmlns:xlink="http://www.w3.org/1999/xlink" content-type="dwc:preparations" xlink:type="simple">whole animal (ETOH)</named-content>; occurrenceID: <named-content xmlns:xlink="http://www.w3.org/1999/xlink" content-type="dwc:occurrenceID" xlink:type="simple">64FB98CA-0ED0-5700-A563-C215C1A9DAE6</named-content>; <bold>Taxon:</bold> scientificName: <named-content xmlns:xlink="http://www.w3.org/1999/xlink" content-type="dwc:scientificName" xlink:type="simple"><italic><tp:taxon-name><tp:taxon-name-part taxon-name-part-type="genus" reg="Haploniscus">Haploniscus</tp:taxon-name-part> <tp:taxon-name-part taxon-name-part-type="species" reg="bulbosus">bulbosus</tp:taxon-name-part></tp:taxon-name></italic> Henseler, Knauber &amp; Riehl</named-content>; kingdom: <named-content xmlns:xlink="http://www.w3.org/1999/xlink" content-type="dwc:kingdom" xlink:type="simple"><tp:taxon-name><tp:taxon-name-part taxon-name-part-type="kingdom">Animalia</tp:taxon-name-part></tp:taxon-name></named-content>; phylum: <named-content xmlns:xlink="http://www.w3.org/1999/xlink" content-type="dwc:phylum" xlink:type="simple"><tp:taxon-name><tp:taxon-name-part taxon-name-part-type="phylum">Arthropoda</tp:taxon-name-part></tp:taxon-name></named-content>; class: <named-content xmlns:xlink="http://www.w3.org/1999/xlink" content-type="dwc:class" xlink:type="simple"><tp:taxon-name><tp:taxon-name-part taxon-name-part-type="class">Malacostraca</tp:taxon-name-part></tp:taxon-name></named-content>; order: <named-content xmlns:xlink="http://www.w3.org/1999/xlink" content-type="dwc:order" xlink:type="simple"><tp:taxon-name><tp:taxon-name-part taxon-name-part-type="order">Isopoda</tp:taxon-name-part></tp:taxon-name></named-content>; family: <named-content xmlns:xlink="http://www.w3.org/1999/xlink" content-type="dwc:family" xlink:type="simple"><tp:taxon-name><tp:taxon-name-part taxon-name-part-type="family">Haploniscidae</tp:taxon-name-part></tp:taxon-name></named-content>; genus: <named-content xmlns:xlink="http://www.w3.org/1999/xlink" content-type="dwc:genus" xlink:type="simple"><tp:taxon-name><tp:taxon-name-part taxon-name-part-type="genus">Haploniscus</tp:taxon-name-part></tp:taxon-name></named-content>; specificEpithet: <named-content xmlns:xlink="http://www.w3.org/1999/xlink" content-type="dwc:specificEpithet" xlink:type="simple"><tp:taxon-name><tp:taxon-name-part taxon-name-part-type="genus" reg="Haploniscus"/><tp:taxon-name-part taxon-name-part-type="species" reg="bulbosus">bulbosus</tp:taxon-name-part></tp:taxon-name></named-content>; scientificNameAuthorship: <named-content xmlns:xlink="http://www.w3.org/1999/xlink" content-type="dwc:scientificNameAuthorship" xlink:type="simple">Henseler, Knauber &amp; Riehl</named-content>; nomenclaturalCode: <named-content xmlns:xlink="http://www.w3.org/1999/xlink" content-type="dwc:nomenclaturalCode" xlink:type="simple">ICZN</named-content>; <bold>Location:</bold> higherGeography: <named-content xmlns:xlink="http://www.w3.org/1999/xlink" content-type="dwc:higherGeography" xlink:type="simple">Pacific Ocean</named-content>; locality: <named-content xmlns:xlink="http://www.w3.org/1999/xlink" content-type="dwc:locality" xlink:type="simple">North-west Pacific Ocean, KuramBio station SO223-09-09</named-content>; verbatimDepth: <named-content xmlns:xlink="http://www.w3.org/1999/xlink" content-type="dwc:verbatimDepth" xlink:type="simple">5399-5421 m</named-content>; verbatimLatitude: <named-content xmlns:xlink="http://www.w3.org/1999/xlink" content-type="dwc:verbatimLatitude" xlink:type="simple">40°34'22.8''N</named-content>; verbatimLongitude: <named-content xmlns:xlink="http://www.w3.org/1999/xlink" content-type="dwc:verbatimLongitude" xlink:type="simple">150°59'54.888''E</named-content>; decimalLatitude: <named-content xmlns:xlink="http://www.w3.org/1999/xlink" content-type="dwc:decimalLatitude" xlink:type="simple">40.573</named-content>; decimalLongitude: <named-content xmlns:xlink="http://www.w3.org/1999/xlink" content-type="dwc:decimalLongitude" xlink:type="simple">150.99858</named-content>; <bold>Identification:</bold> identifiedBy: <named-content xmlns:xlink="http://www.w3.org/1999/xlink" content-type="dwc:identifiedBy" xlink:type="simple">Henry Knauber</named-content>; <bold>Event:</bold> samplingProtocol: <named-content xmlns:xlink="http://www.w3.org/1999/xlink" content-type="dwc:samplingProtocol" xlink:type="simple">Benthos trawl, Camera-Epibenthic Sledge, sieved through 0.3 mm mesh | Riehl T, Brenke N, Brix S, Driskell A, Kaiser S, Brandt A (2014) Field and laboratory methods for DNA studies on deep-sea isopod crustaceans. Polish Polar Research 35: 205–226. https://doi.org/10.2478/popore−2014−0018 | Brandt A, Malyutina MV (2012) The German-Russian deep-sea expedition KuramBio (Kurile Kamchatka Biodiversity Study) : to the Kurile Kamchatka Trench and abyssal plain on board of the R/V SONNE, 223rd Expedition, 21 July - 7 September 2012. University of Hamburg; Biozentrum Grindel &amp; Zoologisches Museum Hamburg, Hamburg. Cruise Report, 100pp. Available from: http://edok01.tib.uni-hannover.de/edoks/e01fb13/741102293.pdf.</named-content>; eventDate: <named-content xmlns:xlink="http://www.w3.org/1999/xlink" content-type="dwc:eventDate" xlink:type="simple">23.08.2012</named-content>; habitat: <named-content xmlns:xlink="http://www.w3.org/1999/xlink" content-type="dwc:habitat" xlink:type="simple">abyssal sediment</named-content>; fieldNumber: <named-content xmlns:xlink="http://www.w3.org/1999/xlink" content-type="dwc:fieldNumber" xlink:type="simple">SO223-09-09</named-content>; <bold>Record Level:</bold> institutionCode: <named-content xmlns:xlink="http://www.w3.org/1999/xlink" content-type="dwc:institutionCode" xlink:type="simple">SMF</named-content>; basisOfRecord: <named-content xmlns:xlink="http://www.w3.org/1999/xlink" content-type="dwc:basisOfRecord" xlink:type="simple">PreservedSpecimen</named-content></p></list-item><list-item><p><bold>Type status:</bold> <named-content xmlns:xlink="http://www.w3.org/1999/xlink" content-type="dwc:typeStatus" xlink:type="simple">Other material</named-content>. <bold>Occurrence:</bold> catalogNumber: <named-content xmlns:xlink="http://www.w3.org/1999/xlink" content-type="dwc:catalogNumber" xlink:type="simple">SMF 62962</named-content>; recordNumber: <named-content xmlns:xlink="http://www.w3.org/1999/xlink" content-type="dwc:recordNumber" xlink:type="simple">KBHap024</named-content>; individualCount: <named-content xmlns:xlink="http://www.w3.org/1999/xlink" content-type="dwc:individualCount" xlink:type="simple">1</named-content>; sex: <named-content xmlns:xlink="http://www.w3.org/1999/xlink" content-type="dwc:sex" xlink:type="simple">female</named-content>; lifeStage: <named-content xmlns:xlink="http://www.w3.org/1999/xlink" content-type="dwc:lifeStage" xlink:type="simple">adult</named-content>; preparations: <named-content xmlns:xlink="http://www.w3.org/1999/xlink" content-type="dwc:preparations" xlink:type="simple">whole animal (ETOH)</named-content>; occurrenceID: <named-content xmlns:xlink="http://www.w3.org/1999/xlink" content-type="dwc:occurrenceID" xlink:type="simple">6D727CF7-1F5E-5FDD-92DA-D69DC959FA7A</named-content>; <bold>Taxon:</bold> scientificName: <named-content xmlns:xlink="http://www.w3.org/1999/xlink" content-type="dwc:scientificName" xlink:type="simple"><italic><tp:taxon-name><tp:taxon-name-part taxon-name-part-type="genus" reg="Haploniscus">Haploniscus</tp:taxon-name-part> <tp:taxon-name-part taxon-name-part-type="species" reg="bulbosus">bulbosus</tp:taxon-name-part></tp:taxon-name></italic> Henseler, Knauber &amp; Riehl</named-content>; kingdom: <named-content xmlns:xlink="http://www.w3.org/1999/xlink" content-type="dwc:kingdom" xlink:type="simple"><tp:taxon-name><tp:taxon-name-part taxon-name-part-type="kingdom">Animalia</tp:taxon-name-part></tp:taxon-name></named-content>; phylum: <named-content xmlns:xlink="http://www.w3.org/1999/xlink" content-type="dwc:phylum" xlink:type="simple"><tp:taxon-name><tp:taxon-name-part taxon-name-part-type="phylum">Arthropoda</tp:taxon-name-part></tp:taxon-name></named-content>; class: <named-content xmlns:xlink="http://www.w3.org/1999/xlink" content-type="dwc:class" xlink:type="simple"><tp:taxon-name><tp:taxon-name-part taxon-name-part-type="class">Malacostraca</tp:taxon-name-part></tp:taxon-name></named-content>; order: <named-content xmlns:xlink="http://www.w3.org/1999/xlink" content-type="dwc:order" xlink:type="simple"><tp:taxon-name><tp:taxon-name-part taxon-name-part-type="order">Isopoda</tp:taxon-name-part></tp:taxon-name></named-content>; family: <named-content xmlns:xlink="http://www.w3.org/1999/xlink" content-type="dwc:family" xlink:type="simple"><tp:taxon-name><tp:taxon-name-part taxon-name-part-type="family">Haploniscidae</tp:taxon-name-part></tp:taxon-name></named-content>; genus: <named-content xmlns:xlink="http://www.w3.org/1999/xlink" content-type="dwc:genus" xlink:type="simple"><tp:taxon-name><tp:taxon-name-part taxon-name-part-type="genus">Haploniscus</tp:taxon-name-part></tp:taxon-name></named-content>; specificEpithet: <named-content xmlns:xlink="http://www.w3.org/1999/xlink" content-type="dwc:specificEpithet" xlink:type="simple"><tp:taxon-name><tp:taxon-name-part taxon-name-part-type="genus" reg="Haploniscus"/><tp:taxon-name-part taxon-name-part-type="species" reg="bulbosus">bulbosus</tp:taxon-name-part></tp:taxon-name></named-content>; scientificNameAuthorship: <named-content xmlns:xlink="http://www.w3.org/1999/xlink" content-type="dwc:scientificNameAuthorship" xlink:type="simple">Henseler, Knauber &amp; Riehl</named-content>; nomenclaturalCode: <named-content xmlns:xlink="http://www.w3.org/1999/xlink" content-type="dwc:nomenclaturalCode" xlink:type="simple">ICZN</named-content>; <bold>Location:</bold> higherGeography: <named-content xmlns:xlink="http://www.w3.org/1999/xlink" content-type="dwc:higherGeography" xlink:type="simple">Pacific Ocean</named-content>; locality: <named-content xmlns:xlink="http://www.w3.org/1999/xlink" content-type="dwc:locality" xlink:type="simple">North-west Pacific Ocean, KuramBio station SO223-09-09</named-content>; verbatimDepth: <named-content xmlns:xlink="http://www.w3.org/1999/xlink" content-type="dwc:verbatimDepth" xlink:type="simple">5399-5421 m</named-content>; verbatimLatitude: <named-content xmlns:xlink="http://www.w3.org/1999/xlink" content-type="dwc:verbatimLatitude" xlink:type="simple">40°34'22.8''N</named-content>; verbatimLongitude: <named-content xmlns:xlink="http://www.w3.org/1999/xlink" content-type="dwc:verbatimLongitude" xlink:type="simple">150°59'54.888''E</named-content>; decimalLatitude: <named-content xmlns:xlink="http://www.w3.org/1999/xlink" content-type="dwc:decimalLatitude" xlink:type="simple">40.573</named-content>; decimalLongitude: <named-content xmlns:xlink="http://www.w3.org/1999/xlink" content-type="dwc:decimalLongitude" xlink:type="simple">150.99858</named-content>; <bold>Identification:</bold> identifiedBy: <named-content xmlns:xlink="http://www.w3.org/1999/xlink" content-type="dwc:identifiedBy" xlink:type="simple">Henry Knauber</named-content>; <bold>Event:</bold> samplingProtocol: <named-content xmlns:xlink="http://www.w3.org/1999/xlink" content-type="dwc:samplingProtocol" xlink:type="simple">Benthos trawl, Camera-Epibenthic Sledge, sieved through 0.3 mm mesh | Riehl T, Brenke N, Brix S, Driskell A, Kaiser S, Brandt A (2014) Field and laboratory methods for DNA studies on deep-sea isopod crustaceans. Polish Polar Research 35: 205–226. https://doi.org/10.2478/popore−2014−0018 | Brandt A, Malyutina MV (2012) The German-Russian deep-sea expedition KuramBio (Kurile Kamchatka Biodiversity Study) : to the Kurile Kamchatka Trench and abyssal plain on board of the R/V SONNE, 223rd Expedition, 21 July - 7 September 2012. University of Hamburg; Biozentrum Grindel &amp; Zoologisches Museum Hamburg, Hamburg. Cruise Report, 100pp. Available from: http://edok01.tib.uni-hannover.de/edoks/e01fb13/741102293.pdf.</named-content>; eventDate: <named-content xmlns:xlink="http://www.w3.org/1999/xlink" content-type="dwc:eventDate" xlink:type="simple">23.08.2012</named-content>; habitat: <named-content xmlns:xlink="http://www.w3.org/1999/xlink" content-type="dwc:habitat" xlink:type="simple">abyssal sediment</named-content>; fieldNumber: <named-content xmlns:xlink="http://www.w3.org/1999/xlink" content-type="dwc:fieldNumber" xlink:type="simple">SO223-09-09</named-content>; <bold>Record Level:</bold> institutionCode: <named-content xmlns:xlink="http://www.w3.org/1999/xlink" content-type="dwc:institutionCode" xlink:type="simple">SMF</named-content>; basisOfRecord: <named-content xmlns:xlink="http://www.w3.org/1999/xlink" content-type="dwc:basisOfRecord" xlink:type="simple">PreservedSpecimen</named-content></p></list-item><list-item><p><bold>Type status:</bold> <named-content xmlns:xlink="http://www.w3.org/1999/xlink" content-type="dwc:typeStatus" xlink:type="simple">Other material</named-content>. <bold>Occurrence:</bold> catalogNumber: <named-content xmlns:xlink="http://www.w3.org/1999/xlink" content-type="dwc:catalogNumber" xlink:type="simple">SMF 62963</named-content>; recordNumber: <named-content xmlns:xlink="http://www.w3.org/1999/xlink" content-type="dwc:recordNumber" xlink:type="simple">KBHap145</named-content>; individualCount: <named-content xmlns:xlink="http://www.w3.org/1999/xlink" content-type="dwc:individualCount" xlink:type="simple">1</named-content>; sex: <named-content xmlns:xlink="http://www.w3.org/1999/xlink" content-type="dwc:sex" xlink:type="simple">female</named-content>; lifeStage: <named-content xmlns:xlink="http://www.w3.org/1999/xlink" content-type="dwc:lifeStage" xlink:type="simple">ovigerous</named-content>; preparations: <named-content xmlns:xlink="http://www.w3.org/1999/xlink" content-type="dwc:preparations" xlink:type="simple">anterior body only (ETOH)</named-content>; occurrenceID: <named-content xmlns:xlink="http://www.w3.org/1999/xlink" content-type="dwc:occurrenceID" xlink:type="simple">793E20C4-A245-56EB-AB40-F939E117F518</named-content>; <bold>Taxon:</bold> scientificName: <named-content xmlns:xlink="http://www.w3.org/1999/xlink" content-type="dwc:scientificName" xlink:type="simple"><italic><tp:taxon-name><tp:taxon-name-part taxon-name-part-type="genus" reg="Haploniscus">Haploniscus</tp:taxon-name-part> <tp:taxon-name-part taxon-name-part-type="species" reg="bulbosus">bulbosus</tp:taxon-name-part></tp:taxon-name></italic> Henseler, Knauber &amp; Riehl</named-content>; kingdom: <named-content xmlns:xlink="http://www.w3.org/1999/xlink" content-type="dwc:kingdom" xlink:type="simple"><tp:taxon-name><tp:taxon-name-part taxon-name-part-type="kingdom">Animalia</tp:taxon-name-part></tp:taxon-name></named-content>; phylum: <named-content xmlns:xlink="http://www.w3.org/1999/xlink" content-type="dwc:phylum" xlink:type="simple"><tp:taxon-name><tp:taxon-name-part taxon-name-part-type="phylum">Arthropoda</tp:taxon-name-part></tp:taxon-name></named-content>; class: <named-content xmlns:xlink="http://www.w3.org/1999/xlink" content-type="dwc:class" xlink:type="simple"><tp:taxon-name><tp:taxon-name-part taxon-name-part-type="class">Malacostraca</tp:taxon-name-part></tp:taxon-name></named-content>; order: <named-content xmlns:xlink="http://www.w3.org/1999/xlink" content-type="dwc:order" xlink:type="simple"><tp:taxon-name><tp:taxon-name-part taxon-name-part-type="order">Isopoda</tp:taxon-name-part></tp:taxon-name></named-content>; family: <named-content xmlns:xlink="http://www.w3.org/1999/xlink" content-type="dwc:family" xlink:type="simple"><tp:taxon-name><tp:taxon-name-part taxon-name-part-type="family">Haploniscidae</tp:taxon-name-part></tp:taxon-name></named-content>; genus: <named-content xmlns:xlink="http://www.w3.org/1999/xlink" content-type="dwc:genus" xlink:type="simple"><tp:taxon-name><tp:taxon-name-part taxon-name-part-type="genus">Haploniscus</tp:taxon-name-part></tp:taxon-name></named-content>; specificEpithet: <named-content xmlns:xlink="http://www.w3.org/1999/xlink" content-type="dwc:specificEpithet" xlink:type="simple"><tp:taxon-name><tp:taxon-name-part taxon-name-part-type="genus" reg="Haploniscus"/><tp:taxon-name-part taxon-name-part-type="species" reg="bulbosus">bulbosus</tp:taxon-name-part></tp:taxon-name></named-content>; scientificNameAuthorship: <named-content xmlns:xlink="http://www.w3.org/1999/xlink" content-type="dwc:scientificNameAuthorship" xlink:type="simple">Henseler, Knauber &amp; Riehl</named-content>; nomenclaturalCode: <named-content xmlns:xlink="http://www.w3.org/1999/xlink" content-type="dwc:nomenclaturalCode" xlink:type="simple">ICZN</named-content>; <bold>Location:</bold> higherGeography: <named-content xmlns:xlink="http://www.w3.org/1999/xlink" content-type="dwc:higherGeography" xlink:type="simple">Pacific Ocean</named-content>; locality: <named-content xmlns:xlink="http://www.w3.org/1999/xlink" content-type="dwc:locality" xlink:type="simple">North-west Pacific Ocean, KuramBio station SO223-09-09</named-content>; verbatimDepth: <named-content xmlns:xlink="http://www.w3.org/1999/xlink" content-type="dwc:verbatimDepth" xlink:type="simple">5399-5421 m</named-content>; verbatimLatitude: <named-content xmlns:xlink="http://www.w3.org/1999/xlink" content-type="dwc:verbatimLatitude" xlink:type="simple">40°34'22.8''N</named-content>; verbatimLongitude: <named-content xmlns:xlink="http://www.w3.org/1999/xlink" content-type="dwc:verbatimLongitude" xlink:type="simple">150°59'54.888''E</named-content>; decimalLatitude: <named-content xmlns:xlink="http://www.w3.org/1999/xlink" content-type="dwc:decimalLatitude" xlink:type="simple">40.573</named-content>; decimalLongitude: <named-content xmlns:xlink="http://www.w3.org/1999/xlink" content-type="dwc:decimalLongitude" xlink:type="simple">150.99858</named-content>; <bold>Identification:</bold> identifiedBy: <named-content xmlns:xlink="http://www.w3.org/1999/xlink" content-type="dwc:identifiedBy" xlink:type="simple">Henry Knauber</named-content>; <bold>Event:</bold> samplingProtocol: <named-content xmlns:xlink="http://www.w3.org/1999/xlink" content-type="dwc:samplingProtocol" xlink:type="simple">Benthos trawl, Camera-Epibenthic Sledge, sieved through 0.3 mm mesh | Riehl T, Brenke N, Brix S, Driskell A, Kaiser S, Brandt A (2014) Field and laboratory methods for DNA studies on deep-sea isopod crustaceans. Polish Polar Research 35: 205–226. https://doi.org/10.2478/popore−2014−0018 | Brandt A, Malyutina MV (2012) The German-Russian deep-sea expedition KuramBio (Kurile Kamchatka Biodiversity Study) : to the Kurile Kamchatka Trench and abyssal plain on board of the R/V SONNE, 223rd Expedition, 21 July - 7 September 2012. University of Hamburg; Biozentrum Grindel &amp; Zoologisches Museum Hamburg, Hamburg. Cruise Report, 100pp. Available from: http://edok01.tib.uni-hannover.de/edoks/e01fb13/741102293.pdf.</named-content>; eventDate: <named-content xmlns:xlink="http://www.w3.org/1999/xlink" content-type="dwc:eventDate" xlink:type="simple">23.08.2012</named-content>; habitat: <named-content xmlns:xlink="http://www.w3.org/1999/xlink" content-type="dwc:habitat" xlink:type="simple">abyssal sediment</named-content>; fieldNumber: <named-content xmlns:xlink="http://www.w3.org/1999/xlink" content-type="dwc:fieldNumber" xlink:type="simple">SO223-09-09</named-content>; <bold>Record Level:</bold> institutionCode: <named-content xmlns:xlink="http://www.w3.org/1999/xlink" content-type="dwc:institutionCode" xlink:type="simple">SMF</named-content>; basisOfRecord: <named-content xmlns:xlink="http://www.w3.org/1999/xlink" content-type="dwc:basisOfRecord" xlink:type="simple">PreservedSpecimen</named-content></p></list-item><list-item><p><bold>Type status:</bold> <named-content xmlns:xlink="http://www.w3.org/1999/xlink" content-type="dwc:typeStatus" xlink:type="simple">Other material</named-content>. <bold>Occurrence:</bold> catalogNumber: <named-content xmlns:xlink="http://www.w3.org/1999/xlink" content-type="dwc:catalogNumber" xlink:type="simple">SMF 62964</named-content>; recordNumber: <named-content xmlns:xlink="http://www.w3.org/1999/xlink" content-type="dwc:recordNumber" xlink:type="simple">KBHap146</named-content>; individualCount: <named-content xmlns:xlink="http://www.w3.org/1999/xlink" content-type="dwc:individualCount" xlink:type="simple">1</named-content>; sex: <named-content xmlns:xlink="http://www.w3.org/1999/xlink" content-type="dwc:sex" xlink:type="simple">indet.</named-content>; lifeStage: <named-content xmlns:xlink="http://www.w3.org/1999/xlink" content-type="dwc:lifeStage" xlink:type="simple">indet.</named-content>; preparations: <named-content xmlns:xlink="http://www.w3.org/1999/xlink" content-type="dwc:preparations" xlink:type="simple">anterior body only (ETOH)</named-content>; occurrenceID: <named-content xmlns:xlink="http://www.w3.org/1999/xlink" content-type="dwc:occurrenceID" xlink:type="simple">AF33497D-95CB-5389-9AD6-958DFE47003C</named-content>; <bold>Taxon:</bold> scientificName: <named-content xmlns:xlink="http://www.w3.org/1999/xlink" content-type="dwc:scientificName" xlink:type="simple"><italic><tp:taxon-name><tp:taxon-name-part taxon-name-part-type="genus" reg="Haploniscus">Haploniscus</tp:taxon-name-part> <tp:taxon-name-part taxon-name-part-type="species" reg="bulbosus">bulbosus</tp:taxon-name-part></tp:taxon-name></italic> Henseler, Knauber &amp; Riehl</named-content>; kingdom: <named-content xmlns:xlink="http://www.w3.org/1999/xlink" content-type="dwc:kingdom" xlink:type="simple"><tp:taxon-name><tp:taxon-name-part taxon-name-part-type="kingdom">Animalia</tp:taxon-name-part></tp:taxon-name></named-content>; phylum: <named-content xmlns:xlink="http://www.w3.org/1999/xlink" content-type="dwc:phylum" xlink:type="simple"><tp:taxon-name><tp:taxon-name-part taxon-name-part-type="phylum">Arthropoda</tp:taxon-name-part></tp:taxon-name></named-content>; class: <named-content xmlns:xlink="http://www.w3.org/1999/xlink" content-type="dwc:class" xlink:type="simple"><tp:taxon-name><tp:taxon-name-part taxon-name-part-type="class">Malacostraca</tp:taxon-name-part></tp:taxon-name></named-content>; order: <named-content xmlns:xlink="http://www.w3.org/1999/xlink" content-type="dwc:order" xlink:type="simple"><tp:taxon-name><tp:taxon-name-part taxon-name-part-type="order">Isopoda</tp:taxon-name-part></tp:taxon-name></named-content>; family: <named-content xmlns:xlink="http://www.w3.org/1999/xlink" content-type="dwc:family" xlink:type="simple"><tp:taxon-name><tp:taxon-name-part taxon-name-part-type="family">Haploniscidae</tp:taxon-name-part></tp:taxon-name></named-content>; genus: <named-content xmlns:xlink="http://www.w3.org/1999/xlink" content-type="dwc:genus" xlink:type="simple"><tp:taxon-name><tp:taxon-name-part taxon-name-part-type="genus">Haploniscus</tp:taxon-name-part></tp:taxon-name></named-content>; specificEpithet: <named-content xmlns:xlink="http://www.w3.org/1999/xlink" content-type="dwc:specificEpithet" xlink:type="simple"><tp:taxon-name><tp:taxon-name-part taxon-name-part-type="genus" reg="Haploniscus"/><tp:taxon-name-part taxon-name-part-type="species" reg="bulbosus">bulbosus</tp:taxon-name-part></tp:taxon-name></named-content>; scientificNameAuthorship: <named-content xmlns:xlink="http://www.w3.org/1999/xlink" content-type="dwc:scientificNameAuthorship" xlink:type="simple">Henseler, Knauber &amp; Riehl</named-content>; nomenclaturalCode: <named-content xmlns:xlink="http://www.w3.org/1999/xlink" content-type="dwc:nomenclaturalCode" xlink:type="simple">ICZN</named-content>; <bold>Location:</bold> higherGeography: <named-content xmlns:xlink="http://www.w3.org/1999/xlink" content-type="dwc:higherGeography" xlink:type="simple">Pacific Ocean</named-content>; locality: <named-content xmlns:xlink="http://www.w3.org/1999/xlink" content-type="dwc:locality" xlink:type="simple">North-west Pacific Ocean, KuramBio station SO223-09-09</named-content>; verbatimDepth: <named-content xmlns:xlink="http://www.w3.org/1999/xlink" content-type="dwc:verbatimDepth" xlink:type="simple">5399-5421 m</named-content>; verbatimLatitude: <named-content xmlns:xlink="http://www.w3.org/1999/xlink" content-type="dwc:verbatimLatitude" xlink:type="simple">40°34'22.8''N</named-content>; verbatimLongitude: <named-content xmlns:xlink="http://www.w3.org/1999/xlink" content-type="dwc:verbatimLongitude" xlink:type="simple">150°59'54.888''E</named-content>; decimalLatitude: <named-content xmlns:xlink="http://www.w3.org/1999/xlink" content-type="dwc:decimalLatitude" xlink:type="simple">40.573</named-content>; decimalLongitude: <named-content xmlns:xlink="http://www.w3.org/1999/xlink" content-type="dwc:decimalLongitude" xlink:type="simple">150.99858</named-content>; <bold>Identification:</bold> identifiedBy: <named-content xmlns:xlink="http://www.w3.org/1999/xlink" content-type="dwc:identifiedBy" xlink:type="simple">Henry Knauber</named-content>; <bold>Event:</bold> samplingProtocol: <named-content xmlns:xlink="http://www.w3.org/1999/xlink" content-type="dwc:samplingProtocol" xlink:type="simple">Benthos trawl, Camera-Epibenthic Sledge, sieved through 0.3 mm mesh | Riehl T, Brenke N, Brix S, Driskell A, Kaiser S, Brandt A (2014) Field and laboratory methods for DNA studies on deep-sea isopod crustaceans. Polish Polar Research 35: 205–226. https://doi.org/10.2478/popore−2014−0018 | Brandt A, Malyutina MV (2012) The German-Russian deep-sea expedition KuramBio (Kurile Kamchatka Biodiversity Study) : to the Kurile Kamchatka Trench and abyssal plain on board of the R/V SONNE, 223rd Expedition, 21 July - 7 September 2012. University of Hamburg; Biozentrum Grindel &amp; Zoologisches Museum Hamburg, Hamburg. Cruise Report, 100pp. Available from: http://edok01.tib.uni-hannover.de/edoks/e01fb13/741102293.pdf.</named-content>; eventDate: <named-content xmlns:xlink="http://www.w3.org/1999/xlink" content-type="dwc:eventDate" xlink:type="simple">23.08.2012</named-content>; habitat: <named-content xmlns:xlink="http://www.w3.org/1999/xlink" content-type="dwc:habitat" xlink:type="simple">abyssal sediment</named-content>; fieldNumber: <named-content xmlns:xlink="http://www.w3.org/1999/xlink" content-type="dwc:fieldNumber" xlink:type="simple">SO223-09-09</named-content>; <bold>Record Level:</bold> institutionCode: <named-content xmlns:xlink="http://www.w3.org/1999/xlink" content-type="dwc:institutionCode" xlink:type="simple">SMF</named-content>; basisOfRecord: <named-content xmlns:xlink="http://www.w3.org/1999/xlink" content-type="dwc:basisOfRecord" xlink:type="simple">PreservedSpecimen</named-content></p></list-item><list-item><p><bold>Type status:</bold> <named-content xmlns:xlink="http://www.w3.org/1999/xlink" content-type="dwc:typeStatus" xlink:type="simple">Other material</named-content>. <bold>Occurrence:</bold> catalogNumber: <named-content xmlns:xlink="http://www.w3.org/1999/xlink" content-type="dwc:catalogNumber" xlink:type="simple">SMF 62965</named-content>; recordNumber: <named-content xmlns:xlink="http://www.w3.org/1999/xlink" content-type="dwc:recordNumber" xlink:type="simple">KBHap147</named-content>; individualCount: <named-content xmlns:xlink="http://www.w3.org/1999/xlink" content-type="dwc:individualCount" xlink:type="simple">1</named-content>; sex: <named-content xmlns:xlink="http://www.w3.org/1999/xlink" content-type="dwc:sex" xlink:type="simple">indet.</named-content>; lifeStage: <named-content xmlns:xlink="http://www.w3.org/1999/xlink" content-type="dwc:lifeStage" xlink:type="simple">indet.</named-content>; preparations: <named-content xmlns:xlink="http://www.w3.org/1999/xlink" content-type="dwc:preparations" xlink:type="simple">anterior body only (ETOH)</named-content>; occurrenceID: <named-content xmlns:xlink="http://www.w3.org/1999/xlink" content-type="dwc:occurrenceID" xlink:type="simple">5F294075-2B30-5D14-87D2-D075E6E1A7C4</named-content>; <bold>Taxon:</bold> scientificName: <named-content xmlns:xlink="http://www.w3.org/1999/xlink" content-type="dwc:scientificName" xlink:type="simple"><italic><tp:taxon-name><tp:taxon-name-part taxon-name-part-type="genus" reg="Haploniscus">Haploniscus</tp:taxon-name-part> <tp:taxon-name-part taxon-name-part-type="species" reg="bulbosus">bulbosus</tp:taxon-name-part></tp:taxon-name></italic> Henseler, Knauber &amp; Riehl</named-content>; kingdom: <named-content xmlns:xlink="http://www.w3.org/1999/xlink" content-type="dwc:kingdom" xlink:type="simple"><tp:taxon-name><tp:taxon-name-part taxon-name-part-type="kingdom">Animalia</tp:taxon-name-part></tp:taxon-name></named-content>; phylum: <named-content xmlns:xlink="http://www.w3.org/1999/xlink" content-type="dwc:phylum" xlink:type="simple"><tp:taxon-name><tp:taxon-name-part taxon-name-part-type="phylum">Arthropoda</tp:taxon-name-part></tp:taxon-name></named-content>; class: <named-content xmlns:xlink="http://www.w3.org/1999/xlink" content-type="dwc:class" xlink:type="simple"><tp:taxon-name><tp:taxon-name-part taxon-name-part-type="class">Malacostraca</tp:taxon-name-part></tp:taxon-name></named-content>; order: <named-content xmlns:xlink="http://www.w3.org/1999/xlink" content-type="dwc:order" xlink:type="simple"><tp:taxon-name><tp:taxon-name-part taxon-name-part-type="order">Isopoda</tp:taxon-name-part></tp:taxon-name></named-content>; family: <named-content xmlns:xlink="http://www.w3.org/1999/xlink" content-type="dwc:family" xlink:type="simple"><tp:taxon-name><tp:taxon-name-part taxon-name-part-type="family">Haploniscidae</tp:taxon-name-part></tp:taxon-name></named-content>; genus: <named-content xmlns:xlink="http://www.w3.org/1999/xlink" content-type="dwc:genus" xlink:type="simple"><tp:taxon-name><tp:taxon-name-part taxon-name-part-type="genus">Haploniscus</tp:taxon-name-part></tp:taxon-name></named-content>; specificEpithet: <named-content xmlns:xlink="http://www.w3.org/1999/xlink" content-type="dwc:specificEpithet" xlink:type="simple"><tp:taxon-name><tp:taxon-name-part taxon-name-part-type="genus" reg="Haploniscus"/><tp:taxon-name-part taxon-name-part-type="species" reg="bulbosus">bulbosus</tp:taxon-name-part></tp:taxon-name></named-content>; scientificNameAuthorship: <named-content xmlns:xlink="http://www.w3.org/1999/xlink" content-type="dwc:scientificNameAuthorship" xlink:type="simple">Henseler, Knauber &amp; Riehl</named-content>; nomenclaturalCode: <named-content xmlns:xlink="http://www.w3.org/1999/xlink" content-type="dwc:nomenclaturalCode" xlink:type="simple">ICZN</named-content>; <bold>Location:</bold> higherGeography: <named-content xmlns:xlink="http://www.w3.org/1999/xlink" content-type="dwc:higherGeography" xlink:type="simple">Pacific Ocean</named-content>; locality: <named-content xmlns:xlink="http://www.w3.org/1999/xlink" content-type="dwc:locality" xlink:type="simple">North-west Pacific Ocean, KuramBio station SO223-09-09</named-content>; verbatimDepth: <named-content xmlns:xlink="http://www.w3.org/1999/xlink" content-type="dwc:verbatimDepth" xlink:type="simple">5399-5421 m</named-content>; verbatimLatitude: <named-content xmlns:xlink="http://www.w3.org/1999/xlink" content-type="dwc:verbatimLatitude" xlink:type="simple">40°34'22.8''N</named-content>; verbatimLongitude: <named-content xmlns:xlink="http://www.w3.org/1999/xlink" content-type="dwc:verbatimLongitude" xlink:type="simple">150°59'54.888''E</named-content>; decimalLatitude: <named-content xmlns:xlink="http://www.w3.org/1999/xlink" content-type="dwc:decimalLatitude" xlink:type="simple">40.573</named-content>; decimalLongitude: <named-content xmlns:xlink="http://www.w3.org/1999/xlink" content-type="dwc:decimalLongitude" xlink:type="simple">150.99858</named-content>; <bold>Identification:</bold> identifiedBy: <named-content xmlns:xlink="http://www.w3.org/1999/xlink" content-type="dwc:identifiedBy" xlink:type="simple">Henry Knauber</named-content>; <bold>Event:</bold> samplingProtocol: <named-content xmlns:xlink="http://www.w3.org/1999/xlink" content-type="dwc:samplingProtocol" xlink:type="simple">Benthos trawl, Camera-Epibenthic Sledge, sieved through 0.3 mm mesh | Riehl T, Brenke N, Brix S, Driskell A, Kaiser S, Brandt A (2014) Field and laboratory methods for DNA studies on deep-sea isopod crustaceans. Polish Polar Research 35: 205–226. https://doi.org/10.2478/popore−2014−0018 | Brandt A, Malyutina MV (2012) The German-Russian deep-sea expedition KuramBio (Kurile Kamchatka Biodiversity Study) : to the Kurile Kamchatka Trench and abyssal plain on board of the R/V SONNE, 223rd Expedition, 21 July - 7 September 2012. University of Hamburg; Biozentrum Grindel &amp; Zoologisches Museum Hamburg, Hamburg. Cruise Report, 100pp. Available from: http://edok01.tib.uni-hannover.de/edoks/e01fb13/741102293.pdf.</named-content>; eventDate: <named-content xmlns:xlink="http://www.w3.org/1999/xlink" content-type="dwc:eventDate" xlink:type="simple">23.08.2012</named-content>; habitat: <named-content xmlns:xlink="http://www.w3.org/1999/xlink" content-type="dwc:habitat" xlink:type="simple">abyssal sediment</named-content>; fieldNumber: <named-content xmlns:xlink="http://www.w3.org/1999/xlink" content-type="dwc:fieldNumber" xlink:type="simple">SO223-09-09</named-content>; <bold>Record Level:</bold> institutionCode: <named-content xmlns:xlink="http://www.w3.org/1999/xlink" content-type="dwc:institutionCode" xlink:type="simple">SMF</named-content>; basisOfRecord: <named-content xmlns:xlink="http://www.w3.org/1999/xlink" content-type="dwc:basisOfRecord" xlink:type="simple">PreservedSpecimen</named-content></p></list-item></list></tp:treatment-sec><tp:treatment-sec sec-type="Description"><title>Description</title><p>
            <bold>Description of male</bold>
          </p><p><bold>Body</bold> (Fig. <xref ref-type="fig" rid="F12645275">30</xref>A, C, E; Fig. <xref ref-type="fig" rid="F12645265">31</xref>; Fig. <xref ref-type="fig" rid="F12645245">32</xref>; Fig. <xref ref-type="fig" rid="F12645261">33</xref>A; Fig. <xref ref-type="fig" rid="F12645251">34</xref>A) length 1.8 mm, 3.5–3.6 width; elongated, cylindrical; non-conglobating; anterior body length (Ceph–Prn4) 0.97 posterior body length (Prn5–Plt); lateral margin interrupted between anterior and posterior body, otherwise continuous; tergite surfaces tuberculate, posterior body medially with less visible ornamentation.</p><p><bold>Ceph</bold> (Figs <xref ref-type="fig" rid="F12645275">30</xref>, <xref ref-type="fig" rid="F12645265">31</xref>, <xref ref-type="fig" rid="F12645245">32</xref>, <xref ref-type="fig" rid="F12645261">33</xref>, <xref ref-type="fig" rid="F12645251">34</xref>) length 0.67 width, 0.16 body length, width 0.86 body width; trapezoidal, tergite surface tuberculate; anterolateral angles rounded, not projecting; frontal margin concave, width 0.63 Ceph width.</p><p><bold>Prn1</bold> (Figs <xref ref-type="fig" rid="F12645265">31</xref>, <xref ref-type="fig" rid="F12645261">33</xref>, <xref ref-type="fig" rid="F12645251">34</xref>) posterior tergite margin through Prn5 anterior tergite margin smooth, setose. <bold>Prn4</bold> (Figs <xref ref-type="fig" rid="F12645265">31</xref>, <xref ref-type="fig" rid="F12645261">33</xref>, <xref ref-type="fig" rid="F12645251">34</xref> posterolateral angle non-projecting, rounded, Prn4 lateral margin length 1.2 <bold>Prn5</bold> (Figs <xref ref-type="fig" rid="F12645265">31</xref>, <xref ref-type="fig" rid="F12645261">33</xref>, <xref ref-type="fig" rid="F12645251">34</xref>) lateral margin length; Prn5 anterolateral angle not projecting, rounded; <bold>Prn7</bold> (Figs <xref ref-type="fig" rid="F12645265">31</xref>, <xref ref-type="fig" rid="F12645261">33</xref>, <xref ref-type="fig" rid="F12645251">34</xref>) shape similar to Prn6; Prn5 and Prn6 as well as Prn7 and Plt tergites medially conjoined, segment borders not expressed; Prn1-7 posterolateral margin with single associated seta.</p><p><bold>Plt</bold> (Figs <xref ref-type="fig" rid="F12645265">31</xref>, <xref ref-type="fig" rid="F12645261">33</xref>, <xref ref-type="fig" rid="F12645251">34</xref>) length 0.32 body length, lateral margin anteriorly convex, caudally concave, posterior margin rounded, convex; tergite surface tuberculate, less distinct medially than in remaining body; with a pair of tubercules; posterolateral processes minute, less than 0.10 Plt length, straight, tapering to blunt point, orientated posteriorly.</p><p><bold>A1</bold> (Fig. <xref ref-type="fig" rid="F12645257">35</xref>A) length 0.20 body length; flagellum with 4 art. <bold>A2</bold> (Fig. <xref ref-type="fig" rid="F12645257">35</xref>B) length 0.36 body length; article 3 length subsimilar width, dorsal projection acutely elongated, orientated dorsally, projection length 0.67 article 3 length; article 5 length subsimilar width, ovoid shape ("inflated"), bulbous; art6 ovoid with distal subtriangular projection; flagellum with 10 art.</p><p><bold>Md</bold> (Fig. <xref ref-type="fig" rid="F12645253">36</xref>D, E) incisor with five cusps, left Md lacinia mobilis with five cusps, palp length subequal mandible length, palp article 2 curved. <bold>Mxp</bold> (Fig. <xref ref-type="fig" rid="F12645253">36</xref>A-C) with two coupling hooks, respectively.</p><p><bold>P1</bold> (Fig. <xref ref-type="fig" rid="F12645255">37</xref>E) length 0.46 body length. P2 (Fig. <xref ref-type="fig" rid="F12645255">37</xref>) length 0.61 body length. <bold>P3</bold> (Fig. <xref ref-type="fig" rid="F12645255">37</xref>B) length 0.60 body length. <bold>P6</bold> (Fig. <xref ref-type="fig" rid="F12645255">37</xref>D) length 0.69 body length. P lengths gradually increasing from P1 to P6, P7 shorter than P6. P carpi, propodi and dactyli inner margins fringed by comb-like scale rows.</p><p><bold>Plp1</bold> (Fig. <xref ref-type="fig" rid="F12645267">38</xref>A) proximal half trapezoid, distal half subrectangular; lateral lobes indistinct, fused with medial lobes; medial lobes quadrangle, adjoining at apex. <bold>Plp2</bold> (Fig. <xref ref-type="fig" rid="F12645267">38</xref>B, C) protopod elongate, suboval, distal margin with continuous row of elongated simple setae, lateral margin with 1–3 short simple setae; endopod stylet short, about half as long as protopod. <bold>Urp</bold> (Figs <xref ref-type="fig" rid="F12645265">31</xref>, <xref ref-type="fig" rid="F12645261">33</xref>, <xref ref-type="fig" rid="F12645251">34</xref>) cylindrical, short, projecting caudally as far as posterior Plt apex; socket position recessed in sternal fold laterally to anal valve.</p><p>
            <bold>Description of the adult female paratype (SMF 62953; where different from male)</bold>
          </p><p><bold>Body</bold> (Fig. <xref ref-type="fig" rid="F12645275">30</xref>B, D, F; Fig. <xref ref-type="fig" rid="F12645247">39</xref>; Fig. <xref ref-type="fig" rid="F12645261">33</xref>B, Fig. <xref ref-type="fig" rid="F12645251">34</xref>B) length 2.0 mm, 3.4 width; anterior body length (Ceph–Prn4) 0.99 posterior body length (Prn 5–Plt). <bold>Ceph</bold> (Fig. <xref ref-type="fig" rid="F12645247">39</xref>; Fig. <xref ref-type="fig" rid="F12645261">33</xref>B; Fig. <xref ref-type="fig" rid="F12645251">34</xref>B) length 0.58 width, 0.14 body length, width 0.80 body width; width 0.58 Ceph width. <bold>Prn4</bold> (Fig. <xref ref-type="fig" rid="F12645247">39</xref>; Fig. <xref ref-type="fig" rid="F12645261">33</xref>B; Fig. <xref ref-type="fig" rid="F12645251">34</xref>B) lateral margin length 0.78 Prn5 lateral margin length. <bold>Plt</bold> (Fig. <xref ref-type="fig" rid="F12645247">39</xref>; Fig. <xref ref-type="fig" rid="F12645261">33</xref>B; Fig. <xref ref-type="fig" rid="F12645251">34</xref>B) length 0.30 body length.</p><p><bold>A1</bold> (Fig. <xref ref-type="fig" rid="F12645257">35</xref>D) flagellum with 3 art. <bold>A2</bold> (Fig. <xref ref-type="fig" rid="F12645257">35</xref>C) length 0.36 body length; projection length 0.67 art3 length; art5-6 cylindrical; flagellum with 7 art. <bold>Op</bold> (Fig. <xref ref-type="fig" rid="F12645275">30</xref>F; Fig. <xref ref-type="fig" rid="F12645247">39</xref>B) length 1.1 width, 0.53 Plt length; anteriorly with median bulge, otherwise circular, surface smooth.</p><sec sec-type="Type material"><title>Type material</title><p>Holotype (SMF 62946), adult male (stage V), 1.8 mm. Paratypes (SMF 62947), adult male (stage V), 1.8 mm and adult female (stage IV), 2.0 mm (SMF 62953).</p></sec><sec sec-type="Material examined"><title>Material examined</title><p>Holotype (SMF 62946) and paratypes (SMF 62947, SMF 62953) examined and measured, plus 17 additional specimens from the type locality and another close station on the abyssal plains southeast of the Kuril-Kamchatka Trench (SMF 62948–62952, 62954–62965).</p></sec><sec sec-type="Type locality"><title>Type locality</title><p>Northwest Pacific, abyssal plain of the greater Kuril Kamchatka Trench region, KuramBio expedition, St. SO223-10-09, R/V SONNE, EBS, 5264–5266 m, 41°11.37'N – 41°11.17'N, 150°05.63'E – 150°05.60'E.</p></sec><sec sec-type="Sexual dimorphism"><title>Sexual dimorphism</title><p>Female differs in the following characters: larger body size, A1 with three instead of four flagellar art, shape of A2 peduncular art5–6 less ovoid and bulbous, A2 flagellum with elongate, slender art instead of broad and short art.</p></sec></tp:treatment-sec><tp:treatment-sec sec-type="Diagnosis"><title>Diagnosis</title><p><bold>Morphological diagnosis</bold>: Body shape elongated, subcylindrical. Cephalothorax frontal margin concave, rostrum absent. Posterior pereonites and pleotelson medially conjoined, segment borders not expressed. Pleotelson lateral margin anteriorly convex, caudally concave, posterior margin rounded, convex. Antenna 2 article 3 dorsal projection acutely elongated; articles 5–6 ovoid (in males); article 6 with subtriangular projection. Sexual dimorphism present.</p><p><bold>Molecular diagnosis</bold>: Differing in the COI gene from other congeneric NWP species in the nucleotides T (position 96 of alignment), C (108), G (164), G (189), C (287), T (297), G (299), G (300), T (369) and A (513).</p></tp:treatment-sec><tp:treatment-sec sec-type="Etymology"><title>Etymology</title><p>The name "<italic><tp:taxon-name><tp:taxon-name-part taxon-name-part-type="genus" reg="Haploniscus"/><tp:taxon-name-part taxon-name-part-type="species" reg="bulbosus">bulbosus</tp:taxon-name-part></tp:taxon-name></italic>" is derived from Latin, meaning “round” or “bulbous” and refers to the unusual shape of the pleotelson as well as the peduncular articles 5 and 6 of the male antenna 2.</p></tp:treatment-sec><tp:treatment-sec sec-type="Distribution"><title>Distribution</title><p>Only known from two stations in the Northwest Pacific, abyssal plain of the greater Kuril-Kamchatka Trench Region.</p></tp:treatment-sec><tp:treatment-sec sec-type="Taxon discussion"><title>Taxon discussion</title><p>Most haploniscid species possess a dorsoventrally flattened and oval body shape (see, for example, <xref ref-type="bibr" rid="B12674693">Lincoln (1985a)</xref>, <xref ref-type="bibr" rid="B12674731">Lincoln (1985b)</xref>). Only some members of this family show an elongated, subcylindrical body shape similar to <italic><tp:taxon-name><tp:taxon-name-part taxon-name-part-type="genus" reg="Haploniscus">H.</tp:taxon-name-part> <tp:taxon-name-part taxon-name-part-type="species" reg="bulbosus">bulbosus</tp:taxon-name-part></tp:taxon-name></italic> <bold>sp. nov.</bold>, which include <italic><tp:taxon-name><tp:taxon-name-part taxon-name-part-type="genus" reg="Haploniscus">H.</tp:taxon-name-part> <tp:taxon-name-part taxon-name-part-type="species" reg="spinifer">spinifer</tp:taxon-name-part></tp:taxon-name></italic> Hansen, 1916, <italic><tp:taxon-name><tp:taxon-name-part taxon-name-part-type="genus" reg="Haploniscus">H.</tp:taxon-name-part> <tp:taxon-name-part taxon-name-part-type="species" reg="ingolfi">ingolfi</tp:taxon-name-part></tp:taxon-name></italic> Wolff, 1962 and <italic><tp:taxon-name><tp:taxon-name-part taxon-name-part-type="genus" reg="Haploniscus">H.</tp:taxon-name-part> <tp:taxon-name-part taxon-name-part-type="species" reg="angustus">angustus</tp:taxon-name-part></tp:taxon-name></italic> Lincoln, 1985 from the Atlantic Ocean (<xref ref-type="bibr" rid="B13459589">Hansen 1916</xref>, <xref ref-type="bibr" rid="B13459597">Wolff 1962</xref>, <xref ref-type="bibr" rid="B12674731">Lincoln 1985b</xref>) as well as <italic><tp:taxon-name><tp:taxon-name-part taxon-name-part-type="genus" reg="Haploniscus">H.</tp:taxon-name-part> <tp:taxon-name-part taxon-name-part-type="species" reg="menziesi">menziesi</tp:taxon-name-part></tp:taxon-name></italic> Birstein, 1963 and <italic><tp:taxon-name><tp:taxon-name-part taxon-name-part-type="genus" reg="Haploniscus">H.</tp:taxon-name-part> <tp:taxon-name-part taxon-name-part-type="species" reg="gibbernasutus">gibbernasutus</tp:taxon-name-part></tp:taxon-name></italic> Birstein, 1971 from the Northwest Pacific (<xref ref-type="bibr" rid="B13459619">Birstein 1963</xref>, <xref ref-type="bibr" rid="B13459606">Birstein 1971</xref>).</p><p>The second antenna of <italic><tp:taxon-name><tp:taxon-name-part taxon-name-part-type="genus" reg="Haploniscus">H.</tp:taxon-name-part> <tp:taxon-name-part taxon-name-part-type="species" reg="bulbosus">bulbosus</tp:taxon-name-part></tp:taxon-name></italic> <bold>sp. nov.</bold> has a unique shape not observed in any other known haploniscid species, though certain features resemble character states typical of <italic><tp:taxon-name><tp:taxon-name-part taxon-name-part-type="genus" reg="Antennuloniscus">Antennuloniscus</tp:taxon-name-part></tp:taxon-name></italic> Menzies, 1962 and <italic><tp:taxon-name><tp:taxon-name-part taxon-name-part-type="genus" reg="Chauliodoniscus">Chauliodoniscus</tp:taxon-name-part></tp:taxon-name></italic> Lincoln, 1985. In particular, the subapical attachment of the second antenna flagellum in <italic><tp:taxon-name><tp:taxon-name-part taxon-name-part-type="genus" reg="Haploniscus">H.</tp:taxon-name-part> <tp:taxon-name-part taxon-name-part-type="species" reg="bulbosus">bulbosus</tp:taxon-name-part></tp:taxon-name></italic> <bold>sp. nov.</bold> is similar to that of <italic><tp:taxon-name><tp:taxon-name-part taxon-name-part-type="genus" reg="Antennuloniscus">Antennuloniscus</tp:taxon-name-part> <tp:taxon-name-part taxon-name-part-type="species" reg="alfi">alfi</tp:taxon-name-part></tp:taxon-name></italic> Würzberg &amp; Brökeland, 2006 from the Southern Ocean, which also shares the presence of an acute distal tip on the sixth peduncular article. However, unlike <italic><tp:taxon-name><tp:taxon-name-part taxon-name-part-type="genus" reg="Haploniscus">H.</tp:taxon-name-part> <tp:taxon-name-part taxon-name-part-type="species" reg="bulbosus">bulbosus</tp:taxon-name-part></tp:taxon-name></italic> <bold>sp. nov.</bold>, <italic><tp:taxon-name><tp:taxon-name-part taxon-name-part-type="genus" reg="Antennuloniscus">A.</tp:taxon-name-part> <tp:taxon-name-part taxon-name-part-type="species" reg="alfi">alfi</tp:taxon-name-part></tp:taxon-name></italic> possesses an elongated cylindrical body form and shows a fusion of the fifth and sixth peduncular articles of the second antenna, a feature diagnostic for <italic><tp:taxon-name><tp:taxon-name-part taxon-name-part-type="genus" reg="Antennuloniscus">Antennuloniscus</tp:taxon-name-part></tp:taxon-name></italic> species (<xref ref-type="bibr" rid="B12674805">Würzberg and Brökeland 2006</xref>).</p><p>The fifth peduncular article of the second antenna in <italic><tp:taxon-name><tp:taxon-name-part taxon-name-part-type="genus" reg="Haploniscus">H.</tp:taxon-name-part> <tp:taxon-name-part taxon-name-part-type="species" reg="bulbosus">bulbosus</tp:taxon-name-part></tp:taxon-name></italic> <bold>sp. nov.</bold> is ovoid. A similar state occurs in several <italic><tp:taxon-name><tp:taxon-name-part taxon-name-part-type="genus" reg="Chauliodoniscus">Chauliodoniscus</tp:taxon-name-part></tp:taxon-name></italic> species, such as <italic><tp:taxon-name><tp:taxon-name-part taxon-name-part-type="genus" reg="Chauliodoniscus">C.</tp:taxon-name-part> <tp:taxon-name-part taxon-name-part-type="species" reg="tasmanaeus">tasmanaeus</tp:taxon-name-part></tp:taxon-name></italic> Lincoln, 1985. In contrast, most <italic><tp:taxon-name><tp:taxon-name-part taxon-name-part-type="genus" reg="Chauliodoniscus">Chauliodoniscus</tp:taxon-name-part></tp:taxon-name></italic> species, for example, <italic><tp:taxon-name><tp:taxon-name-part taxon-name-part-type="genus" reg="Chauliodoniscus">C.</tp:taxon-name-part> <tp:taxon-name-part taxon-name-part-type="species" reg="quadrifrons">quadrifrons</tp:taxon-name-part></tp:taxon-name></italic> Menzies, 1962, bear prominent anterolateral projections that are absent in <italic><tp:taxon-name><tp:taxon-name-part taxon-name-part-type="genus" reg="Haploniscus">H.</tp:taxon-name-part> <tp:taxon-name-part taxon-name-part-type="species" reg="bulbosus">bulbosus</tp:taxon-name-part></tp:taxon-name></italic> <bold>sp. nov</bold>. Moreover, the lateral margins of the pereonites are more rounded and less projecting in <italic><tp:taxon-name><tp:taxon-name-part taxon-name-part-type="genus" reg="Haploniscus">H.</tp:taxon-name-part> <tp:taxon-name-part taxon-name-part-type="species" reg="bulbosus">bulbosus</tp:taxon-name-part></tp:taxon-name></italic> <bold>sp. nov.</bold> than in <italic><tp:taxon-name><tp:taxon-name-part taxon-name-part-type="genus" reg="Chauliodoniscus">Chauliodoniscus</tp:taxon-name-part></tp:taxon-name></italic>. The overall body shape of <italic><tp:taxon-name><tp:taxon-name-part taxon-name-part-type="genus" reg="Haploniscus">H.</tp:taxon-name-part> <tp:taxon-name-part taxon-name-part-type="species" reg="bulbosus">bulbosus</tp:taxon-name-part></tp:taxon-name></italic> <bold>sp. nov.</bold> is elongate and subcylindrical. This habitus is also found in the Northwest Pacific species <italic><tp:taxon-name><tp:taxon-name-part taxon-name-part-type="genus" reg="Haploniscus">H.</tp:taxon-name-part> <tp:taxon-name-part taxon-name-part-type="species" reg="gibbernasutus">gibbernasutus</tp:taxon-name-part></tp:taxon-name></italic> and <italic><tp:taxon-name><tp:taxon-name-part taxon-name-part-type="genus" reg="Haploniscus">H.</tp:taxon-name-part> <tp:taxon-name-part taxon-name-part-type="species" reg="menziesi">menziesi</tp:taxon-name-part></tp:taxon-name></italic>. However, <italic><tp:taxon-name><tp:taxon-name-part taxon-name-part-type="genus" reg="Haploniscus">H.</tp:taxon-name-part> <tp:taxon-name-part taxon-name-part-type="species" reg="bulbosus">bulbosus</tp:taxon-name-part></tp:taxon-name></italic> <bold>sp. nov.</bold> lacks the rostrum that is characteristic of <italic><tp:taxon-name><tp:taxon-name-part taxon-name-part-type="genus" reg="Haploniscus">H.</tp:taxon-name-part> <tp:taxon-name-part taxon-name-part-type="species" reg="gibbernasutus">gibbernasutus</tp:taxon-name-part></tp:taxon-name></italic>. It also differs from <italic><tp:taxon-name><tp:taxon-name-part taxon-name-part-type="genus" reg="Haploniscus">H.</tp:taxon-name-part> <tp:taxon-name-part taxon-name-part-type="species" reg="menziesi">menziesi</tp:taxon-name-part></tp:taxon-name></italic> in the configuration of peduncular articles 5 and 6 of the second antenna, which are unique to <italic><tp:taxon-name><tp:taxon-name-part taxon-name-part-type="genus" reg="Haploniscus">H.</tp:taxon-name-part> <tp:taxon-name-part taxon-name-part-type="species" reg="bulbosus">bulbosus</tp:taxon-name-part></tp:taxon-name></italic> <bold>sp. nov.</bold>, as well as in pleotelson morphology, which is not trapezoidal in <italic><tp:taxon-name><tp:taxon-name-part taxon-name-part-type="genus" reg="Haploniscus">H.</tp:taxon-name-part> <tp:taxon-name-part taxon-name-part-type="species" reg="bulbosus">bulbosus</tp:taxon-name-part></tp:taxon-name></italic> <bold>sp. nov.</bold>, but is in <italic><tp:taxon-name><tp:taxon-name-part taxon-name-part-type="genus" reg="Haploniscus">H.</tp:taxon-name-part> <tp:taxon-name-part taxon-name-part-type="species" reg="menziesi">menziesi</tp:taxon-name-part></tp:taxon-name></italic>. Furthermore, the frontal margin of the cephalothorax in <italic><tp:taxon-name><tp:taxon-name-part taxon-name-part-type="genus" reg="Haploniscus">H.</tp:taxon-name-part> <tp:taxon-name-part taxon-name-part-type="species" reg="bulbosus">bulbosus</tp:taxon-name-part></tp:taxon-name></italic> <bold>sp. nov.</bold> is evenly rounded, whereas <italic><tp:taxon-name><tp:taxon-name-part taxon-name-part-type="genus" reg="Haploniscus">H.</tp:taxon-name-part> <tp:taxon-name-part taxon-name-part-type="species" reg="menziesi">menziesi</tp:taxon-name-part></tp:taxon-name></italic> exhibits a medial bulge.</p><p>Taken together, the antennal character states of <italic><tp:taxon-name><tp:taxon-name-part taxon-name-part-type="genus" reg="Haploniscus">H.</tp:taxon-name-part> <tp:taxon-name-part taxon-name-part-type="species" reg="bulbosus">bulbosus</tp:taxon-name-part></tp:taxon-name></italic> <bold>sp. nov.</bold> overlap with, but do not conform to, diagnostic features used in the definition of <italic><tp:taxon-name><tp:taxon-name-part taxon-name-part-type="genus" reg="Antennuloniscus">Antennuloniscus</tp:taxon-name-part></tp:taxon-name></italic> and <italic><tp:taxon-name><tp:taxon-name-part taxon-name-part-type="genus" reg="Chauliodoniscus">Chauliodoniscus</tp:taxon-name-part></tp:taxon-name></italic>. Since some of these traits have been central to generic diagnoses, the combination of features in <italic><tp:taxon-name><tp:taxon-name-part taxon-name-part-type="genus" reg="Haploniscus">H.</tp:taxon-name-part> <tp:taxon-name-part taxon-name-part-type="species" reg="bulbosus">bulbosus</tp:taxon-name-part></tp:taxon-name></italic> <bold>sp. nov.</bold> highlights the need to re-evaluate apomorphies within the family. Ultimately, the unique mosaic of antennal features in <italic><tp:taxon-name><tp:taxon-name-part taxon-name-part-type="genus" reg="Haploniscus">H.</tp:taxon-name-part> <tp:taxon-name-part taxon-name-part-type="species" reg="bulbosus">bulbosus</tp:taxon-name-part></tp:taxon-name></italic> <bold>sp. nov.</bold> challenges several generic diagnoses currently applied within <tp:taxon-name><tp:taxon-name-part taxon-name-part-type="family">Haploniscidae</tp:taxon-name-part></tp:taxon-name> and underscores the necessity for a comprehensive taxonomic revision of the family (cf. <xref ref-type="bibr" rid="B12674766">Brökeland and Raupach (2008)</xref>). This also reinforces the view that the genus <tp:taxon-name><tp:taxon-name-part taxon-name-part-type="genus" reg="Haploniscus">Haploniscus</tp:taxon-name-part></tp:taxon-name>, which accommodates <italic><tp:taxon-name><tp:taxon-name-part taxon-name-part-type="genus" reg="Haploniscus">H.</tp:taxon-name-part> <tp:taxon-name-part taxon-name-part-type="species" reg="bulbosus">bulbosus</tp:taxon-name-part></tp:taxon-name></italic> <bold>sp. nov.</bold>, often functions as a repository for species lacking clear synapomorphies with other, more clearly defined genera (<xref ref-type="bibr" rid="B12674775">Brökeland and Wägele 2004</xref>).</p></tp:treatment-sec><tp:treatment-sec sec-type="Notes"><title>Notes</title><sec sec-type="Methods"><title>Methods</title><p><italic><tp:taxon-name><tp:taxon-name-part taxon-name-part-type="genus" reg="Haploniscus">Haploniscus</tp:taxon-name-part> <tp:taxon-name-part taxon-name-part-type="species" reg="bulbosus">bulbosus</tp:taxon-name-part></tp:taxon-name></italic> <bold>sp. nov.</bold> was collected during the KuramBio expedition onboard R/V SONNE in 2012 (<xref ref-type="bibr" rid="B12675088">Brandt and Malyutina 2012</xref>, <xref ref-type="bibr" rid="B12674814">Brandt and Malyutina 2015</xref>). Specimens were collected using a camera-epibenthic sledge (C-EBS) (<xref ref-type="bibr" rid="B12675118">Brandt et al. 2013</xref>). Immediately after the C-EBS was brought back to deck, the processing of the samples was conducted following <xref ref-type="bibr" rid="B12675131">Riehl et al. (2014b)</xref>. The samples were preliminarily sorted on board to class/order level using stereomicroscopes. The sorting process continued at the home laboratory of the Senckenberg Institute using LEICA M60 stereomicroscopes, sorting the specimens to (morpho-) species level.</p><p>After designating holo- and paratypes, voucher images were taken using a LEICA M165 C motorised stereomicroscope, combined with a LEICA DMC 4500 camera and LAS-X software. Post-processing of the images was done using Adobe Photoshop 25.11.</p><p>After photographic imaging, the specimens were transferred into a 1:1 solution of glycerine and 70% denatured ethanol and stored for three days allowing the ethanol to evaporate slowly to avoid shrinking of the specimens while being transferred to glycerine. Temporary microscopy slides were prepared for scientific drawings of the habitus and appendages. All drawings were made using a LEICA DM 2500 LED microscope with camera lucida. To keep the male holotype intact, it was solely used for drawings of the habitus and the antennae (<italic>in situ</italic>). For further analysis of the appendages, such as pereopods, mouthparts and pleopods, the male paratype was dissected. Pereopods were drawn separately after dissection. Digitalisation of the drawings was performed in Adobe Illustrator 28.6 following the standards of <xref ref-type="bibr" rid="B12654075">Coleman (2003)</xref>.</p><p>Confocal Laser Scanning Microscopy (CLSM) was used to illustrate the habitus and appendages, including the mouthparts and pleopods. As for the scientific drawings, the specimens were transferred on to temporary slides. For CLSM scanning, the LEICA TCS SPE2 and the LEICA LAS X software were utilised. Scans were made with a 405 nm laser at a resolution of 2048 x 2048 pixels. Habitus scans were made at 200x magnification, while all appendages were scanned at 400x magnification. The ImageJ2 2.14 software was used to merge the resulting image stacks into single total projections and to assign pseudo-colours. Stitching of the multiple habitus scan images was done using Adobe Lightroom 7.5. Subsequent editing of the CLSM-scans was done with Adobe Photoshop.</p><p>Measurements were taken from the respective drawings and CLSM scans using the measurement tool in Adobe Acrobat 24.1. Body and antennal measurements are provided for all holo- and paratypes while mouthpart, pereopod and pleopod measurements stem from the male paratype. Body length as well as segment lengths were measured alongside the mid-axis from each specimens’ anterior cephalothorax margin to the posterior pleotelson margin. Segments were measured at their greatest width, following the standards implemented by <xref ref-type="bibr" rid="B12631703">Hessler (1970)</xref>. The species description was prepared using a DELTA (<xref ref-type="bibr" rid="B12631747">Dallwitz 1980</xref>, <xref ref-type="bibr" rid="B12631756">Dallwitz 1993</xref>, <xref ref-type="bibr" rid="B12631769">Dallwitz et al. 2010</xref>) database for haploniscid isopods (Knauber et al., unpublished; <xref ref-type="bibr" rid="B12676049">Senckenberg Ocean Species Alliance (SOSA) et al. 2024</xref>). Specimens were deposited at the Senckenberg Museum in Frankfurt, Germany.</p><p>The molecular diagnosis was prepared using the tools DeSigNate (<xref ref-type="bibr" rid="B12791942">Hütter et al. 2020</xref>) and MolD (<xref ref-type="bibr" rid="B12791962">Fedosov et al. 2022</xref>) (as embedded in iTaxoTools 0.1, <xref ref-type="bibr" rid="B12791994">Vences et al. (2021)</xref>), based on seven barcodes of the cytochrome-c-oxidase subunit I (COI). Amplification and sequencing were performed using the primer sets LCO1490/HCO2198 (<xref ref-type="bibr" rid="B12631202">Folmer et al. 1994</xref>) and LCO1490-JJ/HCO2198-JJ (<xref ref-type="bibr" rid="B12791971">Astrin and Stüben 2008</xref>) and the settings described for <italic><tp:taxon-name><tp:taxon-name-part taxon-name-part-type="genus" reg="Mastigoniscus">Mastigoniscus</tp:taxon-name-part> <tp:taxon-name-part taxon-name-part-type="species" reg="minimus">minimus</tp:taxon-name-part></tp:taxon-name></italic> Wenz, Knauber &amp; Riehl, 2024 (<xref ref-type="bibr" rid="B12676049">Senckenberg Ocean Species Alliance (SOSA) et al. 2024</xref>). All sequences of <italic><tp:taxon-name><tp:taxon-name-part taxon-name-part-type="genus" reg="Haploniscus">H.</tp:taxon-name-part> <tp:taxon-name-part taxon-name-part-type="species" reg="bulbosus">bulbosus</tp:taxon-name-part></tp:taxon-name></italic> were compared to ones belonging to other known congeneric species from the NWP (Knauber, in preparation). <italic><tp:taxon-name><tp:taxon-name-part taxon-name-part-type="genus" reg="Haploniscus">Haploniscus</tp:taxon-name-part> <tp:taxon-name-part taxon-name-part-type="species" reg="hydroniscoides">hydroniscoides</tp:taxon-name-part></tp:taxon-name></italic> Birstein, 1963 was excluded from this comparison despite currently being placed within <italic><tp:taxon-name><tp:taxon-name-part taxon-name-part-type="genus" reg="Haploniscus">Haploniscus</tp:taxon-name-part></tp:taxon-name></italic> Richardson, 1908, as its molecular identity is closer to <italic><tp:taxon-name><tp:taxon-name-part taxon-name-part-type="genus" reg="Hydroniscus">Hydroniscus</tp:taxon-name-part></tp:taxon-name></italic> Hansen, 1916 (Knauber, unpublished). For DeSigNate, binary and asymmetric positions of the alignment with a discriminative power of 1.0 were considered. Using MolD, single nucleotide mDNCs were used to confirm the results of DeSigNate.</p><p>Specimen data for this description were (in parts) gathered via the Discovery Laboratory infrastructure of the SENCKENBERG OCEAN SPECIES ALLIANCE.</p><p><bold>Repository</bold>: Material is deposited in the Senckenberg Research Institute and Natural History Museum, Frankfurt (SMF).</p></sec></tp:treatment-sec><tp:treatment-sec><!--Section generated to contain objects referenced in tp:taxon-treatment.--><fig id="F12645275" position="float" orientation="portrait"><object-id xmlns:xlink="http://www.w3.org/1999/xlink" content-type="arpha" xlink:type="simple">A6346025-34E6-5187-8874-BC45280DA537</object-id><label>Figure 30.</label><caption><p><italic><tp:taxon-name><tp:taxon-name-part taxon-name-part-type="genus" reg="Haploniscus">Haploniscus</tp:taxon-name-part> <tp:taxon-name-part taxon-name-part-type="species" reg="bulbosus">bulbosus</tp:taxon-name-part></tp:taxon-name></italic> Henseler, Knauber &amp; Riehl, <bold>sp. nov.</bold> macrophotographs. <bold>A, C, E</bold> male holotype (SMF 62946); <bold>B, D, F</bold> female paratype (SMF 62953). Scale bars: 1.8 mm.</p></caption><graphic xmlns:xlink="http://www.w3.org/1999/xlink" xlink:href="bdj-13-e160349-g030.png" position="float" id="oo_1402727.png" orientation="portrait" xlink:type="simple"><uri content-type="original_file" xlink:type="simple">https://binary.pensoft.net/fig/1402727</uri></graphic></fig><fig id="F12645265" position="float" orientation="portrait"><object-id xmlns:xlink="http://www.w3.org/1999/xlink" content-type="arpha" xlink:type="simple">02A7BFD9-11C6-52CE-A1EC-6BBFAF057CF4</object-id><object-id xmlns:xlink="http://www.w3.org/1999/xlink" content-type="doi" xlink:type="simple">10.3897/BDJ.13.e160349.figure12</object-id><label>Figure 31.</label><caption><p><italic><tp:taxon-name><tp:taxon-name-part taxon-name-part-type="genus" reg="Haploniscus">Haploniscus</tp:taxon-name-part> <tp:taxon-name-part taxon-name-part-type="species" reg="bulbosus">bulbosus</tp:taxon-name-part></tp:taxon-name></italic> Henseler, Knauber &amp; Riehl, <bold>sp. nov.</bold> male holotype (SMF 62946) habitus. <bold>A</bold> Lateral view; <bold>B</bold> Dorsal view; <bold>C</bold> Ventral view. Scale bars = 0.4 mm. Confocal laser-scanning micrographs with pseudo-colour.</p></caption><graphic xmlns:xlink="http://www.w3.org/1999/xlink" xlink:href="bdj-13-e160349-g031.png" position="float" id="oo_1402729.png" orientation="portrait" xlink:type="simple"><uri content-type="original_file" xlink:type="simple">https://binary.pensoft.net/fig/1402729</uri></graphic></fig><fig id="F12645245" position="float" orientation="portrait"><object-id xmlns:xlink="http://www.w3.org/1999/xlink" content-type="arpha" xlink:type="simple">62C95754-9A02-5C18-8375-2347D1158E21</object-id><object-id xmlns:xlink="http://www.w3.org/1999/xlink" content-type="doi" xlink:type="simple">10.3897/BDJ.13.e160349.figure55</object-id><label>Figure 32.</label><caption><p><italic><tp:taxon-name><tp:taxon-name-part taxon-name-part-type="genus" reg="Haploniscus">Haploniscus</tp:taxon-name-part> <tp:taxon-name-part taxon-name-part-type="species" reg="bulbosus">bulbosus</tp:taxon-name-part></tp:taxon-name></italic> Henseler, Knauber &amp; Riehl, <bold>sp. nov.</bold> male paratype (SMF 62947) habitus. <bold>A</bold> Dorsal view; <bold>B</bold> Ventral view; <bold>C</bold> Lateral view. Scale bars = 0.4 mm. Confocal laser-scanning micrographs with pseudo-colour.</p></caption><graphic xmlns:xlink="http://www.w3.org/1999/xlink" xlink:href="bdj-13-e160349-g032.png" position="float" id="oo_1402730.png" orientation="portrait" xlink:type="simple"><uri content-type="original_file" xlink:type="simple">https://binary.pensoft.net/fig/1402730</uri></graphic></fig><fig id="F12645261" position="float" orientation="portrait"><object-id xmlns:xlink="http://www.w3.org/1999/xlink" content-type="arpha" xlink:type="simple">6B5E0B5C-7B84-5ED8-A7F4-02185532EDB9</object-id><label>Figure 33.</label><caption><p><italic><tp:taxon-name><tp:taxon-name-part taxon-name-part-type="genus" reg="Haploniscus">Haploniscus</tp:taxon-name-part> <tp:taxon-name-part taxon-name-part-type="species" reg="bulbosus">bulbosus</tp:taxon-name-part></tp:taxon-name></italic> Henseler, Knauber &amp; Riehl, <bold>sp. nov.</bold> dorsal habitus. <bold>A</bold> Male holotype (SMF 62946); <bold>B</bold> Female paratype (SMF 62953). Scale bar = 0.4 mm.</p></caption><graphic xmlns:xlink="http://www.w3.org/1999/xlink" xlink:href="bdj-13-e160349-g033.png" position="float" id="oo_1339069.png" orientation="portrait" xlink:type="simple"><uri content-type="original_file" xlink:type="simple">https://binary.pensoft.net/fig/1339069</uri></graphic></fig><fig id="F12645251" position="float" orientation="portrait"><object-id xmlns:xlink="http://www.w3.org/1999/xlink" content-type="arpha" xlink:type="simple">31A1E250-35B9-57E0-9656-28F69F6FAC59</object-id><object-id xmlns:xlink="http://www.w3.org/1999/xlink" content-type="doi" xlink:type="simple">10.3897/BDJ.13.e160349.figure39</object-id><label>Figure 34.</label><caption><p><italic><tp:taxon-name><tp:taxon-name-part taxon-name-part-type="genus" reg="Haploniscus">Haploniscus</tp:taxon-name-part> <tp:taxon-name-part taxon-name-part-type="species" reg="bulbosus">bulbosus</tp:taxon-name-part></tp:taxon-name></italic> Henseler, Knauber &amp; Riehl, <bold>sp. nov.</bold> lateral habitus. <bold>A</bold> Male holotype (SMF 62946); <bold>B</bold> Female paratype (SMF 62953). Scale bar = 0.4 mm.</p></caption><graphic xmlns:xlink="http://www.w3.org/1999/xlink" xlink:href="bdj-13-e160349-g034.png" position="float" id="oo_1339070.png" orientation="portrait" xlink:type="simple"><uri content-type="original_file" xlink:type="simple">https://binary.pensoft.net/fig/1339070</uri></graphic></fig><fig id="F12645257" position="float" orientation="portrait"><object-id xmlns:xlink="http://www.w3.org/1999/xlink" content-type="arpha" xlink:type="simple">807F9AA3-19E4-57A0-BE87-90CAF3FE81FD</object-id><object-id xmlns:xlink="http://www.w3.org/1999/xlink" content-type="doi" xlink:type="simple">10.3897/BDJ.13.e160349.figure12</object-id><label>Figure 35.</label><caption><p><italic><tp:taxon-name><tp:taxon-name-part taxon-name-part-type="genus" reg="Haploniscus">Haploniscus</tp:taxon-name-part> <tp:taxon-name-part taxon-name-part-type="species" reg="bulbosus">bulbosus</tp:taxon-name-part></tp:taxon-name></italic> Henseler, Knauber &amp; Riehl, <bold>sp. nov.</bold> antennae of male holotype (SMF 62946; in situ) and female paratype (SMF 62953; in situ). <bold>A</bold> Male holotype antennula; <bold>B</bold> Male holotype antenna 2; <bold>C</bold> Female paratype antenna 2; <bold>D</bold> Female paratype antennula. Scale bars: 0.4 mm (A), 0.2 mm (B-D).</p></caption><graphic xmlns:xlink="http://www.w3.org/1999/xlink" xlink:href="bdj-13-e160349-g035.png" position="float" id="oo_1416543.png" orientation="portrait" xlink:type="simple"><uri content-type="original_file" xlink:type="simple">https://binary.pensoft.net/fig/1416543</uri></graphic></fig><fig id="F12645253" position="float" orientation="portrait"><object-id xmlns:xlink="http://www.w3.org/1999/xlink" content-type="arpha" xlink:type="simple">F6EBB26C-F0D3-546B-968A-16C40BB797AF</object-id><label>Figure 36.</label><caption><p><italic><tp:taxon-name><tp:taxon-name-part taxon-name-part-type="genus" reg="Haploniscus">Haploniscus</tp:taxon-name-part> <tp:taxon-name-part taxon-name-part-type="species" reg="bulbosus">bulbosus</tp:taxon-name-part></tp:taxon-name></italic> Henseler, Knauber &amp; Riehl, <bold>sp. nov.</bold> male paratype (SMF 62947) mouthparts. <bold>A</bold> Right maxilliped (dorsal); <bold>B</bold> Left maxilliped (dorsal; without epipod); <bold>C</bold> Left maxilliped (epipod); <bold>D</bold> Right mandible (ventral); <bold>E</bold> Left mandible (ventral); <bold>F</bold> Right maxilla; <bold>G</bold> Left maxilla. Scale bar = 0.15 mm. Confocal laser-scanning micrographs with pseudo-colour.</p></caption><graphic xmlns:xlink="http://www.w3.org/1999/xlink" xlink:href="bdj-13-e160349-g036.png" position="float" id="oo_1339072.png" orientation="portrait" xlink:type="simple"><uri content-type="original_file" xlink:type="simple">https://binary.pensoft.net/fig/1339072</uri></graphic></fig><fig id="F12645255" position="float" orientation="portrait"><object-id xmlns:xlink="http://www.w3.org/1999/xlink" content-type="arpha" xlink:type="simple">BFACA173-30F4-5EF8-9386-A87951A7A15F</object-id><object-id xmlns:xlink="http://www.w3.org/1999/xlink" content-type="doi" xlink:type="simple">10.3897/BDJ.13.e160349.figure39</object-id><label>Figure 37.</label><caption><p><italic><tp:taxon-name><tp:taxon-name-part taxon-name-part-type="genus" reg="Haploniscus">Haploniscus</tp:taxon-name-part> <tp:taxon-name-part taxon-name-part-type="species" reg="bulbosus">bulbosus</tp:taxon-name-part></tp:taxon-name></italic> Henseler Knauber &amp; Riehl, <bold>sp. nov.</bold> male paratype (SMF 62947) pereopods. <bold>A</bold> Pereopod 2; <bold>B</bold> Pereopod 3; <bold>C</bold> Pereopod 4; <bold>D</bold> Pereopod 6; <bold>E</bold> Pereopod 1. Scale bar = 0.2 mm.</p></caption><graphic xmlns:xlink="http://www.w3.org/1999/xlink" xlink:href="bdj-13-e160349-g037.png" position="float" id="oo_1339073.png" orientation="portrait" xlink:type="simple"><uri content-type="original_file" xlink:type="simple">https://binary.pensoft.net/fig/1339073</uri></graphic></fig><fig id="F12645267" position="float" orientation="portrait"><object-id xmlns:xlink="http://www.w3.org/1999/xlink" content-type="arpha" xlink:type="simple">F3040F88-25C7-5815-BBF1-7A19AEEC53E8</object-id><object-id xmlns:xlink="http://www.w3.org/1999/xlink" content-type="doi" xlink:type="simple">10.3897/BDJ.13.e160349.figure12</object-id><label>Figure 38.</label><caption><p><italic><tp:taxon-name><tp:taxon-name-part taxon-name-part-type="genus" reg="Haploniscus">Haploniscus</tp:taxon-name-part> <tp:taxon-name-part taxon-name-part-type="species" reg="bulbosus">bulbosus</tp:taxon-name-part></tp:taxon-name></italic> Henseler, Knauber &amp; Riehl, <bold>sp. nov.</bold> male paratype (SMF 62947) pleopods. <bold>A</bold> Pleopod 1; <bold>B</bold> Right pleopod 2; <bold>C</bold> Left pleopod 2; <bold>D</bold> Pleopod 3; <bold>E</bold> Pleopod 5. Scale bar = 0.15 mm. Confocal laser-scanning micrographs with pseudo-colour.</p></caption><graphic xmlns:xlink="http://www.w3.org/1999/xlink" xlink:href="bdj-13-e160349-g038.png" position="float" id="oo_1339074.png" orientation="portrait" xlink:type="simple"><uri content-type="original_file" xlink:type="simple">https://binary.pensoft.net/fig/1339074</uri></graphic></fig><fig id="F12645247" position="float" orientation="portrait"><object-id xmlns:xlink="http://www.w3.org/1999/xlink" content-type="arpha" xlink:type="simple">E0118715-AD55-5C31-AA4D-712A862B85D3</object-id><label>Figure 39.</label><caption><p><italic><tp:taxon-name><tp:taxon-name-part taxon-name-part-type="genus" reg="Haploniscus">Haploniscus</tp:taxon-name-part> <tp:taxon-name-part taxon-name-part-type="species" reg="bulbosus">bulbosus</tp:taxon-name-part></tp:taxon-name></italic> Henseler, Knauber &amp; Riehl, <bold>sp. nov.</bold> female paratype (SMF 62953) habitus. <bold>A</bold> Dorsal view; <bold>B</bold> Ventral view; <bold>C</bold> Lateral view. Scale bars = 0.4 mm. Confocal laser-scanning micrographs with pseudo-colour.</p></caption><graphic xmlns:xlink="http://www.w3.org/1999/xlink" xlink:href="bdj-13-e160349-g039.png" position="float" id="oo_1402746.png" orientation="portrait" xlink:type="simple"><uri content-type="original_file" xlink:type="simple">https://binary.pensoft.net/fig/1402746</uri></graphic></fig></tp:treatment-sec><ref-list><ref id="B12674693"><element-citation xmlns:xlink="http://www.w3.org/1999/xlink" publication-type="article" xlink:type="simple"><person-group person-group-type="author"><name name-style="western"><surname>Lincoln</surname><given-names>Roger J.</given-names></name></person-group><year>1985</year><article-title>The marine fauna of New Zealand: deep-sea <tp:taxon-name><tp:taxon-name-part taxon-name-part-type="order">Isopoda</tp:taxon-name-part></tp:taxon-name> <tp:taxon-name><tp:taxon-name-part taxon-name-part-type="suborder">Asellota</tp:taxon-name-part></tp:taxon-name>, family <tp:taxon-name><tp:taxon-name-part taxon-name-part-type="family">Haploniscidae</tp:taxon-name-part></tp:taxon-name></article-title><source>Biodiversity Memoirs</source><volume>94</volume><issue>1</issue><fpage>1</fpage><lpage>56</lpage><uri xlink:type="simple">http://www.niwa.co.nz/aquatic-biodiversity-and-biosecurity/biodiversity-memoirs</uri></element-citation></ref><ref id="B12674731"><element-citation xmlns:xlink="http://www.w3.org/1999/xlink" publication-type="article" xlink:type="simple"><person-group person-group-type="author"><name name-style="western"><surname>Lincoln</surname><given-names>Roger J.</given-names></name></person-group><year>1985</year><article-title>Deep-sea asellote isopods of the north-east Atlantic: the family <tp:taxon-name><tp:taxon-name-part taxon-name-part-type="family">Haploniscidae</tp:taxon-name-part></tp:taxon-name></article-title><source>Journal of Natural History</source><volume>19</volume><issue>4</issue><fpage>655</fpage><lpage>695</lpage><pub-id pub-id-type="doi">10.1080/00222938500770411</pub-id></element-citation></ref><ref id="B13459589"><element-citation xmlns:xlink="http://www.w3.org/1999/xlink" publication-type="book" xlink:type="simple"><person-group person-group-type="author"><name name-style="western"><surname>Hansen</surname><given-names>H. J.</given-names></name></person-group><year>1916</year><source><tp:taxon-name><tp:taxon-name-part taxon-name-part-type="subphylum">Crustacea</tp:taxon-name-part></tp:taxon-name> <tp:taxon-name><tp:taxon-name-part taxon-name-part-type="class">Malacostraca</tp:taxon-name-part></tp:taxon-name> III: The order <tp:taxon-name><tp:taxon-name-part taxon-name-part-type="order">Isopoda</tp:taxon-name-part></tp:taxon-name></source><publisher-name>Bianco Luno</publisher-name><publisher-loc>Copenhagen</publisher-loc><pub-id pub-id-type="doi">10.5962/bhl.title.10100</pub-id></element-citation></ref><ref id="B13459597"><element-citation xmlns:xlink="http://www.w3.org/1999/xlink" publication-type="article" xlink:type="simple"><person-group person-group-type="author"><name name-style="western"><surname>Wolff</surname><given-names>T.</given-names></name></person-group><year>1962</year><article-title>The systematics and biology of bathyal and abyssal <tp:taxon-name><tp:taxon-name-part taxon-name-part-type="order">Isopoda</tp:taxon-name-part></tp:taxon-name> <tp:taxon-name><tp:taxon-name-part taxon-name-part-type="suborder">Asellota</tp:taxon-name-part></tp:taxon-name>.</article-title><source>Galathea Report</source><volume>6</volume><issue>3</issue><fpage>1</fpage><lpage>320</lpage></element-citation></ref><ref id="B13459619"><element-citation xmlns:xlink="http://www.w3.org/1999/xlink" publication-type="book" xlink:type="simple"><person-group person-group-type="author"><name name-style="western"><surname>Birstein</surname><given-names>J. A.</given-names></name></person-group><year>1963</year><source>Deep water isopods (<tp:taxon-name><tp:taxon-name-part taxon-name-part-type="subphylum">Crustacea</tp:taxon-name-part></tp:taxon-name>, <tp:taxon-name><tp:taxon-name-part taxon-name-part-type="order">Isopoda</tp:taxon-name-part></tp:taxon-name>) of the north-western part of the Pacific Ocean</source><publisher-name>Academy of Sciences of the USSR</publisher-name><publisher-loc>Moscow</publisher-loc></element-citation></ref><ref id="B13459606"><element-citation xmlns:xlink="http://www.w3.org/1999/xlink" publication-type="chapter" xlink:type="simple"><person-group person-group-type="author"><name name-style="western"><surname>Birstein</surname><given-names>J. A.</given-names></name></person-group><year>1971</year><chapter-title>Additions to the fauna of isopods (Crustacea, Isopoda) of the Kurile-Kamchatka Trench. Part II. Asellota 2</chapter-title><person-group person-group-type="editor"><anonymous/></person-group><source>Fauna of the Kurile-Kamchatka Trench and its environment based on data of the 39th Cruise of the R/V "Vityaz"</source><volume>92</volume></element-citation></ref><ref id="B12674805"><element-citation xmlns:xlink="http://www.w3.org/1999/xlink" publication-type="article" xlink:type="simple"><person-group person-group-type="author"><name name-style="western"><surname>Würzberg</surname><given-names>Laura</given-names></name><name name-style="western"><surname>Brökeland</surname><given-names>Wiebke</given-names></name></person-group><year>2006</year><article-title><italic><tp:taxon-name><tp:taxon-name-part taxon-name-part-type="genus" reg="Antennuloniscus">Antennuloniscus</tp:taxon-name-part> <tp:taxon-name-part taxon-name-part-type="species" reg="alfi">alfi</tp:taxon-name-part></tp:taxon-name></italic> n. sp. (<tp:taxon-name><tp:taxon-name-part taxon-name-part-type="subphylum">Crustacea</tp:taxon-name-part></tp:taxon-name>: <tp:taxon-name><tp:taxon-name-part taxon-name-part-type="order">Isopoda</tp:taxon-name-part></tp:taxon-name>: <tp:taxon-name><tp:taxon-name-part taxon-name-part-type="family">Haploniscidae</tp:taxon-name-part></tp:taxon-name>) from the Scotia Sea, Antarctica</article-title><source>Zootaxa</source><volume>1130</volume><issue>1</issue><pub-id pub-id-type="doi">10.11646/zootaxa.1130.1.3</pub-id></element-citation></ref><ref id="B12674766"><element-citation xmlns:xlink="http://www.w3.org/1999/xlink" publication-type="article" xlink:type="simple"><person-group person-group-type="author"><name name-style="western"><surname>Brökeland</surname><given-names>Wiebke</given-names></name><name name-style="western"><surname>Raupach</surname><given-names>Michael J.</given-names></name></person-group><year>2008</year><article-title>A species complex within the isopod genus <italic><tp:taxon-name><tp:taxon-name-part taxon-name-part-type="genus" reg="Haploniscus">Haploniscus</tp:taxon-name-part></tp:taxon-name></italic> (<tp:taxon-name><tp:taxon-name-part taxon-name-part-type="subphylum">Crustacea</tp:taxon-name-part></tp:taxon-name>: <tp:taxon-name><tp:taxon-name-part taxon-name-part-type="class">Malacostraca</tp:taxon-name-part></tp:taxon-name>: <tp:taxon-name><tp:taxon-name-part taxon-name-part-type="superorder">Peracarida</tp:taxon-name-part></tp:taxon-name>) from the Southern Ocean deep sea: a morphological and molecular approach</article-title><source>Zoological Journal of the Linnean Society</source><volume>152</volume><issue>4</issue><fpage>655</fpage><lpage>706</lpage><pub-id pub-id-type="doi">10.1111/j.1096-3642.2008.00362.x</pub-id></element-citation></ref><ref id="B12674775"><element-citation xmlns:xlink="http://www.w3.org/1999/xlink" publication-type="article" xlink:type="simple"><person-group person-group-type="author"><name name-style="western"><surname>Brökeland</surname><given-names>Wiebke</given-names></name><name name-style="western"><surname>Wägele</surname><given-names>Johann-Wolfgang</given-names></name></person-group><year>2004</year><article-title>Redescription of three species of <italic><tp:taxon-name><tp:taxon-name-part taxon-name-part-type="genus" reg="Haploniscus">Haploniscus</tp:taxon-name-part></tp:taxon-name></italic> Richardson, 1908 (<tp:taxon-name><tp:taxon-name-part taxon-name-part-type="order">Isopoda</tp:taxon-name-part></tp:taxon-name>, <tp:taxon-name><tp:taxon-name-part taxon-name-part-type="suborder">Asellota</tp:taxon-name-part></tp:taxon-name>, <tp:taxon-name><tp:taxon-name-part taxon-name-part-type="family">Haploniscidae</tp:taxon-name-part></tp:taxon-name>) from the Angola Basin</article-title><source>Organisms Diversity &amp; Evolution</source><volume>4</volume><issue>4</issue><fpage>237</fpage><lpage>239</lpage><pub-id pub-id-type="doi">10.1016/j.ode.2004.02.004</pub-id></element-citation></ref><ref id="B12675088"><element-citation xmlns:xlink="http://www.w3.org/1999/xlink" publication-type="other" xlink:type="simple"><person-group person-group-type="author"><name name-style="western"><surname>Brandt</surname><given-names>Angelika</given-names></name><name name-style="western"><surname>Malyutina</surname><given-names>Marina V.</given-names></name></person-group><year>2012</year><article-title>The German-Russian deep-sea expedition KuramBio (Kurile Kamchatka Biodiversity Study): to the Kurile Kamchatka Trench and abyssal plain on board of the R/V Sonne, 223rd Expedition, July 21th - September 7th 2012</article-title><publisher-name>University of Hamburg</publisher-name><comment>Cruise Report</comment><uri xlink:type="simple">http://edok01.tib.uni-hannover.de/edoks/e01fb13/741102293.pdf</uri></element-citation></ref><ref id="B12674814"><element-citation xmlns:xlink="http://www.w3.org/1999/xlink" publication-type="article" xlink:type="simple"><person-group person-group-type="author"><name name-style="western"><surname>Brandt</surname><given-names>Angelika</given-names></name><name name-style="western"><surname>Malyutina</surname><given-names>Marina V.</given-names></name></person-group><year>2015</year><article-title>The German–Russian deep-sea expedition KuramBio (Kurile Kamchatka biodiversity studies) on board of the R/V Sonne in 2012 following the footsteps of the legendary expeditions with R/V VITYAZ</article-title><source>Deep Sea Research Part II: Topical Studies in Oceanography</source><volume>111</volume><fpage>1</fpage><lpage>9</lpage><pub-id pub-id-type="doi">10.1016/j.dsr2.2014.11.001</pub-id></element-citation></ref><ref id="B12675118"><element-citation xmlns:xlink="http://www.w3.org/1999/xlink" publication-type="article" xlink:type="simple"><person-group person-group-type="author"><name name-style="western"><surname>Brandt</surname><given-names>A.</given-names></name><name name-style="western"><surname>Elsner</surname><given-names>N.</given-names></name><name name-style="western"><surname>Brenke</surname><given-names>N.</given-names></name><name name-style="western"><surname>Golovan</surname><given-names>O.</given-names></name><name name-style="western"><surname>Malyutina</surname><given-names>Marina V.</given-names></name><name name-style="western"><surname>Riehl</surname><given-names>Torben</given-names></name><name name-style="western"><surname>Schwabe</surname><given-names>E.</given-names></name><name name-style="western"><surname>Würzberg</surname><given-names>L.</given-names></name></person-group><year>2013</year><article-title>Epifauna of the Sea of Japan collected via a new epibenthic sledge equipped with camera and environmental sensor systems</article-title><source>Deep Sea Research Part II: Topical Studies in Oceanography</source><volume>86-87</volume><fpage>43</fpage><lpage>55</lpage><pub-id pub-id-type="doi">10.1016/j.dsr2.2012.07.039</pub-id></element-citation></ref><ref id="B12675131"><element-citation xmlns:xlink="http://www.w3.org/1999/xlink" publication-type="article" xlink:type="simple"><person-group person-group-type="author"><name name-style="western"><surname>Riehl</surname><given-names>Torben</given-names></name><name name-style="western"><surname>Brenke</surname><given-names>Nils</given-names></name><name name-style="western"><surname>Brix</surname><given-names>Saskia</given-names></name><name name-style="western"><surname>Driskell</surname><given-names>Amy</given-names></name><name name-style="western"><surname>Kaiser</surname><given-names>Stefanie</given-names></name><name name-style="western"><surname>Brandt</surname><given-names>Angelika</given-names></name></person-group><year>2014</year><article-title>Field and laboratory methods for DNA studies on deep-sea isopod crustaceans</article-title><source>Polish Polar Research</source><volume>35</volume><issue>2</issue><fpage>205</fpage><lpage>226</lpage><pub-id pub-id-type="doi">10.2478/popore−2014−0018</pub-id></element-citation></ref><ref id="B12654075"><element-citation xmlns:xlink="http://www.w3.org/1999/xlink" publication-type="article" xlink:type="simple"><person-group person-group-type="author"><name name-style="western"><surname>Coleman</surname><given-names>C. O.</given-names></name></person-group><year>2003</year><article-title>"Digital inking": how to make perfect line drawings on computers.</article-title><source>Organisms Diversity and Evolution</source><volume>3</volume><issue>4</issue><fpage>303</fpage><lpage>304</lpage><pub-id pub-id-type="doi">10.1078/1439-6092-00081</pub-id></element-citation></ref><ref id="B12631703"><element-citation xmlns:xlink="http://www.w3.org/1999/xlink" publication-type="article" xlink:type="simple"><person-group person-group-type="author"><name name-style="western"><surname>Hessler</surname><given-names>R. R.</given-names></name></person-group><year>1970</year><article-title>The <tp:taxon-name><tp:taxon-name-part taxon-name-part-type="family">Desmosomatidae</tp:taxon-name-part></tp:taxon-name> (<tp:taxon-name><tp:taxon-name-part taxon-name-part-type="order">Isopoda</tp:taxon-name-part></tp:taxon-name>, <tp:taxon-name><tp:taxon-name-part taxon-name-part-type="suborder">Asellota</tp:taxon-name-part></tp:taxon-name>) of the Gay Head-Bermuda Transect</article-title><source>Bulletin of the Scripps Institution of Oceanography</source><volume>15</volume><issue>1</issue><fpage>1</fpage><lpage>185</lpage></element-citation></ref><ref id="B12631747"><element-citation xmlns:xlink="http://www.w3.org/1999/xlink" publication-type="article" xlink:type="simple"><person-group person-group-type="author"><name name-style="western"><surname>Dallwitz</surname><given-names>M. J.</given-names></name></person-group><year>1980</year><article-title>A general system for coding taxonomic descriptions</article-title><source>Taxon</source><volume>29</volume><issue>1</issue><fpage>41</fpage><lpage>46</lpage><pub-id pub-id-type="doi">10.2307/1219595</pub-id></element-citation></ref><ref id="B12631756"><element-citation xmlns:xlink="http://www.w3.org/1999/xlink" publication-type="chapter" xlink:type="simple"><person-group person-group-type="author"><name name-style="western"><surname>Dallwitz</surname><given-names>M. J.</given-names></name></person-group><year>1993</year><chapter-title>DELTA and INTKEY</chapter-title><person-group person-group-type="editor"><name name-style="western"><surname>Fortuner</surname><given-names>R.</given-names></name></person-group><source>Advances in computer methods for systematic biology: artificial intelligence, databases, computer vision.</source><publisher-name>Johns Hopkins University Press</publisher-name><publisher-loc>Baltimore, Maryland</publisher-loc><size units="page">287–296</size><uri xlink:type="simple">http://delta-intkey.com</uri></element-citation></ref><ref id="B12631769"><element-citation xmlns:xlink="http://www.w3.org/1999/xlink" publication-type="website" xlink:type="simple"><person-group person-group-type="author"><name name-style="western"><surname>Dallwitz</surname><given-names>M. J.</given-names></name><name name-style="western"><surname>Paine</surname><given-names>T. A.</given-names></name><name name-style="western"><surname>Zurcher</surname><given-names>E. J.</given-names></name></person-group><article-title>User’s guide to the DELTA editor</article-title><uri xlink:type="simple">http://delta-intkey.com</uri><date-in-citation content-type="access-date">2020-03-14T00:28:38+00:00</date-in-citation></element-citation></ref><ref id="B12676049"><element-citation xmlns:xlink="http://www.w3.org/1999/xlink" publication-type="article" xlink:type="simple"><person-group person-group-type="author"><name name-style="western"><surname>(SOSA)</surname><given-names>Senckenberg Ocean Species Alliance</given-names></name><name name-style="western"><surname>Brandt</surname><given-names>Angelika</given-names></name><name name-style="western"><surname>Chen</surname><given-names>Chong</given-names></name><name name-style="western"><surname>Engel</surname><given-names>Laura</given-names></name><name name-style="western"><surname>Esquete</surname><given-names>Patricia</given-names></name><name name-style="western"><surname>Horton</surname><given-names>Tammy</given-names></name><name name-style="western"><surname>Jażdżewska</surname><given-names>A. M.</given-names></name><name name-style="western"><surname>Johannsen</surname><given-names>Nele</given-names></name><name name-style="western"><surname>Kaiser</surname><given-names>Stefanie</given-names></name><name name-style="western"><surname>Kihara</surname><given-names>T. C.</given-names></name><name name-style="western"><surname>Knauber</surname><given-names>Henry</given-names></name><name name-style="western"><surname>Kniesz</surname><given-names>Katharina</given-names></name><name name-style="western"><surname>Landschoff</surname><given-names>Jannes</given-names></name><name name-style="western"><surname>Lörz</surname><given-names>A. N.</given-names></name><name name-style="western"><surname>Machado</surname><given-names>F. M.</given-names></name><name name-style="western"><surname>Martínez-Muñoz</surname><given-names>C. A.</given-names></name><name name-style="western"><surname>Riehl</surname><given-names>Torben</given-names></name><name name-style="western"><surname>Serpell-Stevens</surname><given-names>Amanda</given-names></name><name name-style="western"><surname>Sigwart</surname><given-names>J. D.</given-names></name><name name-style="western"><surname>Tandberg</surname><given-names>A. H. S.</given-names></name><name name-style="western"><surname>Tato</surname><given-names>Ramiro</given-names></name><name name-style="western"><surname>Tsuda</surname><given-names>Miwako</given-names></name><name name-style="western"><surname>Vončina</surname><given-names>Katarzyna</given-names></name><name name-style="western"><surname>Watanabe</surname><given-names>H. K.</given-names></name><name name-style="western"><surname>Wenz</surname><given-names>Christian</given-names></name><name name-style="western"><surname>Williams</surname><given-names>J. D.</given-names></name></person-group><year>2024</year><article-title>Ocean species discoveries 1–12 — A primer for accelerating marine invertebrate taxonomy</article-title><source>Biodiversity Data Journal</source><volume>12</volume><issue>e128431</issue><fpage>1</fpage><lpage>152</lpage><pub-id pub-id-type="doi">10.3897/bdj.12.e128431</pub-id></element-citation></ref><ref id="B12791942"><element-citation xmlns:xlink="http://www.w3.org/1999/xlink" publication-type="article" xlink:type="simple"><person-group person-group-type="author"><name name-style="western"><surname>Hütter</surname><given-names>Thomas</given-names></name><name name-style="western"><surname>Ganser</surname><given-names>Maximilian H</given-names></name><name name-style="western"><surname>Kocher</surname><given-names>Manuel</given-names></name><name name-style="western"><surname>Halkic</surname><given-names>Merima</given-names></name><name name-style="western"><surname>Agatha</surname><given-names>Sabine</given-names></name><name name-style="western"><surname>Augsten</surname><given-names>Nikolaus</given-names></name></person-group><year>2020</year><article-title>DeSignate: detecting signature characters in gene sequence alignments for taxon diagnoses</article-title><source>BMC Bioinformatics</source><volume>21</volume><issue>1</issue><pub-id pub-id-type="doi">10.1186/s12859-020-3498-6</pub-id></element-citation></ref><ref id="B12791962"><element-citation xmlns:xlink="http://www.w3.org/1999/xlink" publication-type="article" xlink:type="simple"><person-group person-group-type="author"><name name-style="western"><surname>Fedosov</surname><given-names>Alexander</given-names></name><name name-style="western"><surname>Achaz</surname><given-names>Guillaume</given-names></name><name name-style="western"><surname>Gontchar</surname><given-names>Andrey</given-names></name><name name-style="western"><surname>Puillandre</surname><given-names>Nicolas</given-names></name></person-group><year>2022</year><article-title>mold, a novel software to compile accurate and reliable DNA diagnoses for taxonomic descriptions</article-title><source>Molecular Ecology Resources</source><volume>22</volume><issue>5</issue><fpage>2038</fpage><lpage>2053</lpage><pub-id pub-id-type="doi">10.1111/1755-0998.13590</pub-id></element-citation></ref><ref id="B12791994"><element-citation xmlns:xlink="http://www.w3.org/1999/xlink" publication-type="article" xlink:type="simple"><person-group person-group-type="author"><name name-style="western"><surname>Vences</surname><given-names>Miguel</given-names></name><name name-style="western"><surname>Miralles</surname><given-names>Aurélien</given-names></name><name name-style="western"><surname>Brouillet</surname><given-names>Sophie</given-names></name><name name-style="western"><surname>Ducasse</surname><given-names>Jacques</given-names></name><name name-style="western"><surname>Fedosov</surname><given-names>Alexander</given-names></name><name name-style="western"><surname>Kharchev</surname><given-names>Vladimir</given-names></name><name name-style="western"><surname>Kostadinov</surname><given-names>Ivaylo</given-names></name><name name-style="western"><surname>Kumari</surname><given-names>Sangeeta</given-names></name><name name-style="western"><surname>Patmanidis</surname><given-names>Stefanos</given-names></name><name name-style="western"><surname>Scherz</surname><given-names>Mark D.</given-names></name><name name-style="western"><surname>Puillandre</surname><given-names>Nicolas</given-names></name><name name-style="western"><surname>Renner</surname><given-names>Susanne S.</given-names></name></person-group><year>2021</year><article-title>iTaxoTools 0.1: Kickstarting a specimen-based software toolkit for taxonomists</article-title><source>Megataxa</source><volume>6</volume><issue>2</issue><fpage>77</fpage><lpage>92</lpage><pub-id pub-id-type="doi">10.11646/megataxa.6.2.1</pub-id></element-citation></ref><ref id="B12631202"><element-citation xmlns:xlink="http://www.w3.org/1999/xlink" publication-type="article" xlink:type="simple"><person-group person-group-type="author"><name name-style="western"><surname>Folmer</surname><given-names>O.</given-names></name><name name-style="western"><surname>Black</surname><given-names>M.</given-names></name><name name-style="western"><surname>Hoeh</surname><given-names>W.</given-names></name><name name-style="western"><surname>Lutz</surname><given-names>R.</given-names></name><name name-style="western"><surname>Vrijenhoek</surname><given-names>R.</given-names></name></person-group><year>1994</year><article-title>DNA primers for amplification of mitochondrial cytochrome c oxidase subunit I from diverse metazoan invertebrates</article-title><source>Molecular Marine Biology and Biotechnology</source><volume>3</volume><issue>5</issue><fpage>294</fpage><lpage>299</lpage><uri xlink:type="simple">https://www.mbari.org/wp-content/uploads/2016/01/Folmer_94MMBB.pdf</uri></element-citation></ref><ref id="B12791971"><element-citation xmlns:xlink="http://www.w3.org/1999/xlink" publication-type="article" xlink:type="simple"><person-group person-group-type="author"><name name-style="western"><surname>Astrin</surname><given-names>Jonas J.</given-names></name><name name-style="western"><surname>Stüben</surname><given-names>Peter E.</given-names></name></person-group><year>2008</year><article-title>Phylogeny in cryptic weevils: molecules, morphology and new genera of western Palaearctic <tp:taxon-name><tp:taxon-name-part taxon-name-part-type="subfamily">Cryptorhynchinae</tp:taxon-name-part></tp:taxon-name> (<tp:taxon-name><tp:taxon-name-part taxon-name-part-type="order">Coleoptera</tp:taxon-name-part></tp:taxon-name>:<tp:taxon-name><tp:taxon-name-part taxon-name-part-type="family">Curculionidae</tp:taxon-name-part></tp:taxon-name>)</article-title><source>Invertebrate Systematics</source><volume>22</volume><issue>5</issue><fpage>503</fpage><lpage>522</lpage><pub-id pub-id-type="doi">10.1071/is07057</pub-id></element-citation></ref></ref-list></tp:taxon-treatment>
