# Supplementary material for: Ocean Species Discoveries 13–27 — Taxonomic contributions to the diversity of Polychaeta, Mollusca and Crustacea
Source: Biodivers Data J. 2025 Oct 15;13:e160349. doi: 10.3897/BDJ.13.e160349 (PMC12547430; doi:10.3897/BDJ.13.e160349)
Supplement: XML Treatment for Macrostylis peteri [file BDJ.13.e160349-treatment15.xml]

<!DOCTYPE tp:taxon-treatment
  PUBLIC "-//TaxonX//DTD Taxonomic Treatment Publishing DTD v0 20100105//EN" "tax-treatment-NSO.dtd">
<tp:taxon-treatment xmlns:tp="http://www.plazi.org/taxpub"><tp:treatment-meta><mixed-citation publication-type="journal"><person-group><name><surname>(SOSA)</surname><given-names>Senckenberg Ocean Species Alliance</given-names></name><name><surname>Andrade</surname><given-names>Luiz F.</given-names></name><name><surname>Boyko</surname><given-names>Christopher B.</given-names></name><name><surname>Brandt</surname><given-names>Angelika</given-names></name><name><surname>Buge</surname><given-names>Barbara</given-names></name><name><surname>Dávila Jiménez</surname><given-names>Yasmín</given-names></name><name><surname>Henseler</surname><given-names>Mats</given-names></name><name><surname>Hernández Alcántara</surname><given-names>Pablo</given-names></name><name><surname>Jóźwiak</surname><given-names>Piotr</given-names></name><name><surname>Knauber</surname><given-names>Henry</given-names></name><name><surname>Marcondes Machado</surname><given-names>Fabrizio</given-names></name><name><surname>Martínez-Muñoz</surname><given-names>Carlos A.</given-names></name><name><surname>Momtazi</surname><given-names>Farzaneh</given-names></name><name><surname>Nakadera</surname><given-names>Yumi</given-names></name><name><surname>Qiu</surname><given-names>Jian-Wen</given-names></name><name><surname>Riehl</surname><given-names>Torben</given-names></name><name><surname>Rouse</surname><given-names>Greg W.</given-names></name><name><surname>Sigwart</surname><given-names>Julia D.</given-names></name><name><surname>Sirenko</surname><given-names>Boris</given-names></name><name><surname>Souza-Filho</surname><given-names>Jesser F.</given-names></name><name><surname>Steger</surname><given-names>Jan</given-names></name><name><surname>Stępień</surname><given-names>Anna</given-names></name><name><surname>Tilic</surname><given-names>Ekin</given-names></name><name><surname>Trautwein</surname><given-names>Bianca</given-names></name><name><surname>Vončina</surname><given-names>Katarzyna</given-names></name><name><surname>Williams</surname><given-names>Jason D.</given-names></name><name><surname>Zhang</surname><given-names>Junlong</given-names></name></person-group><article-title>Ocean Species Discoveries 13–27 — Taxonomic contributions to the diversity of <tp:taxon-name><tp:taxon-name-part taxon-name-part-type="class">Polychaeta</tp:taxon-name-part></tp:taxon-name>, <tp:taxon-name><tp:taxon-name-part taxon-name-part-type="phylum">Mollusca</tp:taxon-name-part></tp:taxon-name> and <tp:taxon-name><tp:taxon-name-part taxon-name-part-type="subphylum">Crustacea</tp:taxon-name-part></tp:taxon-name></article-title><source>Biodivers Data J</source><day>15</day><month>10</month><year>2025</year><volume>13</volume><pub-id pub-id-type="doi">10.3897/BDJ.13.e160349</pub-id></mixed-citation></tp:treatment-meta><tp:nomenclature><tp:taxon-name><object-id xmlns:xlink="http://www.w3.org/1999/xlink" content-type="arpha" xlink:type="simple">E2B88D91-A3E6-59AE-98D1-68EFBB572D1E</object-id><tp:taxon-name-part taxon-name-part-type="genus">Macrostylis</tp:taxon-name-part> <tp:taxon-name-part taxon-name-part-type="species">peteri</tp:taxon-name-part><object-id xmlns:xlink="http://www.w3.org/1999/xlink" content-type="zoobank" xlink:type="simple" object-id-type="ZooBank">2A637D3B-16C6-4C20-9951-2C9CC38502A4</object-id><object-id xmlns:xlink="http://www.w3.org/1999/xlink" xlink:type="simple" object-id-type="WoRMS">https://www.marinespecies.org/aphia.php?p=taxdetails&amp;id=118261</object-id></tp:taxon-name><tp:taxon-authority>Riehl</tp:taxon-authority><tp:taxon-status xmlns:xlink="http://www.w3.org/1999/xlink" xlink:type="simple">sp. nov.</tp:taxon-status></tp:nomenclature><tp:treatment-sec sec-type="materials"><title>Materials</title><list list-type="alpha-lower" list-content="occurrences"><list-item><p><bold>Type status:</bold> <named-content xmlns:xlink="http://www.w3.org/1999/xlink" content-type="dwc:typeStatus" xlink:type="simple">Holotype</named-content>. <bold>Occurrence:</bold> occurrenceDetails: <named-content xmlns:xlink="http://www.w3.org/1999/xlink" content-type="dwc:occurrenceDetails" xlink:type="simple">in sediment</named-content>; catalogNumber: <named-content xmlns:xlink="http://www.w3.org/1999/xlink" content-type="dwc:catalogNumber" xlink:type="simple">NMV J60800</named-content>; occurrenceRemarks: <named-content xmlns:xlink="http://www.w3.org/1999/xlink" content-type="dwc:occurrenceRemarks" xlink:type="simple">free-living</named-content>; recordedBy: <named-content xmlns:xlink="http://www.w3.org/1999/xlink" content-type="dwc:recordedBy" xlink:type="simple">G.C.B. Poore</named-content>; individualCount: <named-content xmlns:xlink="http://www.w3.org/1999/xlink" content-type="dwc:individualCount" xlink:type="simple">1</named-content>; sex: <named-content xmlns:xlink="http://www.w3.org/1999/xlink" content-type="dwc:sex" xlink:type="simple">female</named-content>; lifeStage: <named-content xmlns:xlink="http://www.w3.org/1999/xlink" content-type="dwc:lifeStage" xlink:type="simple">adult</named-content>; reproductiveCondition: <named-content xmlns:xlink="http://www.w3.org/1999/xlink" content-type="dwc:reproductiveCondition" xlink:type="simple">non-ovigerous</named-content>; preparations: <named-content xmlns:xlink="http://www.w3.org/1999/xlink" content-type="dwc:preparations" xlink:type="simple">whole animal (ETOH)</named-content>; disposition: <named-content xmlns:xlink="http://www.w3.org/1999/xlink" content-type="dwc:disposition" xlink:type="simple">in collection</named-content>; occurrenceID: <named-content xmlns:xlink="http://www.w3.org/1999/xlink" content-type="dwc:occurrenceID" xlink:type="simple">101BB144-53A6-50F1-9725-E96107890E93</named-content>; <bold>Taxon:</bold> scientificName: <named-content xmlns:xlink="http://www.w3.org/1999/xlink" content-type="dwc:scientificName" xlink:type="simple"><italic><tp:taxon-name><tp:taxon-name-part taxon-name-part-type="genus" reg="Macrostylis">Macrostylis</tp:taxon-name-part> <tp:taxon-name-part taxon-name-part-type="species" reg="peteri">peteri</tp:taxon-name-part></tp:taxon-name></italic> Riehl</named-content>; kingdom: <named-content xmlns:xlink="http://www.w3.org/1999/xlink" content-type="dwc:kingdom" xlink:type="simple"><tp:taxon-name><tp:taxon-name-part taxon-name-part-type="kingdom">Animalia</tp:taxon-name-part></tp:taxon-name></named-content>; phylum: <named-content xmlns:xlink="http://www.w3.org/1999/xlink" content-type="dwc:phylum" xlink:type="simple"><tp:taxon-name><tp:taxon-name-part taxon-name-part-type="phylum">Arthropoda</tp:taxon-name-part></tp:taxon-name></named-content>; class: <named-content xmlns:xlink="http://www.w3.org/1999/xlink" content-type="dwc:class" xlink:type="simple"><tp:taxon-name><tp:taxon-name-part taxon-name-part-type="class">Malacostraca</tp:taxon-name-part></tp:taxon-name></named-content>; order: <named-content xmlns:xlink="http://www.w3.org/1999/xlink" content-type="dwc:order" xlink:type="simple"><tp:taxon-name><tp:taxon-name-part taxon-name-part-type="order">Isopoda</tp:taxon-name-part></tp:taxon-name></named-content>; family: <named-content xmlns:xlink="http://www.w3.org/1999/xlink" content-type="dwc:family" xlink:type="simple"><tp:taxon-name><tp:taxon-name-part taxon-name-part-type="family">Macrostylidae</tp:taxon-name-part></tp:taxon-name></named-content>; genus: <named-content xmlns:xlink="http://www.w3.org/1999/xlink" content-type="dwc:genus" xlink:type="simple"><tp:taxon-name><tp:taxon-name-part taxon-name-part-type="genus">Macrostylis</tp:taxon-name-part></tp:taxon-name></named-content>; specificEpithet: <named-content xmlns:xlink="http://www.w3.org/1999/xlink" content-type="dwc:specificEpithet" xlink:type="simple"><tp:taxon-name><tp:taxon-name-part taxon-name-part-type="genus" reg="Macrostylis"/><tp:taxon-name-part taxon-name-part-type="species" reg="peteri">peteri</tp:taxon-name-part></tp:taxon-name></named-content>; taxonRank: <named-content xmlns:xlink="http://www.w3.org/1999/xlink" content-type="dwc:taxonRank" xlink:type="simple">species</named-content>; scientificNameAuthorship: <named-content xmlns:xlink="http://www.w3.org/1999/xlink" content-type="dwc:scientificNameAuthorship" xlink:type="simple">Riehl</named-content>; vernacularName: <named-content xmlns:xlink="http://www.w3.org/1999/xlink" content-type="dwc:vernacularName" xlink:type="simple">Peter's Long-stalked Sea Slater</named-content>; nomenclaturalCode: <named-content xmlns:xlink="http://www.w3.org/1999/xlink" content-type="dwc:nomenclaturalCode" xlink:type="simple">ICZN</named-content>; <bold>Location:</bold> higherGeography: <named-content xmlns:xlink="http://www.w3.org/1999/xlink" content-type="dwc:higherGeography" xlink:type="simple">Indian Ocean</named-content>; continent: <named-content xmlns:xlink="http://www.w3.org/1999/xlink" content-type="dwc:continent" xlink:type="simple">Australia</named-content>; stateProvince: <named-content xmlns:xlink="http://www.w3.org/1999/xlink" content-type="dwc:stateProvince" xlink:type="simple">Western Australia</named-content>; county: <named-content xmlns:xlink="http://www.w3.org/1999/xlink" content-type="dwc:county" xlink:type="simple">Australia</named-content>; municipality: <named-content xmlns:xlink="http://www.w3.org/1999/xlink" content-type="dwc:municipality" xlink:type="simple">Ningaloo South</named-content>; locality: <named-content xmlns:xlink="http://www.w3.org/1999/xlink" content-type="dwc:locality" xlink:type="simple">SS07/2005 Station 23 T1 700</named-content>; verbatimDepth: <named-content xmlns:xlink="http://www.w3.org/1999/xlink" content-type="dwc:verbatimDepth" xlink:type="simple">715.17</named-content>; verbatimCoordinates: <named-content xmlns:xlink="http://www.w3.org/1999/xlink" content-type="dwc:verbatimCoordinates" xlink:type="simple"><named-content content-type="dwc:verbatimCoordinates" xlink:type="simple">22°3'46.44''S, 113°43'22.8''E</named-content></named-content>; verbatimLatitude: <named-content xmlns:xlink="http://www.w3.org/1999/xlink" content-type="dwc:verbatimLatitude" xlink:type="simple">22°3'46.44''S</named-content>; verbatimLongitude: <named-content xmlns:xlink="http://www.w3.org/1999/xlink" content-type="dwc:verbatimLongitude" xlink:type="simple">113°43'22.8''E</named-content>; decimalLatitude: <named-content xmlns:xlink="http://www.w3.org/1999/xlink" content-type="dwc:decimalLatitude" xlink:type="simple">-22.0629</named-content>; decimalLongitude: <named-content xmlns:xlink="http://www.w3.org/1999/xlink" content-type="dwc:decimalLongitude" xlink:type="simple">113.723</named-content>; <bold>Identification:</bold> identifiedBy: <named-content xmlns:xlink="http://www.w3.org/1999/xlink" content-type="dwc:identifiedBy" xlink:type="simple">Torben Riehl</named-content>; dateIdentified: <named-content xmlns:xlink="http://www.w3.org/1999/xlink" content-type="dwc:dateIdentified" xlink:type="simple">2011</named-content>; <bold>Event:</bold> samplingProtocol: <named-content xmlns:xlink="http://www.w3.org/1999/xlink" content-type="dwc:samplingProtocol" xlink:type="simple">R/V SOUTHERN SURVEYOR cruise SS02/2005, Smith McIntyre Grab</named-content>; eventDate: <named-content xmlns:xlink="http://www.w3.org/1999/xlink" content-type="dwc:eventDate" xlink:type="simple">24.07.2005</named-content>; habitat: <named-content xmlns:xlink="http://www.w3.org/1999/xlink" content-type="dwc:habitat" xlink:type="simple">sediment</named-content>; fieldNumber: <named-content xmlns:xlink="http://www.w3.org/1999/xlink" content-type="dwc:fieldNumber" xlink:type="simple">SS07/2005 23 T1 700</named-content>; <bold>Record Level:</bold> institutionID: <named-content xmlns:xlink="http://www.w3.org/1999/xlink" content-type="dwc:institutionID" xlink:type="simple">http://grscicoll.org/institution/museum-victoria</named-content>; institutionCode: <named-content xmlns:xlink="http://www.w3.org/1999/xlink" content-type="dwc:institutionCode" xlink:type="simple">NMV</named-content>; basisOfRecord: <named-content xmlns:xlink="http://www.w3.org/1999/xlink" content-type="dwc:basisOfRecord" xlink:type="simple">PreservedSpecimen</named-content></p></list-item><list-item><p><bold>Type status:</bold> <named-content xmlns:xlink="http://www.w3.org/1999/xlink" content-type="dwc:typeStatus" xlink:type="simple">Paratype</named-content>. <bold>Occurrence:</bold> occurrenceDetails: <named-content xmlns:xlink="http://www.w3.org/1999/xlink" content-type="dwc:occurrenceDetails" xlink:type="simple">in sediment</named-content>; catalogNumber: <named-content xmlns:xlink="http://www.w3.org/1999/xlink" content-type="dwc:catalogNumber" xlink:type="simple">NMV J46837</named-content>; occurrenceRemarks: <named-content xmlns:xlink="http://www.w3.org/1999/xlink" content-type="dwc:occurrenceRemarks" xlink:type="simple">free-living</named-content>; recordedBy: <named-content xmlns:xlink="http://www.w3.org/1999/xlink" content-type="dwc:recordedBy" xlink:type="simple">G.C.B. Poore</named-content>; individualCount: <named-content xmlns:xlink="http://www.w3.org/1999/xlink" content-type="dwc:individualCount" xlink:type="simple">1</named-content>; sex: <named-content xmlns:xlink="http://www.w3.org/1999/xlink" content-type="dwc:sex" xlink:type="simple">female</named-content>; lifeStage: <named-content xmlns:xlink="http://www.w3.org/1999/xlink" content-type="dwc:lifeStage" xlink:type="simple">adult</named-content>; reproductiveCondition: <named-content xmlns:xlink="http://www.w3.org/1999/xlink" content-type="dwc:reproductiveCondition" xlink:type="simple">non-ovigerous</named-content>; preparations: <named-content xmlns:xlink="http://www.w3.org/1999/xlink" content-type="dwc:preparations" xlink:type="simple">whole animal (ETOH)</named-content>; disposition: <named-content xmlns:xlink="http://www.w3.org/1999/xlink" content-type="dwc:disposition" xlink:type="simple">in collection</named-content>; occurrenceID: <named-content xmlns:xlink="http://www.w3.org/1999/xlink" content-type="dwc:occurrenceID" xlink:type="simple">BB12D00E-7FBD-5784-A097-35387E727389</named-content>; <bold>Taxon:</bold> scientificName: <named-content xmlns:xlink="http://www.w3.org/1999/xlink" content-type="dwc:scientificName" xlink:type="simple"><italic><tp:taxon-name><tp:taxon-name-part taxon-name-part-type="genus" reg="Macrostylis">Macrostylis</tp:taxon-name-part> <tp:taxon-name-part taxon-name-part-type="species" reg="peteri">peteri</tp:taxon-name-part></tp:taxon-name></italic> Riehl</named-content>; kingdom: <named-content xmlns:xlink="http://www.w3.org/1999/xlink" content-type="dwc:kingdom" xlink:type="simple"><tp:taxon-name><tp:taxon-name-part taxon-name-part-type="kingdom">Animalia</tp:taxon-name-part></tp:taxon-name></named-content>; phylum: <named-content xmlns:xlink="http://www.w3.org/1999/xlink" content-type="dwc:phylum" xlink:type="simple"><tp:taxon-name><tp:taxon-name-part taxon-name-part-type="phylum">Arthropoda</tp:taxon-name-part></tp:taxon-name></named-content>; class: <named-content xmlns:xlink="http://www.w3.org/1999/xlink" content-type="dwc:class" xlink:type="simple"><tp:taxon-name><tp:taxon-name-part taxon-name-part-type="class">Malacostraca</tp:taxon-name-part></tp:taxon-name></named-content>; order: <named-content xmlns:xlink="http://www.w3.org/1999/xlink" content-type="dwc:order" xlink:type="simple"><tp:taxon-name><tp:taxon-name-part taxon-name-part-type="order">Isopoda</tp:taxon-name-part></tp:taxon-name></named-content>; family: <named-content xmlns:xlink="http://www.w3.org/1999/xlink" content-type="dwc:family" xlink:type="simple"><tp:taxon-name><tp:taxon-name-part taxon-name-part-type="family">Macrostylidae</tp:taxon-name-part></tp:taxon-name></named-content>; genus: <named-content xmlns:xlink="http://www.w3.org/1999/xlink" content-type="dwc:genus" xlink:type="simple"><tp:taxon-name><tp:taxon-name-part taxon-name-part-type="genus">Macrostylis</tp:taxon-name-part></tp:taxon-name></named-content>; specificEpithet: <named-content xmlns:xlink="http://www.w3.org/1999/xlink" content-type="dwc:specificEpithet" xlink:type="simple"><tp:taxon-name><tp:taxon-name-part taxon-name-part-type="genus" reg="Macrostylis"/><tp:taxon-name-part taxon-name-part-type="species" reg="peteri">peteri</tp:taxon-name-part></tp:taxon-name></named-content>; taxonRank: <named-content xmlns:xlink="http://www.w3.org/1999/xlink" content-type="dwc:taxonRank" xlink:type="simple">species</named-content>; scientificNameAuthorship: <named-content xmlns:xlink="http://www.w3.org/1999/xlink" content-type="dwc:scientificNameAuthorship" xlink:type="simple">Riehl</named-content>; vernacularName: <named-content xmlns:xlink="http://www.w3.org/1999/xlink" content-type="dwc:vernacularName" xlink:type="simple">Peter's Long-stalked Sea Slater</named-content>; nomenclaturalCode: <named-content xmlns:xlink="http://www.w3.org/1999/xlink" content-type="dwc:nomenclaturalCode" xlink:type="simple">ICZN</named-content>; <bold>Location:</bold> higherGeography: <named-content xmlns:xlink="http://www.w3.org/1999/xlink" content-type="dwc:higherGeography" xlink:type="simple">Indian Ocean</named-content>; continent: <named-content xmlns:xlink="http://www.w3.org/1999/xlink" content-type="dwc:continent" xlink:type="simple">Australia</named-content>; stateProvince: <named-content xmlns:xlink="http://www.w3.org/1999/xlink" content-type="dwc:stateProvince" xlink:type="simple">Western Australia</named-content>; county: <named-content xmlns:xlink="http://www.w3.org/1999/xlink" content-type="dwc:county" xlink:type="simple">Australia</named-content>; municipality: <named-content xmlns:xlink="http://www.w3.org/1999/xlink" content-type="dwc:municipality" xlink:type="simple">Ningaloo South</named-content>; locality: <named-content xmlns:xlink="http://www.w3.org/1999/xlink" content-type="dwc:locality" xlink:type="simple">SS07/2005 Station 23 T1 700</named-content>; verbatimDepth: <named-content xmlns:xlink="http://www.w3.org/1999/xlink" content-type="dwc:verbatimDepth" xlink:type="simple">715.17</named-content>; verbatimCoordinates: <named-content xmlns:xlink="http://www.w3.org/1999/xlink" content-type="dwc:verbatimCoordinates" xlink:type="simple"><named-content content-type="dwc:verbatimCoordinates" xlink:type="simple">22°3'46.44''S, 113°43'22.8''E</named-content></named-content>; verbatimLatitude: <named-content xmlns:xlink="http://www.w3.org/1999/xlink" content-type="dwc:verbatimLatitude" xlink:type="simple">22°3'46.44''S</named-content>; verbatimLongitude: <named-content xmlns:xlink="http://www.w3.org/1999/xlink" content-type="dwc:verbatimLongitude" xlink:type="simple">113°43'22.8''E</named-content>; decimalLatitude: <named-content xmlns:xlink="http://www.w3.org/1999/xlink" content-type="dwc:decimalLatitude" xlink:type="simple">-22.0629</named-content>; decimalLongitude: <named-content xmlns:xlink="http://www.w3.org/1999/xlink" content-type="dwc:decimalLongitude" xlink:type="simple">113.723</named-content>; <bold>Identification:</bold> identifiedBy: <named-content xmlns:xlink="http://www.w3.org/1999/xlink" content-type="dwc:identifiedBy" xlink:type="simple">Torben Riehl</named-content>; dateIdentified: <named-content xmlns:xlink="http://www.w3.org/1999/xlink" content-type="dwc:dateIdentified" xlink:type="simple">2011</named-content>; <bold>Event:</bold> samplingProtocol: <named-content xmlns:xlink="http://www.w3.org/1999/xlink" content-type="dwc:samplingProtocol" xlink:type="simple">R/V SOUTHERN SURVEYOR cruise SS02/2005, Smith McIntyre Grab</named-content>; eventDate: <named-content xmlns:xlink="http://www.w3.org/1999/xlink" content-type="dwc:eventDate" xlink:type="simple">24.07.2005</named-content>; habitat: <named-content xmlns:xlink="http://www.w3.org/1999/xlink" content-type="dwc:habitat" xlink:type="simple">sediment</named-content>; fieldNumber: <named-content xmlns:xlink="http://www.w3.org/1999/xlink" content-type="dwc:fieldNumber" xlink:type="simple">SS07/2005 23 T1 700</named-content>; <bold>Record Level:</bold> institutionID: <named-content xmlns:xlink="http://www.w3.org/1999/xlink" content-type="dwc:institutionID" xlink:type="simple">http://grscicoll.org/institution/museum-victoria</named-content>; institutionCode: <named-content xmlns:xlink="http://www.w3.org/1999/xlink" content-type="dwc:institutionCode" xlink:type="simple">NMV</named-content>; basisOfRecord: <named-content xmlns:xlink="http://www.w3.org/1999/xlink" content-type="dwc:basisOfRecord" xlink:type="simple">PreservedSpecimen</named-content></p></list-item><list-item><p><bold>Type status:</bold> <named-content xmlns:xlink="http://www.w3.org/1999/xlink" content-type="dwc:typeStatus" xlink:type="simple">Other material</named-content>. <bold>Occurrence:</bold> occurrenceDetails: <named-content xmlns:xlink="http://www.w3.org/1999/xlink" content-type="dwc:occurrenceDetails" xlink:type="simple">in sediment</named-content>; catalogNumber: <named-content xmlns:xlink="http://www.w3.org/1999/xlink" content-type="dwc:catalogNumber" xlink:type="simple">NMV J60803</named-content>; occurrenceRemarks: <named-content xmlns:xlink="http://www.w3.org/1999/xlink" content-type="dwc:occurrenceRemarks" xlink:type="simple">free-living</named-content>; recordedBy: <named-content xmlns:xlink="http://www.w3.org/1999/xlink" content-type="dwc:recordedBy" xlink:type="simple">G.C.B. Poore</named-content>; individualCount: <named-content xmlns:xlink="http://www.w3.org/1999/xlink" content-type="dwc:individualCount" xlink:type="simple">1</named-content>; sex: <named-content xmlns:xlink="http://www.w3.org/1999/xlink" content-type="dwc:sex" xlink:type="simple">male</named-content>; lifeStage: <named-content xmlns:xlink="http://www.w3.org/1999/xlink" content-type="dwc:lifeStage" xlink:type="simple">subadult</named-content>; reproductiveCondition: <named-content xmlns:xlink="http://www.w3.org/1999/xlink" content-type="dwc:reproductiveCondition" xlink:type="simple">immature</named-content>; preparations: <named-content xmlns:xlink="http://www.w3.org/1999/xlink" content-type="dwc:preparations" xlink:type="simple">whole animal (ETOH)</named-content>; disposition: <named-content xmlns:xlink="http://www.w3.org/1999/xlink" content-type="dwc:disposition" xlink:type="simple">in collection</named-content>; occurrenceID: <named-content xmlns:xlink="http://www.w3.org/1999/xlink" content-type="dwc:occurrenceID" xlink:type="simple">8F9890F4-961E-50E9-BCDA-BB1DC55F618C</named-content>; <bold>Taxon:</bold> scientificName: <named-content xmlns:xlink="http://www.w3.org/1999/xlink" content-type="dwc:scientificName" xlink:type="simple"><tp:taxon-name><tp:taxon-name-part taxon-name-part-type="genus" reg="Macrostylis">Macrostylis</tp:taxon-name-part> <tp:taxon-name-part taxon-name-part-type="uncertainty-rank">cf.</tp:taxon-name-part> <tp:taxon-name-part taxon-name-part-type="species" reg="peteri">peteri</tp:taxon-name-part></tp:taxon-name> Riehl</named-content>; kingdom: <named-content xmlns:xlink="http://www.w3.org/1999/xlink" content-type="dwc:kingdom" xlink:type="simple"><tp:taxon-name><tp:taxon-name-part taxon-name-part-type="kingdom">Animalia</tp:taxon-name-part></tp:taxon-name></named-content>; phylum: <named-content xmlns:xlink="http://www.w3.org/1999/xlink" content-type="dwc:phylum" xlink:type="simple"><tp:taxon-name><tp:taxon-name-part taxon-name-part-type="phylum">Arthropoda</tp:taxon-name-part></tp:taxon-name></named-content>; class: <named-content xmlns:xlink="http://www.w3.org/1999/xlink" content-type="dwc:class" xlink:type="simple"><tp:taxon-name><tp:taxon-name-part taxon-name-part-type="class">Malacostraca</tp:taxon-name-part></tp:taxon-name></named-content>; order: <named-content xmlns:xlink="http://www.w3.org/1999/xlink" content-type="dwc:order" xlink:type="simple"><tp:taxon-name><tp:taxon-name-part taxon-name-part-type="order">Isopoda</tp:taxon-name-part></tp:taxon-name></named-content>; family: <named-content xmlns:xlink="http://www.w3.org/1999/xlink" content-type="dwc:family" xlink:type="simple"><tp:taxon-name><tp:taxon-name-part taxon-name-part-type="family">Macrostylidae</tp:taxon-name-part></tp:taxon-name></named-content>; genus: <named-content xmlns:xlink="http://www.w3.org/1999/xlink" content-type="dwc:genus" xlink:type="simple"><tp:taxon-name><tp:taxon-name-part taxon-name-part-type="genus">Macrostylis</tp:taxon-name-part></tp:taxon-name></named-content>; specificEpithet: <named-content xmlns:xlink="http://www.w3.org/1999/xlink" content-type="dwc:specificEpithet" xlink:type="simple">cf. <tp:taxon-name><tp:taxon-name-part taxon-name-part-type="genus" reg="Macrostylis"/><tp:taxon-name-part taxon-name-part-type="species" reg="peteri">peteri</tp:taxon-name-part></tp:taxon-name></named-content>; taxonRank: <named-content xmlns:xlink="http://www.w3.org/1999/xlink" content-type="dwc:taxonRank" xlink:type="simple">species</named-content>; scientificNameAuthorship: <named-content xmlns:xlink="http://www.w3.org/1999/xlink" content-type="dwc:scientificNameAuthorship" xlink:type="simple">Riehl</named-content>; vernacularName: <named-content xmlns:xlink="http://www.w3.org/1999/xlink" content-type="dwc:vernacularName" xlink:type="simple">Peter's Long-stalked Sea Slater</named-content>; nomenclaturalCode: <named-content xmlns:xlink="http://www.w3.org/1999/xlink" content-type="dwc:nomenclaturalCode" xlink:type="simple">ICZN</named-content>; <bold>Location:</bold> higherGeography: <named-content xmlns:xlink="http://www.w3.org/1999/xlink" content-type="dwc:higherGeography" xlink:type="simple">Indian Ocean</named-content>; continent: <named-content xmlns:xlink="http://www.w3.org/1999/xlink" content-type="dwc:continent" xlink:type="simple">Australia</named-content>; stateProvince: <named-content xmlns:xlink="http://www.w3.org/1999/xlink" content-type="dwc:stateProvince" xlink:type="simple">Western Australia</named-content>; county: <named-content xmlns:xlink="http://www.w3.org/1999/xlink" content-type="dwc:county" xlink:type="simple">Australia</named-content>; municipality: <named-content xmlns:xlink="http://www.w3.org/1999/xlink" content-type="dwc:municipality" xlink:type="simple">Ningaloo North</named-content>; locality: <named-content xmlns:xlink="http://www.w3.org/1999/xlink" content-type="dwc:locality" xlink:type="simple">SS07/2005 Station 33 T2 400</named-content>; verbatimDepth: <named-content xmlns:xlink="http://www.w3.org/1999/xlink" content-type="dwc:verbatimDepth" xlink:type="simple">429.392</named-content>; verbatimCoordinates: <named-content xmlns:xlink="http://www.w3.org/1999/xlink" content-type="dwc:verbatimCoordinates" xlink:type="simple"><named-content content-type="dwc:verbatimCoordinates" xlink:type="simple">21°58'0.85''S, 113°47'20.4''E</named-content></named-content>; verbatimLatitude: <named-content xmlns:xlink="http://www.w3.org/1999/xlink" content-type="dwc:verbatimLatitude" xlink:type="simple">21°58'0.85''S</named-content>; verbatimLongitude: <named-content xmlns:xlink="http://www.w3.org/1999/xlink" content-type="dwc:verbatimLongitude" xlink:type="simple">113°47'20.4''E</named-content>; decimalLatitude: <named-content xmlns:xlink="http://www.w3.org/1999/xlink" content-type="dwc:decimalLatitude" xlink:type="simple">-21.9669</named-content>; decimalLongitude: <named-content xmlns:xlink="http://www.w3.org/1999/xlink" content-type="dwc:decimalLongitude" xlink:type="simple">113.789</named-content>; <bold>Identification:</bold> identifiedBy: <named-content xmlns:xlink="http://www.w3.org/1999/xlink" content-type="dwc:identifiedBy" xlink:type="simple">Torben Riehl</named-content>; dateIdentified: <named-content xmlns:xlink="http://www.w3.org/1999/xlink" content-type="dwc:dateIdentified" xlink:type="simple">2011</named-content>; identificationRemarks: <named-content xmlns:xlink="http://www.w3.org/1999/xlink" content-type="dwc:identificationRemarks" xlink:type="simple">species identity unclear due to juvenile stage and lack of genetic data</named-content>; <bold>Event:</bold> samplingProtocol: <named-content xmlns:xlink="http://www.w3.org/1999/xlink" content-type="dwc:samplingProtocol" xlink:type="simple">R/V SOUTHERN SURVEYOR cruise SS02/2005, Smith McIntyre Grab</named-content>; eventDate: <named-content xmlns:xlink="http://www.w3.org/1999/xlink" content-type="dwc:eventDate" xlink:type="simple">24.07.2005</named-content>; habitat: <named-content xmlns:xlink="http://www.w3.org/1999/xlink" content-type="dwc:habitat" xlink:type="simple">sediment</named-content>; fieldNumber: <named-content xmlns:xlink="http://www.w3.org/1999/xlink" content-type="dwc:fieldNumber" xlink:type="simple">SS07/2005 33 T2 400</named-content>; <bold>Record Level:</bold> institutionID: <named-content xmlns:xlink="http://www.w3.org/1999/xlink" content-type="dwc:institutionID" xlink:type="simple">http://grscicoll.org/institution/museum-victoria</named-content>; institutionCode: <named-content xmlns:xlink="http://www.w3.org/1999/xlink" content-type="dwc:institutionCode" xlink:type="simple">NMV</named-content>; basisOfRecord: <named-content xmlns:xlink="http://www.w3.org/1999/xlink" content-type="dwc:basisOfRecord" xlink:type="simple">PreservedSpecimen</named-content></p></list-item></list></tp:treatment-sec><tp:treatment-sec sec-type="Description"><title>Description</title><p>
            <bold>Description non-ovigerous (preparatory) female</bold>
          </p><p><bold>Body</bold> (Figs <xref ref-type="fig" rid="F12624972">40</xref>, <xref ref-type="fig" rid="F12627192">41</xref>, <xref ref-type="fig" rid="F12687056">42</xref>) shape broadest in anterior half, narrowing posteriorly, subcylindrical; length 2.3–2.4 mm, 3.5–3.8 width, tergite and Plt surfaces hirsute, rest of body less setose. <bold>Ventral projections</bold> (Fig. <xref ref-type="fig" rid="F12624972">40</xref>B, Fig. <xref ref-type="fig" rid="F12627192">41</xref>B) present; Prn1 spine acute and prominent; Prn2 spine directed ventrally, acute, prominent, located medially; Prn3 spine acute, prominent, medially positioned on; Prn4 spine directed posteriorly, acute, prominent, closer to posterior segment border; Prn5 spine acute, prominent, positioned closer to posterior segment border; Prn6 spine acute, prominent, positioned closer to posterior segment border; Prn7 spine prominent, acute; spines 3-7 directed posteroventrally. <bold>Ceph</bold> (Fig. <xref ref-type="fig" rid="F12624972">40</xref>A, Fig. <xref ref-type="fig" rid="F12627192">41</xref>C) length 0.45–0.66 width, 0.10–0.15 body length; frontal furrow present, laterally bent anteriorly, medially straight; posterolateral setae present, flexibly articulated. <bold>Fossosoma</bold> (Fig. <xref ref-type="fig" rid="F12624972">40</xref>A) length 0.85–0.89 width, 0.24 body length; ventral surface without carina, lateral tergite margins confluent, posterolaterally setose. <bold>Prn1-3</bold> (Fig. <xref ref-type="fig" rid="F12624972">40</xref>A, B) posterolaterally with simple seta respectively. <bold>Prn4</bold> (Fig. <xref ref-type="fig" rid="F12624972">40</xref>A) width 1.1–1.2 pereonite 5 width, length 0.3–0.39 width; with well developed collum, medially widest, with relatively slightly projecting posterolateral margin; lateral margins sinuoid, narrowest anteriorly at collum, widest at coxal insertions, progressively narrowing towards posterolateral protrusions; posterior tergite margin setose, setae flexibly articulated, not extending beyond posterolateral margin; posterolateral margins projecting, contracting laterally, tapering; posterolateral setae robust, spine-like, articulating on pedestals. <bold>Prn5</bold> (Fig. <xref ref-type="fig" rid="F12624972">40</xref>A) length 0.48–0.5 width, 1.0–1.4 Prn4 length; posterior tergite margin setose, setae flexibly articulated, not extending beyond posterolateral margin; posterolateral margins rounded; posterolateral setae robust, spine-like, articulating on pedestals. <bold>Prn6</bold> (Fig. <xref ref-type="fig" rid="F12624972">40</xref>A) length 0.53–0.57 width, 1.02–1.08 Prn5 length; posterior tergite margin setose; setae flexibly articulated, not extending beyond posterolateral angles; posterolateral margin projecting, rounded; posterolateral setae robust, flexibly articulated. <bold>Prn7</bold> (Fig. <xref ref-type="fig" rid="F12624972">40</xref>A) length 0.42–0.45 width; posterior tergite margin setose, setae flexibly articulated, not extending beyond posterolateral margin. Posterolateral margin projecting posteriorly, tapering, subangular; posterolateral setae robust, (149) flexibly articulated. <bold>Plt</bold> (Fig. <xref ref-type="fig" rid="F12624972">40</xref>) length 0.23–0.24 body length, 1.4 width, slightly narrower than Prn7, near-elliptic; posterior margin at uropod insertions straight to convex; apex convex, spatulate, length 0.15–0.18 Plt length, with 12 pappose setae positioned on and around apex; pleopodal cavity width 0.76 Plt width; setal ridges visible in dorsal view; longitudinal trough width 0.41 Plt width; anal opening caudally in the trough, exposed and superficial, tilted posteriorly relative to frontal plane.</p><p><bold>A1</bold> (Fig. <xref ref-type="fig" rid="F12627133">43</xref>A, D) length 0.22 head width, 0.13 A2 length, width 0.53 A2 width; Art decreasing in size from proximal to distal, relative Art length ratios 1.0 : 0.85 : 0.55 : 0.49 : 0.33; Art L/W ratios 2.0, 2.9, 1.8, 1.9, 1.8; all Art longer than wide; Art1 longest and widest; terminal article with 1 aesthetascs; aesthetasc with intermediate belt of constrictions. <bold>A2</bold> (Fig. <xref ref-type="fig" rid="F12627133">43</xref>A, D) length 0.4 body length; C length shorter than width; basis length exceeding width, more than twice C length; ischium longer than C; merus and carpus each longer than C, basis and ischium combined; carpus shorter than merus length; (218) flag with 7 Art. <bold>Md</bold> (Fig. <xref ref-type="fig" rid="F12627173">44</xref>) with lateral setae; molar process length greater than incisor length; both incisor processes oligodentate with dorsal and ventral subdistal teeth that partly enclose lacinia, left Md incisor process with four cusps, lacinia mobilis robust, similar to incisor process, with four cusps; right Md incisior process with three cusps, lacinia mobilis spine-like, smaller than left lacinia.</p><p><bold>Mxp</bold> (Fig. <xref ref-type="fig" rid="F12627133">43</xref>F-H) basis length 4 width; endite distally with four fan setae, medioventrally setose; palp wider than endite, Art2 wider than Art1; ischium distomedially with one seta, shorter than Art3, Art4 distomedial extension present, Art5 absent; epipod length 3.2 width, 1.0 coxa-basis length. <bold>P1</bold> (Fig. <xref ref-type="fig" rid="F12627246">45</xref>) length 0.46 body length; ischium dorsal margin with five simple setae; merus dorsal margin with six setae: five simple, long, one more robust, bifid apically, ventral margin with four medially biserrate, distally sensillate setae; carpus dorsally with three setae: one simple, long, one broom, one bifurcate; dactylus medially-subdistally with three sensillae, terminal claw length 0.28 dactylus length. <bold>P2</bold> (Fig. <xref ref-type="fig" rid="F12627246">45</xref>B) length 0.42 body length. Ischium dorsally with 4-5 simple setae submarginally; merus dorsally with 4-5 simple, long setae submarginally and one bifurcate seta distodorsally, ventrally with four medially biserrate, distally sensillate setae, on ventral margin, with 1-2 minute, simple distomedially; carpus dorsally with 2-3 setae: 0-1 simple, one broom, one bifurcate, ventrally with 3-4 setae: 2-3 medially biserrate, distally sensillate, one slender, simple, asetulate; dactylus medially-subdistally with three sensillae. <bold>P3</bold> (Fig. <xref ref-type="fig" rid="F12627246">45</xref>C) length 0.48 body length. Ischium dorsal lobe subtriangular; dorsal margin proximally with four asetulate setae; apex with one prominent, robust, sensillate, bifid, straight, flexibly articulated seta; distally with row of three asetulate setae; merus dorsally with six setae: four simple, slender, asetulate, one bifurcate, slender, one bifurcate, robust, ventrally with three medially biserrate, distally sensillate setae; carpus dorsally with five setae: one simple, slender, three bifurcate, slender, one broom; carpus ventrally with four setae: two medially biserrate, distally sensillate, two simple, asetulate; dactylus medial cuticle subdistally with three sensillae. <bold>P4</bold> (Fig. <xref ref-type="fig" rid="F12624974">46</xref>B, Fig. <xref ref-type="fig" rid="F12635820">47</xref>C) length 0.27 body length; carpus oval in cross section.</p><p><bold>P5</bold> (Fig. <xref ref-type="fig" rid="F12624974">46</xref>C, Fig. <xref ref-type="fig" rid="F12635820">47</xref>B) length 0.47 body length. <bold>P6</bold> (Fig. <xref ref-type="fig" rid="F12624974">46</xref>, Fig. <xref ref-type="fig" rid="F12635820">47</xref>C) length 0.63 body length. <bold>P7</bold> (Fig. <xref ref-type="fig" rid="F12624974">46</xref>E, Fig. <xref ref-type="fig" rid="F12635820">47</xref>D) length 0.63 body length; basis length 4.0 width, dorsal margin row of 16 elongate setae, exceeding beyond proximal half of article, setae longer basis width, ventral margin with row of six elongate setae, setae shorter basis width; ischium length 3.5 width, mediodorsally with three simple setae, medioventrally with three simple scattered setae, distoventrally with one simple seta; merus length 2.7 width, distodorsally with three simple setae, medioventrally with simple one seta, (343) distoventrally with two simple setae; carpus length 8.5 width, distodorsally with two setae: one simple, one broom, medioventrally with two simple setae, distoventrally with four setae; propodus length 7.3 width; dactylus length 3.0 width.</p><p><bold>Op</bold> (Fig. <xref ref-type="fig" rid="F12624972">40</xref>C, Fig. <xref ref-type="fig" rid="F12627192">41</xref>E) elongate; length 2.0 width, 1.0 pleotelson dorsal length, completely covering anus; distally tapered; distal margin broad, apical width 0.52 operculum width; with rounded, edgeless keel; with lateral fringe consisting of 12–14 setae on either side, with lateral fringe separate from apical row of setae; with 16 short apical setae. <bold>Plp3</bold> endopod plumose setae shorter endopod; exopod monoarticulate, with one conspicuous subapical seta. <bold>Plp4</bold> distal pappose seta absent, exopod lateral fringe of setae present. <bold>Urp</bold> (Fig. <xref ref-type="fig" rid="F12624972">40</xref>A, D) length 0.87 pleotelson length; protopod cylindrical, distal margin blunt, endopod insertion terminally; protopod length 10.8 width, 0.65 pleotelson length; endopod width at articulation subequal protopod width, length 6.2 width, 0.36 protopod length.</p><p>
            <bold>
              <tp:taxon-name><tp:taxon-name-part taxon-name-part-type="genus" reg="Macrostylis">Macrostylis</tp:taxon-name-part> <tp:taxon-name-part taxon-name-part-type="uncertainty-rank">cf.</tp:taxon-name-part> <tp:taxon-name-part taxon-name-part-type="species" reg="peteri">peteri</tp:taxon-name-part></tp:taxon-name>
            </bold>
          </p><p>
            <bold>Description juvenile male</bold>
          </p><p><bold>Body</bold> (Fig. <xref ref-type="fig" rid="F12914278">48</xref>A) more elongate than in female, length 1.84 mm, 4.0 width. <bold>Ventral projections</bold> relatively needle-shaped, slender and pointed; Prn3-4 spines acute, prominent, located medially, directed posteroventrally; Prn4 spine directed posteriorly, prominent; Prn5-7 spines prominent, located closer to posterior segment border, directed posteroventrally. <bold>Cephalothorax</bold> (Fig. <xref ref-type="fig" rid="F12914278">48</xref>A, C) length 0.62 width, 0.13 body length; frontal furrow present, with row of small setae, posterior tergum on either side with four setae in subtriangular arrangement, posterolateral setae present. <bold>Fossosoma</bold> (Fig. <xref ref-type="fig" rid="F12914278">48</xref>) length 0.87 width. <bold>Prn3</bold> posterolaterally with two asensillate, robust, flexibly articulated setae.</p><p><bold>Prn4</bold> (Fig. <xref ref-type="fig" rid="F12914278">48</xref>) integration with other segments clearly distinct from both anterior and posterior pereonites: with well-developed collum, widest medially, relatively small posterolateral projections; lateral margins sinusoid; posterolateral margins tapering; posterolateral setae robust, sensillate, spine-like. <bold>Prn5</bold> posterolateral setae sensillate, robust, flexibly articulated.</p><p><bold>Pln1</bold> (Fig. <xref ref-type="fig" rid="F12914278">48</xref>) tergal articulation with Plt present, clearly visible, laterally meeting with Prn7 posterior margin resulting in a wedge-shaped appearance or pleonite 1; medially with pair of simple setae near posterior margin. <bold>Plt</bold> (Fig. <xref ref-type="fig" rid="F12914278">48</xref>) hourglass-shaped; length 1.4 width, 0.23 body length, slightly narrower than pereonite 7, posterior margin at uropod insertions straight; posterior apex convex, subtriangular, length 0.17 Plt length, with 10 setae on apex; pleopodal cavity width 0.83 Plt width, longitudinal trough width 0.40 Plt width.</p><p><bold>A1</bold> (Fig. <xref ref-type="fig" rid="F12914278">48</xref>B, C) length 0.8 head width; art1, 2 and 5 elongate tubular; art 3–4 squat or noticeably shorter; aesthetascs with intermediate belt of constrictions; art1, 2 elongate, of subsimilar length; art3–4 squat, shorter than article 1; art5 elongate, shorter than art1. <bold>A2</bold> (Fig. <xref ref-type="fig" rid="F12914278">48</xref>B, C) coxa squat; basis elongate, cylindrical along whole axis, longer than coxa; ischium elongate, cylindrical along whole axis.</p><p><bold>P1</bold> (Fig. <xref ref-type="fig" rid="F12914288">49</xref>A) ischium with dorsal setae submarginally. <bold>P3</bold> (Fig. <xref ref-type="fig" rid="F12914288">49</xref>C) length 0.46 body length; dorsal lobe flat and rounded; proximally with three simple setae; apex with one prominent seta, apical seta robust, flexibly articulated, straight, bifid; distally with two simple setae; ischium dorsal margin with row of six setae: three simple, three bifurcate; merus ventrally with three setae, distally setulate; carpus dorsally with four setae in row along margin: one simple, three bifurcate; carpus ventrally with four setae: two medially submarginally, distally sensillate, one broom distally, one simple distally near carpo-propodal articulation.</p><p><bold>P6</bold> (Fig. <xref ref-type="fig" rid="F12914290">50</xref>B) length 0.64 body length; art L/W ratios 5.2, 3.3, 2.5, 7.0, 8.0, 2.0; relative art length ratios 1.0, 0.74, 0.48, 0.90, 0.52, 0.13. <bold>P7</bold> (Fig. <xref ref-type="fig" rid="F12914290">50</xref>C) length 0.67 body length; relative article length ratios 1.0, 0.70, 0.42, 0.64, 0.67, 0.24; basis length 4.1 width; dorsal margin row of 11 elongate setae; ventral margin with row of five setae, setae shorter basis than width; ischium length 3.3 width, mediodorsally with two simple setae in row, medioventrally with three simple setae in row; distoventrally with two simple setae; merus length 2.8 width, distodorsally with four simple setae, medioventrally with one simple seta; distoventrally with three setae: one slender, simple laterodistally, one robust, bifurcate, one simple, slender mediodistally; carpus length 4.2 width, mediodorsally with two simple setae submarginally, distodorsally with two setae: one broom, one bifid, semi-robust, medioventrally with three simple setae in marginal row, distoventrally with two bifid, semi-robust setae; propodus length 7.3 width; dactylus length 4.0 width.</p><p><bold>Plp1</bold> (Fig. <xref ref-type="fig" rid="F12914292">51</xref>A, B, C) shorter Plp2, with the latter projecting beyond Plp1; medial lobes distally with five sensillae, ventrally with setae present; distally projecting ventrally beyond Plp2 ventral margin. <bold>Plp2</bold> (Fig. <xref ref-type="fig" rid="F12914292">51</xref>B) protopod apex tapering, distally enclosing Plp1 and converging towards counterpart, with nine setae on proximolateral margin; with eight pappose setae distally.</p><sec sec-type="Type material"><title>Type material</title><p>Holotype (NMV J60800), adult, non-ovigerous female; paratype (NMV J46837), adult, non-ovigerous female.</p></sec><sec sec-type="Material examined"><title>Material examined</title><p><italic><tp:taxon-name><tp:taxon-name-part taxon-name-part-type="genus" reg="Macrostylis">Macrostylis</tp:taxon-name-part> <tp:taxon-name-part taxon-name-part-type="species" reg="peteri">peteri</tp:taxon-name-part></tp:taxon-name></italic> <bold>sp. nov.</bold> Holotype (NMV J60800) and paratype (NMV J46837) and two additional specimens:</p><p>
              <list list-type="bullet"><list-item><p><tp:taxon-name><tp:taxon-name-part taxon-name-part-type="genus" reg="Macrostylis">Macrostylis</tp:taxon-name-part> <tp:taxon-name-part taxon-name-part-type="uncertainty-rank">cf.</tp:taxon-name-part> <tp:taxon-name-part taxon-name-part-type="species" reg="peteri">peteri</tp:taxon-name-part></tp:taxon-name>:<list list-type="bullet"><list-item><p>one sub-adult male (NMV J60803) from near the type locality, station SS07/2005 Station 33 T2 400, <named-content xmlns:xlink="http://www.w3.org/1999/xlink" content-type="dwc:verbatimCoordinates" xlink:type="simple">21°58'0.85''S, 113°47'20.4''E</named-content>, 429.4 m depth.</p></list-item></list></p></list-item><list-item><p><italic><tp:taxon-name><tp:taxon-name-part taxon-name-part-type="genus" reg="Macrostylis">Macrostylis</tp:taxon-name-part></tp:taxon-name></italic> sp 2: <list list-type="bullet"><list-item><p>two adult, ovigerous females (NMV J60820) from south-eastern Indian Ocean, Australian continental shelf, off Western Australia, Barrow region, <named-content xmlns:xlink="http://www.w3.org/1999/xlink" content-type="dwc:verbatimCoordinates" xlink:type="simple">21°00'30.2"S, 114°22'51.6"E</named-content>, 397 m depth.</p></list-item><list-item><p>one adult, non-ovigerous female (NMV J60801), one adult male (NMV J46835) and two juveniles (NMV J46836) from south-eastern Indian Ocean, Australian continental shelf, off Western Australia, Ningaloo Region, <named-content xmlns:xlink="http://www.w3.org/1999/xlink" content-type="dwc:verbatimCoordinates" xlink:type="simple">22°01'26.0"S, 113°39'25.2"E</named-content>, 1073 m depth.</p></list-item></list></p></list-item></list>
            </p></sec><sec sec-type="Type locality"><title>Type locality</title><p>South-eastern Indian Ocean, Australian continental shelf, off Western Australia, Ningaloo Region, <named-content xmlns:xlink="http://www.w3.org/1999/xlink" content-type="dwc:verbatimCoordinates" xlink:type="simple">22°3'46.44''S, 113°43'22.8''E</named-content>, 715.2 m depth.</p></sec></tp:treatment-sec><tp:treatment-sec sec-type="Diagnosis"><title>Diagnosis</title><p>Pleotelson posterior apex subtriangular; male pleonite 1 articulation with pleotelson expressed. Maxilliped dactylus reduced, absent. Pereopod 3 ischium dorsal lobe flat subtriangular, dorsal margin proximally with row of 3–4 asetulate setae; apex with one flexibly articulated, straight, prominent robust, setulate, bifid seta; distally with row of 2–3 asetulate setae. Operculum relatively large, ca. 0.8 pleotelson width, projecting caudally to near pleotelson apex, covering anal opening.</p></tp:treatment-sec><tp:treatment-sec sec-type="Etymology"><title>Etymology</title><p>The specific epithet honours the father of the describer, Claus-Peter Riehl.</p></tp:treatment-sec><tp:treatment-sec sec-type="Distribution"><title>Distribution</title><p>Only known from the type locality (Fig. <xref ref-type="fig" rid="F12686304">52</xref>).</p></tp:treatment-sec><tp:treatment-sec sec-type="Taxon discussion"><title>Taxon discussion</title><p>
            <bold>On the assignment of a male</bold>
          </p><p>As the examined male specimen is not at the adult/copulatory stage, it has not been fully scored and evaluated in DELTA, particularly with respect to morphometric data. This omission is based on established evidence indicating that the morphology of males in many species undergoes significant changes during the terminal (adult) moult (<xref ref-type="bibr" rid="B12636062">Riehl et al. 2012</xref>, <xref ref-type="bibr" rid="B12636071">Bober et al. 2017</xref>). Nevertheless, the specimen exhibits distinct character states that unequivocally place it within the <italic><tp:taxon-name><tp:taxon-name-part taxon-name-part-type="genus" reg="Macrostylis">Macrostylis</tp:taxon-name-part> <tp:taxon-name-part taxon-name-part-type="species" reg="subinermis">subinermis</tp:taxon-name-part></tp:taxon-name></italic> group of the <tp:taxon-name><tp:taxon-name-part taxon-name-part-type="family">Macrostylidae</tp:taxon-name-part></tp:taxon-name>. Specifically, the antennula displays a characteristic sequence of length-to-width ratios that diverges from the plesiomorphic condition (see, for example, <xref ref-type="bibr" rid="B12636062">Riehl et al. (2012)</xref>, <xref ref-type="bibr" rid="B12631694">Riehl et al. (2014a)</xref>) and the arrangement of the first and second pleopods is diagnostic: distally, the first pleopods project posteroventrally from within the second pleopods, which envelop them at their distal region.</p><p>Sexual dimorphism can complicate the assignment of conspecific adult males and females. In the case of <italic><tp:taxon-name><tp:taxon-name-part taxon-name-part-type="genus" reg="Macrostylis">Macrostylis</tp:taxon-name-part> <tp:taxon-name-part taxon-name-part-type="species" reg="peteri">peteri</tp:taxon-name-part></tp:taxon-name></italic> Riehl, <bold>sp. nov.</bold>, male and female specimens were collected from stations separated by several miles (km) and at slightly different depths. Although spatial co-occurrence alone would not definitively confirm conspecificity, it would provide supporting evidence. However, in this instance, the subadult male — typically morphologically similar to the female (<xref ref-type="bibr" rid="B12636062">Riehl et al. 2012</xref>, <xref ref-type="bibr" rid="B12636080">Riehl 2014</xref>) — exhibits several shared characteristics with the female that further substantiate the assumption of conspecificity. These include its slightly smaller body size relative to the female, a common trait in macrostylids (<xref ref-type="bibr" rid="B12636071">Bober et al. 2017</xref>), as well as general morphological similarities, such as the shape of pereonite 4, the distribution of posterolateral pereonal setae, the incomplete tergal separation between pereonites 1 and 2, the size and distribution of ventral spines and the extent of pleopod 2 (operculum), which projects nearly to the posterior pleotelson apex and partially covers the anus. Nevertheless, doubt remains about the conspecifity of the male and female specimens investigated due to the lack of molecular data and the juvenile stage of the male specimen. Hence, the male specimen cannot be allocated to <italic><tp:taxon-name><tp:taxon-name-part taxon-name-part-type="genus" reg="Macrostylis">Macrostylis</tp:taxon-name-part> <tp:taxon-name-part taxon-name-part-type="species" reg="peteri">peteri</tp:taxon-name-part></tp:taxon-name></italic> Riehl, <bold>sp. nov.</bold> with certainty.</p></tp:treatment-sec><tp:treatment-sec sec-type="Notes"><title>Notes</title><p>
            <bold>First macrostylid from Australian waters</bold>
          </p><p><italic><tp:taxon-name><tp:taxon-name-part taxon-name-part-type="genus" reg="Macrostylis">Macrostylis</tp:taxon-name-part> <tp:taxon-name-part taxon-name-part-type="species" reg="peteri">peteri</tp:taxon-name-part></tp:taxon-name></italic> Riehl, <bold>sp. nov</bold>. is the first species of the family <tp:taxon-name><tp:taxon-name-part taxon-name-part-type="family">Macrostylidae</tp:taxon-name-part></tp:taxon-name> reported from Australian waters.</p><p>
            <bold>Oostegite development</bold>
          </p><p>For the first time, the internal development of the oostegites during the preparatory phase could be observed for the family <tp:taxon-name><tp:taxon-name-part taxon-name-part-type="family">Macrostylidae</tp:taxon-name-part></tp:taxon-name>. This character state differentiates <tp:taxon-name><tp:taxon-name-part taxon-name-part-type="family">Macrostylidae</tp:taxon-name-part></tp:taxon-name> from the <tp:taxon-name><tp:taxon-name-part taxon-name-part-type="superfamily">Janiroidea</tp:taxon-name-part></tp:taxon-name> families <tp:taxon-name><tp:taxon-name-part taxon-name-part-type="family">Munnopsidae</tp:taxon-name-part></tp:taxon-name> and <tp:taxon-name><tp:taxon-name-part taxon-name-part-type="family">Desmosomatidae</tp:taxon-name-part></tp:taxon-name> which have been discussed as potentially closely related to <tp:taxon-name><tp:taxon-name-part taxon-name-part-type="family">Macrostylidae</tp:taxon-name-part></tp:taxon-name>. This internal development has been observed as well in Urstylis Riehl, Wilson &amp; Malyutina, 2014 and was one of the arguments suggesting a sister-group relationship between <tp:taxon-name><tp:taxon-name-part taxon-name-part-type="family">Macrostylidae</tp:taxon-name-part></tp:taxon-name> and <tp:taxon-name><tp:taxon-name-part taxon-name-part-type="family">Urstylidae</tp:taxon-name-part></tp:taxon-name> (<xref ref-type="bibr" rid="B12631694">Riehl et al. 2014a</xref>).</p></tp:treatment-sec><tp:treatment-sec sec-type="Methods"><title>Methods</title><p>Samples were collected during the Australian R/V SOUTHERN SURVEYOR cruise SS07-2005 (<xref ref-type="bibr" rid="B12965296">Williams et al. 2005</xref>). Sediment samples were obtained using a Smith-McIntyre grab (<xref ref-type="bibr" rid="B12631640">Smith and Mcintyre 1954</xref>).</p><p>Specimens were initially preserved in 70% denatured ethanol. For taxonomic examination, they were subsequently transferred from 70% ethanol into an ethanol-glycerine solution (1:1) before being placed in glycerine. To facilitate morphological illustration, dissected appendages were temporarily mounted on slides following the methodology of <xref ref-type="bibr" rid="B12631649">Wilson (2008)</xref> and stained with methyl green. Permanent slide mounts of dissected appendages were prepared using Euparal, following <xref ref-type="bibr" rid="B12631658">Riehl and Kaiser (2012)</xref>. Whole specimens and dissected parts were documented using stack photography with a Visionary Digital™ system at the Australian Museum in Sydney.</p><p>Pencil drawings were produced from temporary slide mounts using a compound microscope, equipped with a camera lucida. Morphological character states were coded utilising the DELTA software (<xref ref-type="bibr" rid="B12631747">Dallwitz 1980</xref>, <xref ref-type="bibr" rid="B12631756">Dallwitz 1993</xref>, <xref ref-type="bibr" rid="B12631769">Dallwitz et al. 2010</xref>) and an updated DELTA database for <tp:taxon-name><tp:taxon-name-part taxon-name-part-type="family">Macrostylidae</tp:taxon-name-part></tp:taxon-name> (<xref ref-type="bibr" rid="B12636062">Riehl et al. 2012</xref>, <xref ref-type="bibr" rid="B12687058">Riehl and De Smet 2020</xref>) which is publicly available via the Zenodo repository (<xref ref-type="bibr" rid="B12631739">Riehl 2024</xref>). Description texts and diagnoses were generated from this database. Linear measurements were derived from line drawings using the distance-measurement tool in Adobe Acrobat Professional, following the protocol outlined by <xref ref-type="bibr" rid="B12631703">Hessler (1970)</xref>. Calibration was performed with a stage micrometer and ratios were reported in accordance with <xref ref-type="bibr" rid="B12631685">Wilson (1989)</xref>. Line drawings were digitally rendered using Adobe Illustrator CS5 and CS6 (<xref ref-type="bibr" rid="B12631621">Coleman 2009</xref>, <xref ref-type="bibr" rid="B12631667">Bober and Riehl 2014</xref>) and subsequently arranged into figure plates in Adobe Illustrator CC.</p><p>Morphological terminology follows established conventions for <tp:taxon-name><tp:taxon-name-part taxon-name-part-type="superfamily">Janiroidea</tp:taxon-name-part></tp:taxon-name> (<xref ref-type="bibr" rid="B12631685">Wilson 1989</xref>, <xref ref-type="bibr" rid="B12631694">Riehl et al. 2014a</xref>). Ratios described as ‘near’ or ‘subequal’ are defined as within ±5% of the comparative measurement, as per <xref ref-type="bibr" rid="B12965337">Kavanagh and Wilson (2007)</xref>. Nomenclature for setae adheres to the classifications of <xref ref-type="bibr" rid="B12631703">Hessler (1970)</xref> and <xref ref-type="bibr" rid="B12631712">Riehl and Brandt (2010)</xref>. To ensure consistency and comparability, this study employs nomenclature for the antennal podomeres rather than numerical designation, following <xref ref-type="bibr" rid="B12631721">Hansen (1893)</xref>.</p><p><bold>Repository</bold>: Specimens have been deposited in the collection of Museum Victoria, Australia (NMV).</p></tp:treatment-sec><tp:treatment-sec><!--Section generated to contain objects referenced in tp:taxon-treatment.--><fig id="F12624972" position="float" orientation="portrait"><object-id xmlns:xlink="http://www.w3.org/1999/xlink" content-type="arpha" xlink:type="simple">35DA75E2-1482-516E-AAC4-14157198B02C</object-id><object-id xmlns:xlink="http://www.w3.org/1999/xlink" content-type="doi" xlink:type="simple">10.3897/BDJ.13.e160349.figure39</object-id><label>Figure 40.</label><caption><p><italic><tp:taxon-name><tp:taxon-name-part taxon-name-part-type="genus" reg="Macrostylis">Macrostylis</tp:taxon-name-part> <tp:taxon-name-part taxon-name-part-type="species" reg="peteri">peteri</tp:taxon-name-part></tp:taxon-name></italic> Riehl, <bold>sp. nov.</bold>, non-ovigerous female holotype (J60800) habitus. <bold>A</bold> Dorsal habitus; <bold>B</bold> Lateral habitus; <bold>C</bold> Pleotelson, ventral; <bold>D</bold> Pleotelson, posterolateral margin, statocyst and uropod; <bold>E</bold> Pleotelson uropodal insertion, ventral; <bold>F</bold> Sternites 1-3 with developing internal oostegites (ventral). Scale bars: 0.5 mm (A, B), 0.2 mm (C, D, F), 0.1 mm (E).</p></caption><graphic xmlns:xlink="http://www.w3.org/1999/xlink" xlink:href="bdj-13-e160349-g040.png" position="float" id="oo_1249002.png" orientation="portrait" xlink:type="simple"><uri content-type="original_file" xlink:type="simple">https://binary.pensoft.net/fig/1249002</uri></graphic></fig><fig id="F12627192" position="float" orientation="portrait"><object-id xmlns:xlink="http://www.w3.org/1999/xlink" content-type="arpha" xlink:type="simple">BDB62E25-6CE2-5656-A692-35230741D642</object-id><object-id xmlns:xlink="http://www.w3.org/1999/xlink" content-type="doi" xlink:type="simple">10.3897/BDJ.13.e160349.figure55</object-id><label>Figure 41.</label><caption><p><italic><tp:taxon-name><tp:taxon-name-part taxon-name-part-type="genus" reg="Macrostylis">Macrostylis</tp:taxon-name-part> <tp:taxon-name-part taxon-name-part-type="species" reg="peteri">peteri</tp:taxon-name-part></tp:taxon-name></italic> Riehl, <bold>sp. nov.</bold>, non-ovigerous female paratype (J46837) habitus. <bold>A</bold> Habitus, lateral; <bold>B</bold> Ventral outline, lateral; <bold>C</bold> Head with maxillipeds, ventral; <bold>D</bold> Habitus, dorsal; <bold>E</bold> Pleotelson, lateral. Scale bars: 0.5 mm (A, B, D), 0.2 mm (C, E).</p></caption><graphic xmlns:xlink="http://www.w3.org/1999/xlink" xlink:href="bdj-13-e160349-g041.png" position="float" id="oo_1249706.png" orientation="portrait" xlink:type="simple"><uri content-type="original_file" xlink:type="simple">https://binary.pensoft.net/fig/1249706</uri></graphic></fig><fig id="F12687056" position="float" orientation="portrait"><object-id xmlns:xlink="http://www.w3.org/1999/xlink" content-type="arpha" xlink:type="simple">2405A92D-892D-517B-B9CB-B8889D7D4AE5</object-id><object-id xmlns:xlink="http://www.w3.org/1999/xlink" content-type="doi" xlink:type="simple">10.3897/BDJ.13.e160349.figure58</object-id><label>Figure 42.</label><caption><p><italic><tp:taxon-name><tp:taxon-name-part taxon-name-part-type="genus" reg="Macrostylis">Macrostylis</tp:taxon-name-part> <tp:taxon-name-part taxon-name-part-type="species" reg="peteri">peteri</tp:taxon-name-part></tp:taxon-name></italic> Riehl, <bold>sp. nov.</bold>, non-ovigerous female paratype (J46837) habitus, lateral.</p></caption><graphic xmlns:xlink="http://www.w3.org/1999/xlink" xlink:href="bdj-13-e160349-g042.jpg" position="float" id="oo_1283424.jpg" orientation="portrait" xlink:type="simple"><uri content-type="original_file" xlink:type="simple">https://binary.pensoft.net/fig/1283424</uri></graphic></fig><fig id="F12627133" position="float" orientation="portrait"><object-id xmlns:xlink="http://www.w3.org/1999/xlink" content-type="arpha" xlink:type="simple">94587559-0AEB-5BEB-BB3F-30275E798022</object-id><object-id xmlns:xlink="http://www.w3.org/1999/xlink" content-type="doi" xlink:type="simple">10.3897/BDJ.13.e160349.figure55</object-id><label>Figure 43.</label><caption><p><italic><tp:taxon-name><tp:taxon-name-part taxon-name-part-type="genus" reg="Macrostylis">Macrostylis</tp:taxon-name-part> <tp:taxon-name-part taxon-name-part-type="species" reg="peteri">peteri</tp:taxon-name-part></tp:taxon-name></italic> Riehl, <bold>sp. nov.</bold>, non-ovigerous female paratype (J46837) head appendages. <bold>A</bold> Head with antennula and antenna, lateral; <bold>B</bold> Maxilla; <bold>C</bold> Paragnaths (right side); <bold>D</bold> Antennula and antenna; <bold>E</bold> Maxillula with inner lobe separately illustrated (E1); <bold>F</bold> Maxilliped (ventral); <bold>G</bold> Maxilliped palp (frontal); <bold>H</bold> Maxilliped (dorsal). Scale bars: 0.2 mm (A, D), 0.1 mm (B, C, E-H).</p></caption><graphic xmlns:xlink="http://www.w3.org/1999/xlink" xlink:href="bdj-13-e160349-g043.png" position="float" id="oo_1249675.png" orientation="portrait" xlink:type="simple"><uri content-type="original_file" xlink:type="simple">https://binary.pensoft.net/fig/1249675</uri></graphic></fig><fig id="F12627173" position="float" orientation="portrait"><object-id xmlns:xlink="http://www.w3.org/1999/xlink" content-type="arpha" xlink:type="simple">8EFAF049-7243-52E9-93B2-48B295A3C4C5</object-id><object-id xmlns:xlink="http://www.w3.org/1999/xlink" content-type="doi" xlink:type="simple">10.3897/BDJ.13.e160349.figure28</object-id><label>Figure 44.</label><caption><p><italic><tp:taxon-name><tp:taxon-name-part taxon-name-part-type="genus" reg="Macrostylis">Macrostylis</tp:taxon-name-part> <tp:taxon-name-part taxon-name-part-type="species" reg="peteri">peteri</tp:taxon-name-part></tp:taxon-name></italic> Riehl, <bold>sp. nov.</bold>, non-ovigerous female paratype (J46837) mandibles. <bold>A</bold> Left mandible, dorsal (A1); incisor, ventromedial (A2); incisor, medial (A3); ventral (A4); <bold>B</bold> Right mandible, dorsal (B1); medial (B2); ventral (B3). Scale bar: 0.1 mm.</p></caption><graphic xmlns:xlink="http://www.w3.org/1999/xlink" xlink:href="bdj-13-e160349-g044.png" position="float" id="oo_1249684.png" orientation="portrait" xlink:type="simple"><uri content-type="original_file" xlink:type="simple">https://binary.pensoft.net/fig/1249684</uri></graphic></fig><fig id="F12627246" position="float" orientation="portrait"><object-id xmlns:xlink="http://www.w3.org/1999/xlink" content-type="arpha" xlink:type="simple">28A77478-C42A-5BE2-90AB-6DF358AFB3F5</object-id><object-id xmlns:xlink="http://www.w3.org/1999/xlink" content-type="doi" xlink:type="simple">10.3897/BDJ.13.e160349.figure58</object-id><label>Figure 45.</label><caption><p><italic><tp:taxon-name><tp:taxon-name-part taxon-name-part-type="genus" reg="Macrostylis">Macrostylis</tp:taxon-name-part> <tp:taxon-name-part taxon-name-part-type="species" reg="peteri">peteri</tp:taxon-name-part></tp:taxon-name></italic> Riehl, <bold>sp. nov.</bold>, non-ovigerous female paratype (J46837) anterior pereopods. <bold>A</bold> Pereopod 1 (A1) with magnified dactylus (A2), with sensillae omitted (A3); <bold>B</bold> Pereopod 2; <bold>C</bold> Pereopod 3 (C1), with dactylus (C2) and ischium apical setae (C3) enlarged. Scale bar: 0.2 mm.</p></caption><graphic xmlns:xlink="http://www.w3.org/1999/xlink" xlink:href="bdj-13-e160349-g045.png" position="float" id="oo_1249715.png" orientation="portrait" xlink:type="simple"><uri content-type="original_file" xlink:type="simple">https://binary.pensoft.net/fig/1249715</uri></graphic></fig><fig id="F12624974" position="float" orientation="portrait"><object-id xmlns:xlink="http://www.w3.org/1999/xlink" content-type="arpha" xlink:type="simple">2EE6DB79-FA4A-5CFB-95BC-397110E89DBF</object-id><label>Figure 46.</label><caption><p><italic><tp:taxon-name><tp:taxon-name-part taxon-name-part-type="genus" reg="Macrostylis">Macrostylis</tp:taxon-name-part> <tp:taxon-name-part taxon-name-part-type="species" reg="peteri">peteri</tp:taxon-name-part></tp:taxon-name></italic> Riehl, <bold>sp. nov.</bold>, non-ovigerous female holotype (J60800) pereopods. <bold>A</bold> Pereopod 3 with magnified dactylus (A1); <bold>B</bold> Pereopod 4 with magnified propodus and dactylus; <bold>C</bold> Pereopod 5; <bold>D</bold> Pereopod 6; <bold>E</bold> Pereopod 7. Scale bar: 0.2 mm.</p></caption><graphic xmlns:xlink="http://www.w3.org/1999/xlink" xlink:href="bdj-13-e160349-g046.png" position="float" id="oo_1249010.png" orientation="portrait" xlink:type="simple"><uri content-type="original_file" xlink:type="simple">https://binary.pensoft.net/fig/1249010</uri></graphic></fig><fig id="F12635820" position="float" orientation="portrait"><object-id xmlns:xlink="http://www.w3.org/1999/xlink" content-type="arpha" xlink:type="simple">BB6287B6-45EE-5624-BAE5-673EF43AA27A</object-id><object-id xmlns:xlink="http://www.w3.org/1999/xlink" content-type="doi" xlink:type="simple">10.3897/BDJ.13.e160349.figure58</object-id><label>Figure 47.</label><caption><p><italic><tp:taxon-name><tp:taxon-name-part taxon-name-part-type="genus" reg="Macrostylis">Macrostylis</tp:taxon-name-part> <tp:taxon-name-part taxon-name-part-type="species" reg="peteri">peteri</tp:taxon-name-part></tp:taxon-name></italic> Riehl, <bold>sp. nov.</bold>, non-ovigerous female paratype (J46837) posterior pereopods. <bold>A</bold> Pereopod 4; <bold>B</bold> Pereopod 5; <bold>C</bold> Pereopod 6; <bold>D</bold> Pereopod 7. Scale bar: 0.2 mm.</p></caption><graphic xmlns:xlink="http://www.w3.org/1999/xlink" xlink:href="bdj-13-e160349-g047.png" position="float" id="oo_1254194.png" orientation="portrait" xlink:type="simple"><uri content-type="original_file" xlink:type="simple">https://binary.pensoft.net/fig/1254194</uri></graphic></fig><fig id="F12914278" position="float" orientation="portrait"><object-id xmlns:xlink="http://www.w3.org/1999/xlink" content-type="arpha" xlink:type="simple">2ACA09B6-577A-5716-BFF3-EFBAB43CEF26</object-id><object-id xmlns:xlink="http://www.w3.org/1999/xlink" content-type="doi" xlink:type="simple">10.3897/BDJ.13.e160349.figure55</object-id><label>Figure 48.</label><caption><p><tp:taxon-name><tp:taxon-name-part taxon-name-part-type="genus" reg="Macrostylis">Macrostylis</tp:taxon-name-part> <tp:taxon-name-part taxon-name-part-type="uncertainty-rank">cf.</tp:taxon-name-part> <tp:taxon-name-part taxon-name-part-type="species" reg="peteri">peteri</tp:taxon-name-part></tp:taxon-name> Riehl, <bold>sp. nov.</bold>, subadult male (J60803) habitus. <bold>A</bold> habitus dorsal; <bold>B</bold> Cephalothorax, left half, ventral; <bold>C</bold> Cephalothorax, lateral; <bold>D</bold> Pleotelson, lateral. Scale bar: 0.2 mm.</p></caption><graphic xmlns:xlink="http://www.w3.org/1999/xlink" xlink:href="bdj-13-e160349-g048.png" position="float" id="oo_1308044.png" orientation="portrait" xlink:type="simple"><uri content-type="original_file" xlink:type="simple">https://binary.pensoft.net/fig/1308044</uri></graphic></fig><fig id="F12914288" position="float" orientation="portrait"><object-id xmlns:xlink="http://www.w3.org/1999/xlink" content-type="arpha" xlink:type="simple">316DC910-B072-502A-92CD-AA4705F6B1C1</object-id><object-id xmlns:xlink="http://www.w3.org/1999/xlink" content-type="doi" xlink:type="simple">10.3897/BDJ.13.e160349.figure39</object-id><label>Figure 49.</label><caption><p><tp:taxon-name><tp:taxon-name-part taxon-name-part-type="genus" reg="Macrostylis">Macrostylis</tp:taxon-name-part> <tp:taxon-name-part taxon-name-part-type="uncertainty-rank">cf.</tp:taxon-name-part> <tp:taxon-name-part taxon-name-part-type="species" reg="peteri">peteri</tp:taxon-name-part></tp:taxon-name> Riehl, <bold>sp. nov.</bold>, subadult male (J60803) anterior pereopods. <bold>A</bold> Pereopod 1; <bold>B</bold> Pereopod 2; <bold>C</bold> Pereopod 3; <bold>D</bold> Pereopod 4. Scale bar: 0.2 mm.</p></caption><graphic xmlns:xlink="http://www.w3.org/1999/xlink" xlink:href="bdj-13-e160349-g049.png" position="float" id="oo_1308047.png" orientation="portrait" xlink:type="simple"><uri content-type="original_file" xlink:type="simple">https://binary.pensoft.net/fig/1308047</uri></graphic></fig><fig id="F12914290" position="float" orientation="portrait"><object-id xmlns:xlink="http://www.w3.org/1999/xlink" content-type="arpha" xlink:type="simple">5E885C88-DB02-5D75-B983-DC543C14BD9A</object-id><object-id xmlns:xlink="http://www.w3.org/1999/xlink" content-type="doi" xlink:type="simple">10.3897/BDJ.13.e160349.figure28</object-id><label>Figure 50.</label><caption><p><tp:taxon-name><tp:taxon-name-part taxon-name-part-type="genus" reg="Macrostylis">Macrostylis</tp:taxon-name-part> <tp:taxon-name-part taxon-name-part-type="uncertainty-rank">cf.</tp:taxon-name-part> <tp:taxon-name-part taxon-name-part-type="species" reg="peteri">peteri</tp:taxon-name-part></tp:taxon-name> Riehl, <bold>sp. nov.</bold>, subadult male (J60803) posterior pereopods. <bold>A</bold> Pereopod 5; <bold>B</bold> Pereopod 6; <bold>C</bold> Pereopod 7. Scale bar: 0.2 mm.</p></caption><graphic xmlns:xlink="http://www.w3.org/1999/xlink" xlink:href="bdj-13-e160349-g050.png" position="float" id="oo_1308051.png" orientation="portrait" xlink:type="simple"><uri content-type="original_file" xlink:type="simple">https://binary.pensoft.net/fig/1308051</uri></graphic></fig><fig id="F12914292" position="float" orientation="portrait"><object-id xmlns:xlink="http://www.w3.org/1999/xlink" content-type="arpha" xlink:type="simple">22BCD026-6079-5BEC-ADE8-E01EBE61D54C</object-id><object-id xmlns:xlink="http://www.w3.org/1999/xlink" content-type="doi" xlink:type="simple">10.3897/BDJ.13.e160349.figure55</object-id><label>Figure 51.</label><caption><p><tp:taxon-name><tp:taxon-name-part taxon-name-part-type="genus" reg="Macrostylis">Macrostylis</tp:taxon-name-part> <tp:taxon-name-part taxon-name-part-type="uncertainty-rank">cf.</tp:taxon-name-part> <tp:taxon-name-part taxon-name-part-type="species" reg="peteri">peteri</tp:taxon-name-part></tp:taxon-name> Riehl, <bold>sp. nov.</bold>, subadult male (J60803) pleopods. <bold>A</bold> Pleotelson, ventral (seventh pereopods omitted); <bold>B</bold> Pleopods 1 and 2, in situ; <bold>C</bold> Pleopod 1, distal part; <bold>D</bold> Pleopod 3; <bold>E</bold> Pleopod 4; <bold>F</bold> Pleopod 5. Scale bar: 0.1 mm.</p></caption><graphic xmlns:xlink="http://www.w3.org/1999/xlink" xlink:href="bdj-13-e160349-g051.png" position="float" id="oo_1308053.png" orientation="portrait" xlink:type="simple"><uri content-type="original_file" xlink:type="simple">https://binary.pensoft.net/fig/1308053</uri></graphic></fig><fig-group id="F12686304" position="float" orientation="portrait"><caption><p><italic><tp:taxon-name><tp:taxon-name-part taxon-name-part-type="genus" reg="Macrostylis">Macrostylis</tp:taxon-name-part> <tp:taxon-name-part taxon-name-part-type="species" reg="peteri">peteri</tp:taxon-name-part></tp:taxon-name></italic> Riehl, <bold>sp. nov.</bold> type locality. Selected images from a camera tow (R/V SOUTHERN SURVEYOR cruise SS07 in 2005, transect T1, operation 25 in 700 m) showing deep-sea sediment, inhabited by unidentified megafauna species. Traces of life (Lebensspuren), such as burrows, pockmarks and faecal pellets indicate further megafaunal activity on and within the sediment. Images courtesy of Franzis Altjaus (CSIRO):</p></caption><fig id="F12686309" position="float" orientation="portrait"><object-id xmlns:xlink="http://www.w3.org/1999/xlink" content-type="arpha" xlink:type="simple">321907FB-8FEA-5A0F-B212-A5DAD764D2DD</object-id><object-id xmlns:xlink="http://www.w3.org/1999/xlink" content-type="doi" xlink:type="simple">10.3897/BDJ.13.e160349.figure52a</object-id><label>Figure 52a.</label><caption><p>Image SS200507_25_202550 showing soft coral (<tp:taxon-name><tp:taxon-name-part taxon-name-part-type="phylum">Cnidaria</tp:taxon-name-part></tp:taxon-name>) with organic debris in the front, stalked cup-shaped sponge (<tp:taxon-name><tp:taxon-name-part taxon-name-part-type="phylum">Porifera</tp:taxon-name-part></tp:taxon-name>, Hexactinnelida) in the back); <ext-link xmlns:xlink="http://www.w3.org/1999/xlink" ext-link-type="uri" xlink:href="https://doi.org/10.3897/BDJ.13.e160349.figure52a" xlink:type="simple"> </ext-link></p></caption><graphic xmlns:xlink="http://www.w3.org/1999/xlink" xlink:href="bdj-13-e160349-g052_a.jpg" xlink:type="simple" position="float" orientation="portrait" id="oo_1282914.jpg"><uri content-type="original_file" xlink:type="simple">https://binary.pensoft.net/fig/1282914</uri></graphic></fig><fig id="F12686310" position="float" orientation="portrait"><object-id xmlns:xlink="http://www.w3.org/1999/xlink" content-type="arpha" xlink:type="simple">081352A7-2831-5DD9-90E1-8765E4B02BF2</object-id><object-id xmlns:xlink="http://www.w3.org/1999/xlink" content-type="doi" xlink:type="simple">10.3897/BDJ.13.e160349.figure52b</object-id><label>Figure 52b.</label><caption><p>Image SS200507_25_202708 showing fine-branched coral (<tp:taxon-name><tp:taxon-name-part taxon-name-part-type="phylum">Cnidaria</tp:taxon-name-part></tp:taxon-name>) with associated brittlestar (<tp:taxon-name><tp:taxon-name-part taxon-name-part-type="class">Ophiuroidea</tp:taxon-name-part></tp:taxon-name>);</p></caption><graphic xmlns:xlink="http://www.w3.org/1999/xlink" xlink:href="bdj-13-e160349-g052_b.jpg" xlink:type="simple" position="float" orientation="portrait" id="oo_1282915.jpg"><uri content-type="original_file" xlink:type="simple">https://binary.pensoft.net/fig/1282915</uri></graphic></fig><fig id="F12686311" position="float" orientation="portrait"><object-id xmlns:xlink="http://www.w3.org/1999/xlink" content-type="arpha" xlink:type="simple">25DFE3D9-F182-5A66-9842-7F49B2A29DF6</object-id><object-id xmlns:xlink="http://www.w3.org/1999/xlink" content-type="doi" xlink:type="simple">10.3897/BDJ.13.e160349.figure52c</object-id><label>Figure 52c.</label><caption><p>Image SS200507_25_202810 showing decapod crustacean (potentially <tp:taxon-name><tp:taxon-name-part taxon-name-part-type="family">Palaemonidae</tp:taxon-name-part></tp:taxon-name>) and tubes of uncertain origin in the front, stalked cup-shaped sponge (<tp:taxon-name><tp:taxon-name-part taxon-name-part-type="phylum">Porifera</tp:taxon-name-part></tp:taxon-name>, Hexactinnelida) in the back;</p></caption><graphic xmlns:xlink="http://www.w3.org/1999/xlink" xlink:href="bdj-13-e160349-g052_c.jpg" xlink:type="simple" position="float" orientation="portrait" id="oo_1282916.jpg"><uri content-type="original_file" xlink:type="simple">https://binary.pensoft.net/fig/1282916</uri></graphic></fig><fig id="F12686312" position="float" orientation="portrait"><object-id xmlns:xlink="http://www.w3.org/1999/xlink" content-type="arpha" xlink:type="simple">8947AB75-AB3D-5EA6-B735-1500BB150975</object-id><object-id xmlns:xlink="http://www.w3.org/1999/xlink" content-type="doi" xlink:type="simple">10.3897/BDJ.13.e160349.figure52d</object-id><label>Figure 52d.</label><caption><p>Image SS200507_25_203018 showing a decapod crustacean (potentially <tp:taxon-name><tp:taxon-name-part taxon-name-part-type="family">Palaemonidae</tp:taxon-name-part></tp:taxon-name>) in the front and an eel-shaped ray-finned fish (Osteichtyes: cf. <tp:taxon-name><tp:taxon-name-part taxon-name-part-type="family">Halosauridae</tp:taxon-name-part></tp:taxon-name>) in the back.</p></caption><graphic xmlns:xlink="http://www.w3.org/1999/xlink" xlink:href="bdj-13-e160349-g052_d.jpg" xlink:type="simple" position="float" orientation="portrait" id="oo_1282917.jpg"><uri content-type="original_file" xlink:type="simple">https://binary.pensoft.net/fig/1282917</uri></graphic></fig></fig-group></tp:treatment-sec><ref-list><ref id="B12636062"><element-citation xmlns:xlink="http://www.w3.org/1999/xlink" publication-type="article" xlink:type="simple"><person-group person-group-type="author"><name name-style="western"><surname>Riehl</surname><given-names>Torben</given-names></name><name name-style="western"><surname>Wilson</surname><given-names>George D. F.</given-names></name><name name-style="western"><surname>Hessler</surname><given-names>Robert R.</given-names></name></person-group><year>2012</year><article-title>New <tp:taxon-name><tp:taxon-name-part taxon-name-part-type="family">Macrostylidae</tp:taxon-name-part></tp:taxon-name> Hansen, 1916 (<tp:taxon-name><tp:taxon-name-part taxon-name-part-type="subphylum">Crustacea</tp:taxon-name-part></tp:taxon-name>: <tp:taxon-name><tp:taxon-name-part taxon-name-part-type="order">Isopoda</tp:taxon-name-part></tp:taxon-name>) from the Gay Head-Bermuda transect with special consideration of sexual dimorphism</article-title><source>Zootaxa</source><volume>3277</volume><issue>1</issue><fpage>1</fpage><lpage>26</lpage><pub-id pub-id-type="doi">10.11646/zootaxa.3277.1.1</pub-id></element-citation></ref><ref id="B12636071"><element-citation xmlns:xlink="http://www.w3.org/1999/xlink" publication-type="article" xlink:type="simple"><person-group person-group-type="author"><name name-style="western"><surname>Bober</surname><given-names>Simon</given-names></name><name name-style="western"><surname>Riehl</surname><given-names>Torben</given-names></name><name name-style="western"><surname>Henne</surname><given-names>Stephan</given-names></name><name name-style="western"><surname>Brandt</surname><given-names>Angelika</given-names></name></person-group><year>2017</year><article-title>New <tp:taxon-name><tp:taxon-name-part taxon-name-part-type="family">Macrostylidae</tp:taxon-name-part></tp:taxon-name> (<tp:taxon-name><tp:taxon-name-part taxon-name-part-type="order">Isopoda</tp:taxon-name-part></tp:taxon-name>) from the Northwest Pacific Basin described by means of integrative taxonomy with reference to geographical barriers in the abyss</article-title><source>Zoological Journal of the Linnean Society</source><volume>182</volume><issue>3</issue><fpage>549</fpage><lpage>603</lpage><pub-id pub-id-type="doi">10.1093/zoolinnean/zlx042</pub-id></element-citation></ref><ref id="B12631694"><element-citation xmlns:xlink="http://www.w3.org/1999/xlink" publication-type="article" xlink:type="simple"><person-group person-group-type="author"><name name-style="western"><surname>Riehl</surname><given-names>Torben</given-names></name><name name-style="western"><surname>Wilson</surname><given-names>George D. F.</given-names></name><name name-style="western"><surname>Malyutina</surname><given-names>Marina V.</given-names></name></person-group><year>2014</year><article-title><tp:taxon-name><tp:taxon-name-part taxon-name-part-type="family">Urstylidae</tp:taxon-name-part></tp:taxon-name> - a new family of abyssal isopods (<tp:taxon-name><tp:taxon-name-part taxon-name-part-type="subphylum">Crustacea</tp:taxon-name-part></tp:taxon-name>: <tp:taxon-name><tp:taxon-name-part taxon-name-part-type="suborder">Asellota</tp:taxon-name-part></tp:taxon-name>) and its phylogenetic implications</article-title><source>Zoological Journal of the Linnean Society</source><volume>170</volume><issue>2</issue><fpage>245</fpage><lpage>296</lpage><pub-id pub-id-type="doi">10.1111/zoj.12104</pub-id></element-citation></ref><ref id="B12636080"><element-citation xmlns:xlink="http://www.w3.org/1999/xlink" publication-type="thesis" xlink:type="simple"><person-group person-group-type="author"><name name-style="western"><surname>Riehl</surname><given-names>Torben</given-names></name></person-group><year>2014</year><source>A phylogenetic approach to the classification of macrostylid isopods and faunal linkages between the deep sea and shallow-water environments</source><publisher-name>Hamburg University</publisher-name><publisher-loc>Hamburg</publisher-loc><size units="page">349</size><uri xlink:type="simple">https://ediss.sub.uni-hamburg.de/volltexte/2014/6839/pdf/Dissertation.pdf</uri><pub-id pub-id-type="doi">10.13140/RG.2.1.3989.6084</pub-id></element-citation></ref><ref id="B12965296"><element-citation xmlns:xlink="http://www.w3.org/1999/xlink" publication-type="other" xlink:type="simple"><person-group person-group-type="author"><name name-style="western"><surname>Williams</surname><given-names>Alan</given-names></name><name name-style="western"><surname>Kloser</surname><given-names>Rudy J.</given-names></name><name name-style="western"><surname>Bax</surname><given-names>Nicholas J.</given-names></name><name name-style="western"><surname>Poore</surname><given-names>Gary C. B.</given-names></name></person-group><year>2005</year><article-title>Voyage Summary SS07/2005</article-title><publisher-name>CSIRO</publisher-name><uri xlink:type="simple">https://www.cmar.csiro.au/data/reporting/get_file.cfm?eov_pub_id=928</uri></element-citation></ref><ref id="B12631640"><element-citation xmlns:xlink="http://www.w3.org/1999/xlink" publication-type="article" xlink:type="simple"><person-group person-group-type="author"><name name-style="western"><surname>Smith</surname><given-names>W.</given-names></name><name name-style="western"><surname>Mcintyre</surname><given-names>A. D.</given-names></name></person-group><year>1954</year><article-title>A spring-loaded bottom-sampler</article-title><source>Journal of the Marine Biological Association of the United Kingdom</source><volume>33</volume><issue>1</issue><fpage>257</fpage><lpage>264</lpage><pub-id pub-id-type="doi">10.1017/s0025315400003581</pub-id></element-citation></ref><ref id="B12631649"><element-citation xmlns:xlink="http://www.w3.org/1999/xlink" publication-type="article" xlink:type="simple"><person-group person-group-type="author"><name name-style="western"><surname>Wilson</surname><given-names>George D. F.</given-names></name></person-group><year>2008</year><article-title>A review of taxonomic concepts in the <tp:taxon-name><tp:taxon-name-part taxon-name-part-type="family">Nannoniscidae</tp:taxon-name-part></tp:taxon-name> (<tp:taxon-name><tp:taxon-name-part taxon-name-part-type="order">Isopoda</tp:taxon-name-part></tp:taxon-name>, <tp:taxon-name><tp:taxon-name-part taxon-name-part-type="suborder">Asellota</tp:taxon-name-part></tp:taxon-name>), with a key to the genera and a description of <italic><tp:taxon-name><tp:taxon-name-part taxon-name-part-type="genus" reg="Nannoniscus">Nannoniscus</tp:taxon-name-part> <tp:taxon-name-part taxon-name-part-type="species" reg="oblongus">oblongus</tp:taxon-name-part></tp:taxon-name></italic> Sars</article-title><source>Zootaxa</source><volume>1680</volume><issue>1</issue><fpage>1</fpage><lpage>24</lpage><pub-id pub-id-type="doi">10.11646/zootaxa.1680.1.1</pub-id></element-citation></ref><ref id="B12631658"><element-citation xmlns:xlink="http://www.w3.org/1999/xlink" publication-type="article" xlink:type="simple"><person-group person-group-type="author"><name name-style="western"><surname>Riehl</surname><given-names>Torben</given-names></name><name name-style="western"><surname>Kaiser</surname><given-names>Stefanie</given-names></name></person-group><year>2012</year><article-title>Conquered from the Deep Sea? A new deep-sea isopod species from the Antarctic Shelf shows pattern of recent colonization</article-title><source>PLOS One</source><volume>7</volume><issue>11</issue><fpage>e49354</fpage><pub-id pub-id-type="doi">10.1371/journal.pone.0049354</pub-id></element-citation></ref><ref id="B12631747"><element-citation xmlns:xlink="http://www.w3.org/1999/xlink" publication-type="article" xlink:type="simple"><person-group person-group-type="author"><name name-style="western"><surname>Dallwitz</surname><given-names>M. J.</given-names></name></person-group><year>1980</year><article-title>A general system for coding taxonomic descriptions</article-title><source>Taxon</source><volume>29</volume><issue>1</issue><fpage>41</fpage><lpage>46</lpage><pub-id pub-id-type="doi">10.2307/1219595</pub-id></element-citation></ref><ref id="B12631756"><element-citation xmlns:xlink="http://www.w3.org/1999/xlink" publication-type="chapter" xlink:type="simple"><person-group person-group-type="author"><name name-style="western"><surname>Dallwitz</surname><given-names>M. J.</given-names></name></person-group><year>1993</year><chapter-title>DELTA and INTKEY</chapter-title><person-group person-group-type="editor"><name name-style="western"><surname>Fortuner</surname><given-names>R.</given-names></name></person-group><source>Advances in computer methods for systematic biology: artificial intelligence, databases, computer vision.</source><publisher-name>Johns Hopkins University Press</publisher-name><publisher-loc>Baltimore, Maryland</publisher-loc><size units="page">287–296</size><uri xlink:type="simple">http://delta-intkey.com</uri></element-citation></ref><ref id="B12631769"><element-citation xmlns:xlink="http://www.w3.org/1999/xlink" publication-type="website" xlink:type="simple"><person-group person-group-type="author"><name name-style="western"><surname>Dallwitz</surname><given-names>M. J.</given-names></name><name name-style="western"><surname>Paine</surname><given-names>T. A.</given-names></name><name name-style="western"><surname>Zurcher</surname><given-names>E. J.</given-names></name></person-group><article-title>User’s guide to the DELTA editor</article-title><uri xlink:type="simple">http://delta-intkey.com</uri><date-in-citation content-type="access-date">2020-03-14T00:28:38+00:00</date-in-citation></element-citation></ref><ref id="B12687058"><element-citation xmlns:xlink="http://www.w3.org/1999/xlink" publication-type="article" xlink:type="simple"><person-group person-group-type="author"><name name-style="western"><surname>Riehl</surname><given-names>Torben</given-names></name><name name-style="western"><surname>De Smet</surname><given-names>Bart</given-names></name></person-group><year>2020</year><article-title><italic><tp:taxon-name><tp:taxon-name-part taxon-name-part-type="genus" reg="Macrostylis">Macrostylis</tp:taxon-name-part> <tp:taxon-name-part taxon-name-part-type="species" reg="metallicola">metallicola</tp:taxon-name-part></tp:taxon-name></italic> spec. nov.—an isopod with geographically clustered genetic variability from a polymetallic-nodule area in the Clarion-Clipperton Fracture Zone</article-title><source>PeerJ</source><volume>8</volume><issue>1</issue><fpage>e8621</fpage><pub-id pub-id-type="doi">10.7717/peerj.8621</pub-id></element-citation></ref><ref id="B12631739"><element-citation xmlns:xlink="http://www.w3.org/1999/xlink" publication-type="software" xlink:type="simple"><person-group person-group-type="author"><name name-style="western"><surname>Riehl</surname><given-names>Torben</given-names></name></person-group><year>2024</year><article-title>Dataset: Taxonomic description database for the isopod family Macrostylidae (Asellota) for the DELTA system</article-title><publisher-name>Zenodo</publisher-name><date-in-citation content-type="released">2024-01-05T00:28:38+00:00</date-in-citation><uri xlink:type="simple">https://zenodo.org/records/10779271</uri><comment content-type="Version">v1.1</comment></element-citation></ref><ref id="B12631703"><element-citation xmlns:xlink="http://www.w3.org/1999/xlink" publication-type="article" xlink:type="simple"><person-group person-group-type="author"><name name-style="western"><surname>Hessler</surname><given-names>R. R.</given-names></name></person-group><year>1970</year><article-title>The <tp:taxon-name><tp:taxon-name-part taxon-name-part-type="family">Desmosomatidae</tp:taxon-name-part></tp:taxon-name> (<tp:taxon-name><tp:taxon-name-part taxon-name-part-type="order">Isopoda</tp:taxon-name-part></tp:taxon-name>, <tp:taxon-name><tp:taxon-name-part taxon-name-part-type="suborder">Asellota</tp:taxon-name-part></tp:taxon-name>) of the Gay Head-Bermuda Transect</article-title><source>Bulletin of the Scripps Institution of Oceanography</source><volume>15</volume><issue>1</issue><fpage>1</fpage><lpage>185</lpage></element-citation></ref><ref id="B12631685"><element-citation xmlns:xlink="http://www.w3.org/1999/xlink" publication-type="article" xlink:type="simple"><person-group person-group-type="author"><name name-style="western"><surname>Wilson</surname><given-names>George D. F.</given-names></name></person-group><year>1989</year><article-title>A systematic revision of the deep-sea subfamily <tp:taxon-name><tp:taxon-name-part taxon-name-part-type="subfamily">Lipomerinae</tp:taxon-name-part></tp:taxon-name> of the isopod crustacean family <tp:taxon-name><tp:taxon-name-part taxon-name-part-type="family">Munnopsidae</tp:taxon-name-part></tp:taxon-name></article-title><source>Bulletin of the Scripps Institution of Oceanography</source><volume>27</volume><issue>1</issue><fpage>1</fpage><lpage>138</lpage></element-citation></ref><ref id="B12631621"><element-citation xmlns:xlink="http://www.w3.org/1999/xlink" publication-type="article" xlink:type="simple"><person-group person-group-type="author"><name name-style="western"><surname>Coleman</surname><given-names>Charles Oliver</given-names></name></person-group><year>2009</year><article-title>Drawing setae the digital way</article-title><source>Zoosystematics and Evolution</source><volume>85</volume><issue>2</issue><fpage>305</fpage><lpage>310</lpage><pub-id pub-id-type="doi">10.1002/zoos.200900008</pub-id></element-citation></ref><ref id="B12631667"><element-citation xmlns:xlink="http://www.w3.org/1999/xlink" publication-type="article" xlink:type="simple"><person-group person-group-type="author"><name name-style="western"><surname>Bober</surname><given-names>Simon</given-names></name><name name-style="western"><surname>Riehl</surname><given-names>Torben</given-names></name></person-group><year>2014</year><article-title>Adding depth to line artwork by digital stippling—a step-by-step guide to the method</article-title><source>Organisms Diversity &amp; Evolution</source><volume>14</volume><issue>3</issue><fpage>327</fpage><lpage>337</lpage><pub-id pub-id-type="doi">10.1007/s13127-014-0173-7</pub-id></element-citation></ref><ref id="B12965337"><element-citation xmlns:xlink="http://www.w3.org/1999/xlink" publication-type="article" xlink:type="simple"><person-group person-group-type="author"><name name-style="western"><surname>Kavanagh</surname><given-names>Fiona A.</given-names></name><name name-style="western"><surname>Wilson</surname><given-names>George D. F.</given-names></name></person-group><year>2007</year><article-title>Revision of the genus <italic><tp:taxon-name><tp:taxon-name-part taxon-name-part-type="genus" reg="Haplomesus">Haplomesus</tp:taxon-name-part></tp:taxon-name></italic> (<tp:taxon-name><tp:taxon-name-part taxon-name-part-type="order">Isopoda</tp:taxon-name-part></tp:taxon-name>:<tp:taxon-name><tp:taxon-name-part taxon-name-part-type="suborder">Asellota</tp:taxon-name-part></tp:taxon-name>:<tp:taxon-name><tp:taxon-name-part taxon-name-part-type="family">Ischnomesidae</tp:taxon-name-part></tp:taxon-name>) with erection of four new genera</article-title><source>Invertebrate Systematics</source><volume>21</volume><issue>5</issue><fpage>487</fpage><lpage>535</lpage><pub-id pub-id-type="doi">10.1071/is06031</pub-id></element-citation></ref><ref id="B12631712"><element-citation xmlns:xlink="http://www.w3.org/1999/xlink" publication-type="article" xlink:type="simple"><person-group person-group-type="author"><name name-style="western"><surname>Riehl</surname><given-names>Torben</given-names></name><name name-style="western"><surname>Brandt</surname><given-names>Angelika</given-names></name></person-group><year>2010</year><article-title>Descriptions of two new species in the genus <italic><tp:taxon-name><tp:taxon-name-part taxon-name-part-type="genus" reg="Macrostylis">Macrostylis</tp:taxon-name-part></tp:taxon-name></italic> Sars, 1864 (<tp:taxon-name><tp:taxon-name-part taxon-name-part-type="order">Isopoda</tp:taxon-name-part></tp:taxon-name>, <tp:taxon-name><tp:taxon-name-part taxon-name-part-type="suborder">Asellota</tp:taxon-name-part></tp:taxon-name>, <tp:taxon-name><tp:taxon-name-part taxon-name-part-type="family">Macrostylidae</tp:taxon-name-part></tp:taxon-name>) from the Weddell Sea (Southern Ocean), with a synonymisation of the genus <italic><tp:taxon-name><tp:taxon-name-part taxon-name-part-type="genus" reg="Desmostylis">Desmostylis</tp:taxon-name-part></tp:taxon-name></italic> Brandt, 1992 with <italic><tp:taxon-name><tp:taxon-name-part taxon-name-part-type="genus" reg="Macrostylis">Macrostylis</tp:taxon-name-part></tp:taxon-name></italic></article-title><source>ZooKeys</source><volume>57</volume><issue>1</issue><fpage>9</fpage><lpage>49</lpage><pub-id pub-id-type="doi">10.3897/zookeys.57.310</pub-id></element-citation></ref><ref id="B12631721"><element-citation xmlns:xlink="http://www.w3.org/1999/xlink" publication-type="article" xlink:type="simple"><person-group person-group-type="author"><name name-style="western"><surname>Hansen</surname><given-names>H. J.</given-names></name></person-group><year>1893</year><article-title>Zur Morphologie der Gliedmassen und Mundtheile bei Crustaceen und Insekten</article-title><source>Zoologischer Anzeiger</source><volume>16</volume><issue>1</issue><fpage>193</fpage><lpage>212</lpage></element-citation></ref></ref-list></tp:taxon-treatment>
