# Supplementary material for: Ocean Species Discoveries 13–27 — Taxonomic contributions to the diversity of Polychaeta, Mollusca and Crustacea
Source: Biodivers Data J. 2025 Oct 15;13:e160349. doi: 10.3897/BDJ.13.e160349 (PMC12547430; doi:10.3897/BDJ.13.e160349)
Supplement: XML Treatment for Hoplopolemius olo [file BDJ.13.e160349-treatment16.xml]

<!DOCTYPE tp:taxon-treatment
  PUBLIC "-//TaxonX//DTD Taxonomic Treatment Publishing DTD v0 20100105//EN" "tax-treatment-NSO.dtd">
<tp:taxon-treatment xmlns:tp="http://www.plazi.org/taxpub"><tp:treatment-meta><mixed-citation publication-type="journal"><person-group><name><surname>(SOSA)</surname><given-names>Senckenberg Ocean Species Alliance</given-names></name><name><surname>Andrade</surname><given-names>Luiz F.</given-names></name><name><surname>Boyko</surname><given-names>Christopher B.</given-names></name><name><surname>Brandt</surname><given-names>Angelika</given-names></name><name><surname>Buge</surname><given-names>Barbara</given-names></name><name><surname>Dávila Jiménez</surname><given-names>Yasmín</given-names></name><name><surname>Henseler</surname><given-names>Mats</given-names></name><name><surname>Hernández Alcántara</surname><given-names>Pablo</given-names></name><name><surname>Jóźwiak</surname><given-names>Piotr</given-names></name><name><surname>Knauber</surname><given-names>Henry</given-names></name><name><surname>Marcondes Machado</surname><given-names>Fabrizio</given-names></name><name><surname>Martínez-Muñoz</surname><given-names>Carlos A.</given-names></name><name><surname>Momtazi</surname><given-names>Farzaneh</given-names></name><name><surname>Nakadera</surname><given-names>Yumi</given-names></name><name><surname>Qiu</surname><given-names>Jian-Wen</given-names></name><name><surname>Riehl</surname><given-names>Torben</given-names></name><name><surname>Rouse</surname><given-names>Greg W.</given-names></name><name><surname>Sigwart</surname><given-names>Julia D.</given-names></name><name><surname>Sirenko</surname><given-names>Boris</given-names></name><name><surname>Souza-Filho</surname><given-names>Jesser F.</given-names></name><name><surname>Steger</surname><given-names>Jan</given-names></name><name><surname>Stępień</surname><given-names>Anna</given-names></name><name><surname>Tilic</surname><given-names>Ekin</given-names></name><name><surname>Trautwein</surname><given-names>Bianca</given-names></name><name><surname>Vončina</surname><given-names>Katarzyna</given-names></name><name><surname>Williams</surname><given-names>Jason D.</given-names></name><name><surname>Zhang</surname><given-names>Junlong</given-names></name></person-group><article-title>Ocean Species Discoveries 13–27 — Taxonomic contributions to the diversity of <tp:taxon-name><tp:taxon-name-part taxon-name-part-type="class">Polychaeta</tp:taxon-name-part></tp:taxon-name>, <tp:taxon-name><tp:taxon-name-part taxon-name-part-type="phylum">Mollusca</tp:taxon-name-part></tp:taxon-name> and <tp:taxon-name><tp:taxon-name-part taxon-name-part-type="subphylum">Crustacea</tp:taxon-name-part></tp:taxon-name></article-title><source>Biodivers Data J</source><day>15</day><month>10</month><year>2025</year><volume>13</volume><pub-id pub-id-type="doi">10.3897/BDJ.13.e160349</pub-id></mixed-citation></tp:treatment-meta><tp:nomenclature><tp:taxon-name><object-id xmlns:xlink="http://www.w3.org/1999/xlink" content-type="arpha" xlink:type="simple">E1E9068B-DE72-5891-9DB3-27665BD650A9</object-id><tp:taxon-name-part taxon-name-part-type="genus">Hoplopolemius</tp:taxon-name-part> <tp:taxon-name-part taxon-name-part-type="species">olo</tp:taxon-name-part><object-id xmlns:xlink="http://www.w3.org/1999/xlink" content-type="zoobank" xlink:type="simple" object-id-type="ZooBank">A6BE6FD7-58AE-49CB-A454-7F4E6F002C14</object-id></tp:taxon-name><tp:taxon-authority>Jóźwiak &amp; Stępień</tp:taxon-authority><tp:taxon-status xmlns:xlink="http://www.w3.org/1999/xlink" xlink:type="simple">sp. nov.</tp:taxon-status></tp:nomenclature><tp:treatment-sec sec-type="materials"><title>Materials</title><list list-type="alpha-lower" list-content="occurrences"><list-item><p><bold>Type status:</bold> <named-content xmlns:xlink="http://www.w3.org/1999/xlink" content-type="dwc:typeStatus" xlink:type="simple">Holotype</named-content>. <bold>Occurrence:</bold> catalogNumber: <named-content xmlns:xlink="http://www.w3.org/1999/xlink" content-type="dwc:catalogNumber" xlink:type="simple">SMF 57072</named-content>; recordedBy: <named-content xmlns:xlink="http://www.w3.org/1999/xlink" content-type="dwc:recordedBy" xlink:type="simple">Marine Environmental Monitoring Ghana 2012</named-content>; individualCount: <named-content xmlns:xlink="http://www.w3.org/1999/xlink" content-type="dwc:individualCount" xlink:type="simple">1</named-content>; sex: <named-content xmlns:xlink="http://www.w3.org/1999/xlink" content-type="dwc:sex" xlink:type="simple">female</named-content>; lifeStage: <named-content xmlns:xlink="http://www.w3.org/1999/xlink" content-type="dwc:lifeStage" xlink:type="simple">adult</named-content>; reproductiveCondition: <named-content xmlns:xlink="http://www.w3.org/1999/xlink" content-type="dwc:reproductiveCondition" xlink:type="simple">ovigerous</named-content>; establishmentMeans: <named-content xmlns:xlink="http://www.w3.org/1999/xlink" content-type="dwc:establishmentMeans" xlink:type="simple">native</named-content>; occurrenceStatus: <named-content xmlns:xlink="http://www.w3.org/1999/xlink" content-type="dwc:occurrenceStatus" xlink:type="simple">present</named-content>; occurrenceID: <named-content xmlns:xlink="http://www.w3.org/1999/xlink" content-type="dwc:occurrenceID" xlink:type="simple">943DD085-468E-5C32-A894-B9C98FB4D950</named-content>; <bold>Taxon:</bold> scientificName: <named-content xmlns:xlink="http://www.w3.org/1999/xlink" content-type="dwc:scientificName" xlink:type="simple"><italic><tp:taxon-name><tp:taxon-name-part taxon-name-part-type="genus" reg="Hoplopolemius">Hoplopolemius</tp:taxon-name-part> <tp:taxon-name-part taxon-name-part-type="species" reg="olo">olo</tp:taxon-name-part></tp:taxon-name></italic> Jóźwiak &amp; Stępień</named-content>; kingdom: <named-content xmlns:xlink="http://www.w3.org/1999/xlink" content-type="dwc:kingdom" xlink:type="simple"><tp:taxon-name><tp:taxon-name-part taxon-name-part-type="kingdom">Animalia</tp:taxon-name-part></tp:taxon-name></named-content>; phylum: <named-content xmlns:xlink="http://www.w3.org/1999/xlink" content-type="dwc:phylum" xlink:type="simple"><tp:taxon-name><tp:taxon-name-part taxon-name-part-type="phylum">Arthropoda</tp:taxon-name-part></tp:taxon-name></named-content>; class: <named-content xmlns:xlink="http://www.w3.org/1999/xlink" content-type="dwc:class" xlink:type="simple"><tp:taxon-name><tp:taxon-name-part taxon-name-part-type="class">Malacostraca</tp:taxon-name-part></tp:taxon-name></named-content>; order: <named-content xmlns:xlink="http://www.w3.org/1999/xlink" content-type="dwc:order" xlink:type="simple"><tp:taxon-name><tp:taxon-name-part taxon-name-part-type="order">Tanaidacea</tp:taxon-name-part></tp:taxon-name></named-content>; family: <named-content xmlns:xlink="http://www.w3.org/1999/xlink" content-type="dwc:family" xlink:type="simple"><tp:taxon-name><tp:taxon-name-part taxon-name-part-type="family">Metapseudidae</tp:taxon-name-part></tp:taxon-name></named-content>; genus: <named-content xmlns:xlink="http://www.w3.org/1999/xlink" content-type="dwc:genus" xlink:type="simple"><tp:taxon-name><tp:taxon-name-part taxon-name-part-type="genus">Hoplopolemius</tp:taxon-name-part></tp:taxon-name></named-content>; specificEpithet: <named-content xmlns:xlink="http://www.w3.org/1999/xlink" content-type="dwc:specificEpithet" xlink:type="simple"><tp:taxon-name><tp:taxon-name-part taxon-name-part-type="genus" reg="Hoplopolemius"/><tp:taxon-name-part taxon-name-part-type="species" reg="olo">olo</tp:taxon-name-part></tp:taxon-name></named-content>; taxonRank: <named-content xmlns:xlink="http://www.w3.org/1999/xlink" content-type="dwc:taxonRank" xlink:type="simple">species</named-content>; scientificNameAuthorship: <named-content xmlns:xlink="http://www.w3.org/1999/xlink" content-type="dwc:scientificNameAuthorship" xlink:type="simple">Jóźwiak &amp; Stępień</named-content>; nomenclaturalCode: <named-content xmlns:xlink="http://www.w3.org/1999/xlink" content-type="dwc:nomenclaturalCode" xlink:type="simple">ICZN</named-content>; <bold>Location:</bold> higherGeography: <named-content xmlns:xlink="http://www.w3.org/1999/xlink" content-type="dwc:higherGeography" xlink:type="simple">North Atlantic Ocean</named-content>; waterBody: <named-content xmlns:xlink="http://www.w3.org/1999/xlink" content-type="dwc:waterBody" xlink:type="simple">Gulf of Guinea</named-content>; country: <named-content xmlns:xlink="http://www.w3.org/1999/xlink" content-type="dwc:country" xlink:type="simple">Ghana</named-content>; locality: <named-content xmlns:xlink="http://www.w3.org/1999/xlink" content-type="dwc:locality" xlink:type="simple">Gulf of Guinea, station G3/25</named-content>; verbatimDepth: <named-content xmlns:xlink="http://www.w3.org/1999/xlink" content-type="dwc:verbatimDepth" xlink:type="simple">28 m</named-content>; verbatimLatitude: <named-content xmlns:xlink="http://www.w3.org/1999/xlink" content-type="dwc:verbatimLatitude" xlink:type="simple">4°45'52.9"N</named-content>; verbatimLongitude: <named-content xmlns:xlink="http://www.w3.org/1999/xlink" content-type="dwc:verbatimLongitude" xlink:type="simple">2°07'57.7"W</named-content>; decimalLatitude: <named-content xmlns:xlink="http://www.w3.org/1999/xlink" content-type="dwc:decimalLatitude" xlink:type="simple">4.7647</named-content>; decimalLongitude: <named-content xmlns:xlink="http://www.w3.org/1999/xlink" content-type="dwc:decimalLongitude" xlink:type="simple">-2.1327</named-content>; <bold>Identification:</bold> identifiedBy: <named-content xmlns:xlink="http://www.w3.org/1999/xlink" content-type="dwc:identifiedBy" xlink:type="simple">Piotr Jóźwiak</named-content>; dateIdentified: <named-content xmlns:xlink="http://www.w3.org/1999/xlink" content-type="dwc:dateIdentified" xlink:type="simple">2025</named-content>; <bold>Event:</bold> samplingProtocol: <named-content xmlns:xlink="http://www.w3.org/1999/xlink" content-type="dwc:samplingProtocol" xlink:type="simple">0.1 m² van Veen grab, sieved throught 0.3 mm mesh</named-content>; eventDate: <named-content xmlns:xlink="http://www.w3.org/1999/xlink" content-type="dwc:eventDate" xlink:type="simple">19/11/2012</named-content>; habitat: <named-content xmlns:xlink="http://www.w3.org/1999/xlink" content-type="dwc:habitat" xlink:type="simple">Fine sandy mud</named-content>; fieldNumber: <named-content xmlns:xlink="http://www.w3.org/1999/xlink" content-type="dwc:fieldNumber" xlink:type="simple">G3/26</named-content>; <bold>Record Level:</bold> institutionCode: <named-content xmlns:xlink="http://www.w3.org/1999/xlink" content-type="dwc:institutionCode" xlink:type="simple">SMF</named-content>; collectionCode: <named-content xmlns:xlink="http://www.w3.org/1999/xlink" content-type="dwc:collectionCode" xlink:type="simple"><tp:taxon-name><tp:taxon-name-part taxon-name-part-type="subphylum">Crustacea</tp:taxon-name-part></tp:taxon-name></named-content>; basisOfRecord: <named-content xmlns:xlink="http://www.w3.org/1999/xlink" content-type="dwc:basisOfRecord" xlink:type="simple">PreservedSpecimen</named-content></p></list-item><list-item><p><bold>Type status:</bold> <named-content xmlns:xlink="http://www.w3.org/1999/xlink" content-type="dwc:typeStatus" xlink:type="simple">Paratype</named-content>. <bold>Occurrence:</bold> catalogNumber: <named-content xmlns:xlink="http://www.w3.org/1999/xlink" content-type="dwc:catalogNumber" xlink:type="simple">SMF 57073</named-content>; recordedBy: <named-content xmlns:xlink="http://www.w3.org/1999/xlink" content-type="dwc:recordedBy" xlink:type="simple">Marine Environmental Monitoring Ghana 2013</named-content>; individualCount: <named-content xmlns:xlink="http://www.w3.org/1999/xlink" content-type="dwc:individualCount" xlink:type="simple">1</named-content>; sex: <named-content xmlns:xlink="http://www.w3.org/1999/xlink" content-type="dwc:sex" xlink:type="simple">female</named-content>; lifeStage: <named-content xmlns:xlink="http://www.w3.org/1999/xlink" content-type="dwc:lifeStage" xlink:type="simple">preadult</named-content>; reproductiveCondition: <named-content xmlns:xlink="http://www.w3.org/1999/xlink" content-type="dwc:reproductiveCondition" xlink:type="simple">non-ovigerous</named-content>; establishmentMeans: <named-content xmlns:xlink="http://www.w3.org/1999/xlink" content-type="dwc:establishmentMeans" xlink:type="simple">native</named-content>; occurrenceStatus: <named-content xmlns:xlink="http://www.w3.org/1999/xlink" content-type="dwc:occurrenceStatus" xlink:type="simple">present</named-content>; occurrenceID: <named-content xmlns:xlink="http://www.w3.org/1999/xlink" content-type="dwc:occurrenceID" xlink:type="simple">21BB24E9-428A-5879-910F-EFEA8466AEAC</named-content>; <bold>Taxon:</bold> scientificName: <named-content xmlns:xlink="http://www.w3.org/1999/xlink" content-type="dwc:scientificName" xlink:type="simple"><italic><tp:taxon-name><tp:taxon-name-part taxon-name-part-type="genus" reg="Hoplopolemius">Hoplopolemius</tp:taxon-name-part> <tp:taxon-name-part taxon-name-part-type="species" reg="olo">olo</tp:taxon-name-part></tp:taxon-name></italic> Jóźwiak &amp; Stępień</named-content>; kingdom: <named-content xmlns:xlink="http://www.w3.org/1999/xlink" content-type="dwc:kingdom" xlink:type="simple"><tp:taxon-name><tp:taxon-name-part taxon-name-part-type="kingdom">Animalia</tp:taxon-name-part></tp:taxon-name></named-content>; phylum: <named-content xmlns:xlink="http://www.w3.org/1999/xlink" content-type="dwc:phylum" xlink:type="simple"><tp:taxon-name><tp:taxon-name-part taxon-name-part-type="phylum">Arthropoda</tp:taxon-name-part></tp:taxon-name></named-content>; class: <named-content xmlns:xlink="http://www.w3.org/1999/xlink" content-type="dwc:class" xlink:type="simple"><tp:taxon-name><tp:taxon-name-part taxon-name-part-type="class">Malacostraca</tp:taxon-name-part></tp:taxon-name></named-content>; order: <named-content xmlns:xlink="http://www.w3.org/1999/xlink" content-type="dwc:order" xlink:type="simple"><tp:taxon-name><tp:taxon-name-part taxon-name-part-type="order">Tanaidacea</tp:taxon-name-part></tp:taxon-name></named-content>; family: <named-content xmlns:xlink="http://www.w3.org/1999/xlink" content-type="dwc:family" xlink:type="simple"><tp:taxon-name><tp:taxon-name-part taxon-name-part-type="family">Metapseudidae</tp:taxon-name-part></tp:taxon-name></named-content>; genus: <named-content xmlns:xlink="http://www.w3.org/1999/xlink" content-type="dwc:genus" xlink:type="simple"><tp:taxon-name><tp:taxon-name-part taxon-name-part-type="genus">Hoplopolemius</tp:taxon-name-part></tp:taxon-name></named-content>; specificEpithet: <named-content xmlns:xlink="http://www.w3.org/1999/xlink" content-type="dwc:specificEpithet" xlink:type="simple"><tp:taxon-name><tp:taxon-name-part taxon-name-part-type="genus" reg="Hoplopolemius"/><tp:taxon-name-part taxon-name-part-type="species" reg="olo">olo</tp:taxon-name-part></tp:taxon-name></named-content>; taxonRank: <named-content xmlns:xlink="http://www.w3.org/1999/xlink" content-type="dwc:taxonRank" xlink:type="simple">species</named-content>; scientificNameAuthorship: <named-content xmlns:xlink="http://www.w3.org/1999/xlink" content-type="dwc:scientificNameAuthorship" xlink:type="simple">Jóźwiak &amp; Stępień</named-content>; nomenclaturalCode: <named-content xmlns:xlink="http://www.w3.org/1999/xlink" content-type="dwc:nomenclaturalCode" xlink:type="simple">ICZN</named-content>; <bold>Location:</bold> higherGeography: <named-content xmlns:xlink="http://www.w3.org/1999/xlink" content-type="dwc:higherGeography" xlink:type="simple">North Atlantic Ocean</named-content>; waterBody: <named-content xmlns:xlink="http://www.w3.org/1999/xlink" content-type="dwc:waterBody" xlink:type="simple">Gulf of Guinea</named-content>; country: <named-content xmlns:xlink="http://www.w3.org/1999/xlink" content-type="dwc:country" xlink:type="simple">Ghana</named-content>; locality: <named-content xmlns:xlink="http://www.w3.org/1999/xlink" content-type="dwc:locality" xlink:type="simple">Gulf of Guinea, station G3/25</named-content>; verbatimDepth: <named-content xmlns:xlink="http://www.w3.org/1999/xlink" content-type="dwc:verbatimDepth" xlink:type="simple">28 m</named-content>; verbatimLatitude: <named-content xmlns:xlink="http://www.w3.org/1999/xlink" content-type="dwc:verbatimLatitude" xlink:type="simple">4°45'52.9"N</named-content>; verbatimLongitude: <named-content xmlns:xlink="http://www.w3.org/1999/xlink" content-type="dwc:verbatimLongitude" xlink:type="simple">2°07'57.7"W</named-content>; decimalLatitude: <named-content xmlns:xlink="http://www.w3.org/1999/xlink" content-type="dwc:decimalLatitude" xlink:type="simple">4.7647</named-content>; decimalLongitude: <named-content xmlns:xlink="http://www.w3.org/1999/xlink" content-type="dwc:decimalLongitude" xlink:type="simple">-2.1327</named-content>; <bold>Identification:</bold> identifiedBy: <named-content xmlns:xlink="http://www.w3.org/1999/xlink" content-type="dwc:identifiedBy" xlink:type="simple">Piotr Jóźwiak</named-content>; dateIdentified: <named-content xmlns:xlink="http://www.w3.org/1999/xlink" content-type="dwc:dateIdentified" xlink:type="simple">2025</named-content>; <bold>Event:</bold> samplingProtocol: <named-content xmlns:xlink="http://www.w3.org/1999/xlink" content-type="dwc:samplingProtocol" xlink:type="simple">0.1 m² van Veen grab, sieved throught 0.3 mm mesh</named-content>; eventDate: <named-content xmlns:xlink="http://www.w3.org/1999/xlink" content-type="dwc:eventDate" xlink:type="simple">19/11/2012</named-content>; habitat: <named-content xmlns:xlink="http://www.w3.org/1999/xlink" content-type="dwc:habitat" xlink:type="simple">Fine sandy mud</named-content>; fieldNumber: <named-content xmlns:xlink="http://www.w3.org/1999/xlink" content-type="dwc:fieldNumber" xlink:type="simple">G3/26</named-content>; <bold>Record Level:</bold> institutionCode: <named-content xmlns:xlink="http://www.w3.org/1999/xlink" content-type="dwc:institutionCode" xlink:type="simple">SMF</named-content>; collectionCode: <named-content xmlns:xlink="http://www.w3.org/1999/xlink" content-type="dwc:collectionCode" xlink:type="simple"><tp:taxon-name><tp:taxon-name-part taxon-name-part-type="subphylum">Crustacea</tp:taxon-name-part></tp:taxon-name></named-content>; basisOfRecord: <named-content xmlns:xlink="http://www.w3.org/1999/xlink" content-type="dwc:basisOfRecord" xlink:type="simple">PreservedSpecimen</named-content></p></list-item></list></tp:treatment-sec><tp:treatment-sec sec-type="Description"><title>Description</title><p><bold>Ovigerous female</bold>: Habitus (Fig. <xref ref-type="fig" rid="F12658544">53</xref>A, B). Body length (BL) = 4.6 mm, 5.6 times as long as wide (L:W). <bold>Ceph</bold> 1.0 L:W, 0.17× BL, rostrum with three small teeth. <bold>Pereon</bold> 3.0 L:W, 0.6× BL. <bold>Prn</bold> 1–6: 0.4, 0.4, 0.5, 0.6, 0.5, 0.4 L:W, respectively, each with lateral and distal setae. <bold>Pleon</bold> with <bold>Plt</bold> 0.23× BL. <bold>Pl</bold> 1–5 same size, 0.2 L:W. <bold>Plt</bold> with rounded apex.</p><p><bold>A1</bold> (Fig. <xref ref-type="fig" rid="F12658546">54</xref>A): articles with simple and broom setae; art1 5.2 L:W, 2.5× art2, with two apophyses on each outer and inner margin; art2 2.3 L:W, 1.7× art3; art3 2.5 L:W; acc flag with three articles; outer flag with nine articles, art3 and art7 with aesthetascs.</p><p><bold>A2</bold> (Fig. <xref ref-type="fig" rid="F12658546">54</xref>B): articles with simple and broom setae, art1 with broad inner apophysis; art2 3 L:W, with distal inner spine, squama with two lateral and three distal setae; art3 0.8 L:W, with inner distal spine; art4 and art5 2.5 L:W each, art4 with distal spine; flagellum with five articles.</p><p>Mouthparts. <bold>Lbr</bold> (Fig. <xref ref-type="fig" rid="F12658546">54</xref>C) setose. <bold>Left md</bold> (Fig. <xref ref-type="fig" rid="F12658546">54</xref>D) incisor denticulated, lacinia mobilis with two denticles, setal row of four trifurcated setae, molar broad (Fig. <xref ref-type="fig" rid="F12658546">54</xref>D’); palp with three articles, each with row of plumose setae (Fig. <xref ref-type="fig" rid="F12658546">54</xref>D’’). <bold>Right md</bold> (Fig. <xref ref-type="fig" rid="F12658546">54</xref>E) incisor with four denticles, setal row of three trifurcated setae, molar broad (Fig. <xref ref-type="fig" rid="F12658546">54</xref>E’). <bold>Mx1</bold> (Fig. <xref ref-type="fig" rid="F12658546">54</xref>F) outer endite with eight terminal spines. <bold>Mx2</bold> (Fig. <xref ref-type="fig" rid="F12658546">54</xref>G) typical for suborder. <bold>Lb</bold> (Fig. <xref ref-type="fig" rid="F12658546">54</xref>H) lobe with one terminal setae; lobe and lateral margin with row of spines. <bold>Mxp</bold> (Fig. <xref ref-type="fig" rid="F12658546">54</xref>I) art1 with distal setae; art2 with row of inner setae and one strong outer seta; art3 and art4 with row of inner setae, two subdistal setae on art4. <bold>Endite</bold> (Fig. <xref ref-type="fig" rid="F12658546">54</xref>I’) with row of lateral and distal setae, two subdistal setae and two coupling hooks. <bold>Epignath</bold> (Fig. <xref ref-type="fig" rid="F12658546">54</xref>J).</p><p><bold>Ch</bold> (Fig. <xref ref-type="fig" rid="F12658548">55</xref>A) basis 1.5 L:W, with ventral spine; merus with ventral apophysis at mid-length; carpus 1.3 L:W; propodus palm 1.0 L:W, with two ventral apophysis and nine inner setae at the surface; fixed finger 2.0 L:W, with row of inner and ventral setae; dactylus little longer than fixed finger, with three distal setae and row of small inner spines. Exopod with four distal setae.</p><p><bold>P1</bold> (Fig. <xref ref-type="fig" rid="F12658548">55</xref>B) longer than the other pereopods, setose; basis with three dorsal apophysis and ventral distal spine; ischium with two setae; merus and carpus with ventral and dorsal spines distally; propodus with four spines along ventral margin and dorsal spine distally; dactylus with unguis 0.7× propodus, dactylus with two ventral apophysis. Exopod with five setae. <bold>P2</bold> (Fig. <xref ref-type="fig" rid="F12658548">55</xref>C) setose; basis with dorsal apophysis; merus with two ventral spines; carpus with three ventral spines; propodus with three ventral spines and dorsal spine distally; dactylus with unguis similar in length to propodus, with two ventral spines. <bold>P3</bold> (Fig. <xref ref-type="fig" rid="F12658548">55</xref>D) similar to P2, but carpus with four spines (three inner). <bold>P4</bold> (Fig. <xref ref-type="fig" rid="F12658548">55</xref>E) setose; merus with two ventral spines; carpus with ventral spine and five spines (two inner) along distal margin; propodus with two ventral spines; dactylus with two ventral spines. <bold>P5</bold> (Fig. <xref ref-type="fig" rid="F12658548">55</xref>F) similar to P4, but merus with two inner spines and carpus with four spines (two inner). <bold>P6</bold> (Fig. <xref ref-type="fig" rid="F12658548">55</xref>G) basis, merus and carpus with row of plumose setae along ventral and dorsal margins; propodus with row of short plumose setae along ventral and distal margin.</p><p><bold>Plp</bold> (Fig. <xref ref-type="fig" rid="F12658548">55</xref>H) biramous, five pairs, all similar; basis with two plumose setae; exopod with 14 setae; endopod with plumose 23 setae.</p><p><bold>U</bold> (Fig. <xref ref-type="fig" rid="F12658548">55</xref>I) exopod with five art; endopod (broken) with at least 22 art.</p><sec sec-type="Type material"><title>Type material</title><p>Holotype, ovigerous female (SMF 57072) and paratype, non-ovigerous dissected on slides (SMF 57073).</p></sec><sec sec-type="Material examined"><title>Material examined</title><p>Two specimens - holotype (SMF 57072) and paratype (SMF 57073).</p></sec><sec sec-type="Type locality"><title>Type locality</title><p>North-eastern tropical Atlantic Ocean, Gulf of Guinea, off Ghanaian coast, <named-content xmlns:xlink="http://www.w3.org/1999/xlink" content-type="dwc:verbatimCoordinates" xlink:type="simple">4°45'52.9"N, 2°07'57.7"W</named-content>, 28 m depth.</p></sec></tp:treatment-sec><tp:treatment-sec sec-type="Diagnosis"><title>Diagnosis</title><p>Rostrum with three small teeth; smooth lateral margins of Plt; dorsal apophysis on basis of P2–3.</p></tp:treatment-sec><tp:treatment-sec sec-type="Etymology"><title>Etymology</title><p>"Olo" in Polish is a diminutive form of Aleksander. This species is dedicated to Aleksander Jóźwiak, the beloved son of Piotr Jóźwiak and a great (and brave) companion on local and more distant field trips.</p></tp:treatment-sec><tp:treatment-sec sec-type="Distribution"><title>Distribution</title><p>West Africa, Gulf of Guinea.</p></tp:treatment-sec><tp:treatment-sec sec-type="Taxon discussion"><title>Taxon discussion</title><p>The presence of a multi-articulate inner flagellum on the A1, which is shorter than the outer flagellum, along with five pairs of pleopods, are key diagnostic characters of the genus <italic><tp:taxon-name><tp:taxon-name-part taxon-name-part-type="genus" reg="Hoplopolemius">Hoplopolemius</tp:taxon-name-part></tp:taxon-name></italic>, as described by <xref ref-type="bibr" rid="B12658507">Jóźwiak and Błażewicz (2021)</xref>. The newly-described species represents the fourth known member of the genus and the first recorded from the East Atlantic Ocean. <italic><tp:taxon-name><tp:taxon-name-part taxon-name-part-type="genus" reg="Hoplopolemius">Hoplopolemius</tp:taxon-name-part> <tp:taxon-name-part taxon-name-part-type="species" reg="propinquus">propinquus</tp:taxon-name-part></tp:taxon-name></italic> and <italic><tp:taxon-name><tp:taxon-name-part taxon-name-part-type="genus" reg="Hoplopolemius">H.</tp:taxon-name-part> <tp:taxon-name-part taxon-name-part-type="species" reg="triangulatus">triangulatus</tp:taxon-name-part></tp:taxon-name></italic> were previously reported from Bermuda (<xref ref-type="bibr" rid="B12658525">Richardson 1902</xref>), while <italic><tp:taxon-name><tp:taxon-name-part taxon-name-part-type="genus" reg="Hoplopolemius">H.</tp:taxon-name-part> <tp:taxon-name-part taxon-name-part-type="species" reg="toyoshious">toyoshious</tp:taxon-name-part></tp:taxon-name></italic> was described from waters near Japan (<xref ref-type="bibr" rid="B12658516">Larsen and Shimomura 2006</xref>).</p><p>The new species can be distinguished from its congeners by the following morphological features: (1) the rostrum, which bears three small teeth, whereas it is pointed in other species; (2) the absence of an outer distal spine or apophysis on art1 of A1, a feature present in other species; and (3) the structure of the cheliped, with a fixed finger bearing two ventral apophyses and the basis of P2–3 having a dorsal apophysis. In contrast, the ventral margin of the fixed finger and the dorsal margin of the P2–3 basis are smooth in the other three species.</p><p><italic><tp:taxon-name><tp:taxon-name-part taxon-name-part-type="genus" reg="Hoplopolemius">Hoplopolemius</tp:taxon-name-part> <tp:taxon-name-part taxon-name-part-type="species" reg="olo">olo</tp:taxon-name-part></tp:taxon-name></italic> can also be distinguished from other representatives of the subfamily <tp:taxon-name><tp:taxon-name-part taxon-name-part-type="subfamily">Chondropodinae</tp:taxon-name-part></tp:taxon-name> occurring along the West African coast, namely <italic><tp:taxon-name><tp:taxon-name-part taxon-name-part-type="genus" reg="Calozodion">Calozodion</tp:taxon-name-part> <tp:taxon-name-part taxon-name-part-type="species" reg="pabisi">pabisi</tp:taxon-name-part></tp:taxon-name></italic> Jakiel &amp; Jóźwiak, 2015 (<xref ref-type="bibr" rid="B12658497">Jakiel et al. 2015</xref>) and <italic><tp:taxon-name><tp:taxon-name-part taxon-name-part-type="genus" reg="Calozodion">C.</tp:taxon-name-part> <tp:taxon-name-part taxon-name-part-type="species" reg="dominiki">dominiki</tp:taxon-name-part></tp:taxon-name></italic> Bochert, 2012 (<xref ref-type="bibr" rid="B12658488">Bochert 2012</xref>), by its three-denticulated rostrum. In <italic><tp:taxon-name><tp:taxon-name-part taxon-name-part-type="genus" reg="Calozodion">C.</tp:taxon-name-part> <tp:taxon-name-part taxon-name-part-type="species" reg="pabisi">pabisi</tp:taxon-name-part></tp:taxon-name></italic>, the rostrum is flat and multidenticulated, whereas in <italic><tp:taxon-name><tp:taxon-name-part taxon-name-part-type="genus" reg="Calozodion">C.</tp:taxon-name-part> <tp:taxon-name-part taxon-name-part-type="species" reg="dominiki">dominiki</tp:taxon-name-part></tp:taxon-name></italic>, it is triangular, wide and has smooth margins. Additionally, the new species exhibits smooth lateral margins of the pleotelson, whereas <italic><tp:taxon-name><tp:taxon-name-part taxon-name-part-type="genus" reg="Calozodion">C.</tp:taxon-name-part> <tp:taxon-name-part taxon-name-part-type="species" reg="pabisi">pabisi</tp:taxon-name-part></tp:taxon-name></italic> and <italic><tp:taxon-name><tp:taxon-name-part taxon-name-part-type="genus" reg="Calozodion">C.</tp:taxon-name-part> <tp:taxon-name-part taxon-name-part-type="species" reg="dominiki">dominiki</tp:taxon-name-part></tp:taxon-name></italic> have lateral apophyses.</p></tp:treatment-sec><tp:treatment-sec sec-type="Methods"><title>Methods</title><p>The samples were collected in October and November 2012 from the Gulf of Guinea, western Africa, from the R/V <italic>DR. FRIDTJOF NANSEN</italic>, with use of a 0.1 m² van Veen grab. The collected material was sieved through a 0.3 mm mesh and sorted in the laboratory. The paratype of <italic><tp:taxon-name><tp:taxon-name-part taxon-name-part-type="genus" reg="Hoplopolemius">Hoplopolemius</tp:taxon-name-part></tp:taxon-name></italic> was dissected with needles, mounted in glycerine on slides and sealed with melted paraffin. Illustrations were initially made using a microscope, equipped with a camera lucida and were subsequently re-drawn digitally using a graphic tablet, following the method described by <xref ref-type="bibr" rid="B12654075">Coleman (2003)</xref>.</p><p><bold>Repository</bold>: The type material is deposited at the Senckenberg Natural History Museum in Frankfurt (SMF).</p></tp:treatment-sec><tp:treatment-sec><!--Section generated to contain objects referenced in tp:taxon-treatment.--><fig id="F12658544" position="float" orientation="portrait"><object-id xmlns:xlink="http://www.w3.org/1999/xlink" content-type="arpha" xlink:type="simple">0CE2E009-F900-5127-93F0-33B2B2E1AAC1</object-id><label>Figure 53.</label><caption><p><italic><tp:taxon-name><tp:taxon-name-part taxon-name-part-type="genus" reg="Hoplopolemius">Hoplopolemius</tp:taxon-name-part> <tp:taxon-name-part taxon-name-part-type="species" reg="olo">olo</tp:taxon-name-part></tp:taxon-name></italic> Jóźwiak &amp; Stępień, <bold>sp. nov.</bold> Ovigerous female, holotype (SMF 57072), habitus. <bold>A</bold> Dorsal view; <bold>B</bold> Lateral view. Scale bar: 1 mm.</p></caption><graphic xmlns:xlink="http://www.w3.org/1999/xlink" xlink:href="bdj-13-e160349-g053.jpg" position="float" id="oo_1413129.jpg" orientation="portrait" xlink:type="simple"><uri content-type="original_file" xlink:type="simple">https://binary.pensoft.net/fig/1413129</uri></graphic></fig><fig id="F12658546" position="float" orientation="portrait"><object-id xmlns:xlink="http://www.w3.org/1999/xlink" content-type="arpha" xlink:type="simple">B1A929DB-0815-5E8B-9629-5386C5C16A13</object-id><object-id xmlns:xlink="http://www.w3.org/1999/xlink" content-type="doi" xlink:type="simple">10.3897/BDJ.13.e160349.figure39</object-id><label>Figure 54.</label><caption><p><italic><tp:taxon-name><tp:taxon-name-part taxon-name-part-type="genus" reg="Hoplopolemius">Hoplopolemius</tp:taxon-name-part> <tp:taxon-name-part taxon-name-part-type="species" reg="olo">olo</tp:taxon-name-part></tp:taxon-name></italic> Jóźwiak &amp; Stępień, <bold>sp. nov.</bold> Non-ovigerous female, paratype (SMF 57073). <bold>A</bold> Antennule; <bold>B</bold> Antenna; <bold>C</bold> Labrum; <bold>D</bold> Left mandible; <bold>D</bold>’ Molar of left mandible; <bold>D</bold>’’ Palp of left mandible; <bold>E</bold> Right mandible; <bold>E</bold>’ Molar of right mandible; <bold>F</bold> Maxillule endite; <bold>G</bold> Maxilla; <bold>H</bold> Labium; <bold>I</bold> Maxilliped; <bold>I</bold>’ Endite of maxilliped; <bold>J</bold> Epignath. Scale bars: 0.1 mm.</p></caption><graphic xmlns:xlink="http://www.w3.org/1999/xlink" xlink:href="bdj-13-e160349-g054.jpg" position="float" id="oo_1268569.jpg" orientation="portrait" xlink:type="simple"><uri content-type="original_file" xlink:type="simple">https://binary.pensoft.net/fig/1268569</uri></graphic></fig><fig id="F12658548" position="float" orientation="portrait"><object-id xmlns:xlink="http://www.w3.org/1999/xlink" content-type="arpha" xlink:type="simple">CF7AC4D9-E2AA-5D99-B3EC-26B62334B4AB</object-id><object-id xmlns:xlink="http://www.w3.org/1999/xlink" content-type="doi" xlink:type="simple">10.3897/BDJ.13.e160349.figure12</object-id><label>Figure 55.</label><caption><p><italic><tp:taxon-name><tp:taxon-name-part taxon-name-part-type="genus" reg="Hoplopolemius">Hoplopolemius</tp:taxon-name-part> <tp:taxon-name-part taxon-name-part-type="species" reg="olo">olo</tp:taxon-name-part></tp:taxon-name></italic> Jóźwiak &amp; Stępień, <bold>sp. nov.</bold> Non-ovigerous female, paratype (SMF 57073). <bold>A</bold> Cheliped; <bold>B</bold> Pereopod 1; <bold>C</bold> Pereopod 2; <bold>D</bold> Pereopod 3; <bold>E</bold> Pereopod 4; <bold>F</bold> Pereopod 5; <bold>G</bold> Pereopod 6; <bold>H</bold> Pleopoda; <bold>I</bold> Uropoda. Scale bars: 0.1 mm.</p></caption><graphic xmlns:xlink="http://www.w3.org/1999/xlink" xlink:href="bdj-13-e160349-g055.jpg" position="float" id="oo_1268570.jpg" orientation="portrait" xlink:type="simple"><uri content-type="original_file" xlink:type="simple">https://binary.pensoft.net/fig/1268570</uri></graphic></fig></tp:treatment-sec><ref-list><ref id="B12658507"><element-citation xmlns:xlink="http://www.w3.org/1999/xlink" publication-type="article" xlink:type="simple"><person-group person-group-type="author"><name name-style="western"><surname>Jóźwiak</surname><given-names>Piotr</given-names></name><name name-style="western"><surname>Błażewicz</surname><given-names>Magdalena</given-names></name></person-group><year>2021</year><article-title><italic><tp:taxon-name><tp:taxon-name-part taxon-name-part-type="genus" reg="Muvi">Muvi</tp:taxon-name-part> <tp:taxon-name-part taxon-name-part-type="species" reg="schmallenbergi">schmallenbergi</tp:taxon-name-part></tp:taxon-name></italic> gen. nov., sp. nov. (<tp:taxon-name><tp:taxon-name-part taxon-name-part-type="subphylum">Crustacea</tp:taxon-name-part></tp:taxon-name>, <tp:taxon-name><tp:taxon-name-part taxon-name-part-type="order">Tanaidacea</tp:taxon-name-part></tp:taxon-name>) from the southeast Australian coast, with comments on the distribution and habitat preferences of <tp:taxon-name><tp:taxon-name-part taxon-name-part-type="subfamily">Chondropodinae</tp:taxon-name-part></tp:taxon-name></article-title><source>PeerJ</source><volume>9</volume><issue>e11607</issue><pub-id pub-id-type="doi">10.7717/peerj.11607</pub-id></element-citation></ref><ref id="B12658525"><element-citation xmlns:xlink="http://www.w3.org/1999/xlink" publication-type="article" xlink:type="simple"><person-group person-group-type="author"><name name-style="western"><surname>Richardson</surname><given-names>H.</given-names></name></person-group><year>1902</year><article-title>The marine and terrestrial isopods of the Bermudas, with descriptions of new genera and species</article-title><source>Transactions of the Connecticut Academy of Sciences</source><volume>11</volume><issue>1</issue><fpage>277</fpage><lpage>310</lpage><uri xlink:type="simple">https://www.biodiversitylibrary.org/part/31390</uri></element-citation></ref><ref id="B12658516"><element-citation xmlns:xlink="http://www.w3.org/1999/xlink" publication-type="article" xlink:type="simple"><person-group person-group-type="author"><name name-style="western"><surname>Larsen</surname><given-names>Kim</given-names></name><name name-style="western"><surname>Shimomura</surname><given-names>Michitaka</given-names></name></person-group><year>2006</year><article-title><tp:taxon-name><tp:taxon-name-part taxon-name-part-type="order">Tanaidacea</tp:taxon-name-part></tp:taxon-name> (<tp:taxon-name><tp:taxon-name-part taxon-name-part-type="subphylum">Crustacea</tp:taxon-name-part></tp:taxon-name>: <tp:taxon-name><tp:taxon-name-part taxon-name-part-type="superorder">Peracarida</tp:taxon-name-part></tp:taxon-name>) from Japan. I. <tp:taxon-name><tp:taxon-name-part taxon-name-part-type="suborder">Apseudomorpha</tp:taxon-name-part></tp:taxon-name> from the East China Sea, Seto Inland Sea, and Nansei Islands</article-title><source>Zootaxa</source><volume>1341</volume><issue>1</issue><fpage>29</fpage><lpage>48</lpage><pub-id pub-id-type="doi">10.11646/zootaxa.1341.1.2</pub-id></element-citation></ref><ref id="B12658497"><element-citation xmlns:xlink="http://www.w3.org/1999/xlink" publication-type="article" xlink:type="simple"><person-group person-group-type="author"><name name-style="western"><surname>Jakiel</surname><given-names>Aleksandra</given-names></name><name name-style="western"><surname>Stępień</surname><given-names>Anna</given-names></name><name name-style="western"><surname>Jóźwiak</surname><given-names>Piotr</given-names></name><name name-style="western"><surname>Serigstad</surname><given-names>Bjørn</given-names></name><name name-style="western"><surname>Błażewicz-Paszkowycz</surname><given-names>Magdalena</given-names></name></person-group><year>2015</year><article-title>First record of <tp:taxon-name><tp:taxon-name-part taxon-name-part-type="order">Tanaidacea</tp:taxon-name-part></tp:taxon-name> (<tp:taxon-name><tp:taxon-name-part taxon-name-part-type="subphylum">Crustacea</tp:taxon-name-part></tp:taxon-name>) from a deep-sea coral reef in the Gulf of Guinea</article-title><source>Zootaxa</source><volume>3995</volume><issue>1</issue><fpage>203</fpage><lpage>228</lpage><pub-id pub-id-type="doi">10.11646/zootaxa.3995.1.18</pub-id></element-citation></ref><ref id="B12658488"><element-citation xmlns:xlink="http://www.w3.org/1999/xlink" publication-type="article" xlink:type="simple"><person-group person-group-type="author"><name name-style="western"><surname>Bochert</surname><given-names>Ralf</given-names></name></person-group><year>2012</year><article-title>Apseudomorph <tp:taxon-name><tp:taxon-name-part taxon-name-part-type="order">Tanaidacea</tp:taxon-name-part></tp:taxon-name> from the continental shelf of Angola and Namibia with descriptions of three new species</article-title><source>Zootaxa</source><volume>3583</volume><issue>1</issue><fpage>31</fpage><lpage>50</lpage><pub-id pub-id-type="doi">10.11646/zootaxa.3583.1.3</pub-id></element-citation></ref><ref id="B12654075"><element-citation xmlns:xlink="http://www.w3.org/1999/xlink" publication-type="article" xlink:type="simple"><person-group person-group-type="author"><name name-style="western"><surname>Coleman</surname><given-names>C. O.</given-names></name></person-group><year>2003</year><article-title>"Digital inking": how to make perfect line drawings on computers.</article-title><source>Organisms Diversity and Evolution</source><volume>3</volume><issue>4</issue><fpage>303</fpage><lpage>304</lpage><pub-id pub-id-type="doi">10.1078/1439-6092-00081</pub-id></element-citation></ref></ref-list></tp:taxon-treatment>
