# Supplementary material for: Ocean Species Discoveries 13–27 — Taxonomic contributions to the diversity of Polychaeta, Mollusca and Crustacea
Source: Biodivers Data J. 2025 Oct 15;13:e160349. doi: 10.3897/BDJ.13.e160349 (PMC12547430; doi:10.3897/BDJ.13.e160349)
Supplement: XML Treatment for Laevidentalium [file BDJ.13.e160349-treatment18.xml]

<!DOCTYPE tp:taxon-treatment
  PUBLIC "-//TaxonX//DTD Taxonomic Treatment Publishing DTD v0 20100105//EN" "tax-treatment-NSO.dtd">
<tp:taxon-treatment xmlns:tp="http://www.plazi.org/taxpub"><tp:treatment-meta><mixed-citation publication-type="journal"><person-group><name><surname>(SOSA)</surname><given-names>Senckenberg Ocean Species Alliance</given-names></name><name><surname>Andrade</surname><given-names>Luiz F.</given-names></name><name><surname>Boyko</surname><given-names>Christopher B.</given-names></name><name><surname>Brandt</surname><given-names>Angelika</given-names></name><name><surname>Buge</surname><given-names>Barbara</given-names></name><name><surname>Dávila Jiménez</surname><given-names>Yasmín</given-names></name><name><surname>Henseler</surname><given-names>Mats</given-names></name><name><surname>Hernández Alcántara</surname><given-names>Pablo</given-names></name><name><surname>Jóźwiak</surname><given-names>Piotr</given-names></name><name><surname>Knauber</surname><given-names>Henry</given-names></name><name><surname>Marcondes Machado</surname><given-names>Fabrizio</given-names></name><name><surname>Martínez-Muñoz</surname><given-names>Carlos A.</given-names></name><name><surname>Momtazi</surname><given-names>Farzaneh</given-names></name><name><surname>Nakadera</surname><given-names>Yumi</given-names></name><name><surname>Qiu</surname><given-names>Jian-Wen</given-names></name><name><surname>Riehl</surname><given-names>Torben</given-names></name><name><surname>Rouse</surname><given-names>Greg W.</given-names></name><name><surname>Sigwart</surname><given-names>Julia D.</given-names></name><name><surname>Sirenko</surname><given-names>Boris</given-names></name><name><surname>Souza-Filho</surname><given-names>Jesser F.</given-names></name><name><surname>Steger</surname><given-names>Jan</given-names></name><name><surname>Stępień</surname><given-names>Anna</given-names></name><name><surname>Tilic</surname><given-names>Ekin</given-names></name><name><surname>Trautwein</surname><given-names>Bianca</given-names></name><name><surname>Vončina</surname><given-names>Katarzyna</given-names></name><name><surname>Williams</surname><given-names>Jason D.</given-names></name><name><surname>Zhang</surname><given-names>Junlong</given-names></name></person-group><article-title>Ocean Species Discoveries 13–27 — Taxonomic contributions to the diversity of <tp:taxon-name><tp:taxon-name-part taxon-name-part-type="class">Polychaeta</tp:taxon-name-part></tp:taxon-name>, <tp:taxon-name><tp:taxon-name-part taxon-name-part-type="phylum">Mollusca</tp:taxon-name-part></tp:taxon-name> and <tp:taxon-name><tp:taxon-name-part taxon-name-part-type="subphylum">Crustacea</tp:taxon-name-part></tp:taxon-name></article-title><source>Biodivers Data J</source><day>15</day><month>10</month><year>2025</year><volume>13</volume><pub-id pub-id-type="doi">10.3897/BDJ.13.e160349</pub-id></mixed-citation></tp:treatment-meta><tp:nomenclature><tp:taxon-name>
              <object-id xmlns:xlink="http://www.w3.org/1999/xlink" content-type="arpha" xlink:type="simple">60D16CB9-6063-5F62-8A42-3EBDD82A9CCE</object-id>
              <tp:taxon-name-part taxon-name-part-type="genus">Laevidentalium</tp:taxon-name-part>
            </tp:taxon-name><tp:taxon-authority>Cossmann, 1888</tp:taxon-authority><tp:nomenclature-citation-list><tp:nomenclature-citation><tp:taxon-name>
                  <tp:taxon-name-part taxon-name-part-type="genus" reg="Dentalium"/>
                  <tp:taxon-name-part taxon-name-part-type="species" reg="incertum"/>
                </tp:taxon-name><comment><bold>Type species</bold>: <italic><tp:taxon-name><tp:taxon-name-part taxon-name-part-type="genus" reg="Dentalium">Dentalium</tp:taxon-name-part> <tp:taxon-name-part taxon-name-part-type="species" reg="incertum">incertum</tp:taxon-name-part></tp:taxon-name></italic> Deshayes, 1826, by original designation.</comment></tp:nomenclature-citation></tp:nomenclature-citation-list></tp:nomenclature><tp:treatment-sec sec-type="Notes"><title>Notes</title><p>The genus <italic><tp:taxon-name><tp:taxon-name-part taxon-name-part-type="genus" reg="Laevidentalium">Laevidentalium</tp:taxon-name-part></tp:taxon-name></italic> Cossmann, 1888 (<xref ref-type="bibr" rid="B12905554">Cossmann 1888</xref>, p. 7) was introduced to include dentaliid scaphopods whose shells have an oval cross-section, truncate apical opening without a notch and a smooth surface marked by growth lines only. <xref ref-type="bibr" rid="B12907309">Scarabino (1995)</xref>, p. 291, provides an extended generic diagnosis including both shell and radular characters; however, as the type taxon <italic><tp:taxon-name><tp:taxon-name-part taxon-name-part-type="genus" reg="Dentalium">Dentalium</tp:taxon-name-part> <tp:taxon-name-part taxon-name-part-type="species" reg="incertum">incertum</tp:taxon-name-part></tp:taxon-name></italic> Deshayes, 1826 is an Eocene fossil, the placement of all other fossil and extant scaphopod species in this conchologically rather featureless genus remains to be clarified (<xref ref-type="bibr" rid="B12907375">Scarabino and Scarabino 2011</xref>).</p></tp:treatment-sec><ref-list><ref id="B12905554"><element-citation xmlns:xlink="http://www.w3.org/1999/xlink" publication-type="article" xlink:type="simple"><person-group person-group-type="author"><name name-style="western"><surname>Cossmann</surname><given-names>M.</given-names></name></person-group><year>1888</year><article-title>Catalogue illustré des coquilles fossiles de l'Éocène des environs de Paris</article-title><source>Annales de la Société Royale Malacologique de Belgique</source><volume>23</volume><fpage>3</fpage><lpage>324</lpage><uri xlink:type="simple">https://www.biodiversitylibrary.org/page/5609412</uri></element-citation></ref><ref id="B12907309"><element-citation xmlns:xlink="http://www.w3.org/1999/xlink" publication-type="chapter" xlink:type="simple"><person-group person-group-type="author"><name name-style="western"><surname>Scarabino</surname><given-names>V.</given-names></name></person-group><year>1995</year><chapter-title>Scaphopoda of the tropical Pacific and Indian Oceans, with description of 3 new genera and 42 new species</chapter-title><person-group person-group-type="editor"><name name-style="western"><surname>Bouchet</surname><given-names>P.</given-names></name></person-group><source>Résultats des Campagnes MUSORSTOM 14. Mémoires du Muséum national d'Histoire naturelle. Série A, Zoologie. 167</source><size units="page">189-379</size></element-citation></ref><ref id="B12907375"><element-citation xmlns:xlink="http://www.w3.org/1999/xlink" publication-type="article" xlink:type="simple"><person-group person-group-type="author"><name name-style="western"><surname>Scarabino</surname><given-names>V.</given-names></name><name name-style="western"><surname>Scarabino</surname><given-names>F.</given-names></name></person-group><year>2011</year><article-title>Ten new bathyal and abyssal species of <tp:taxon-name><tp:taxon-name-part taxon-name-part-type="class">Scaphopoda</tp:taxon-name-part></tp:taxon-name> from the Atlantic Ocean</article-title><source>The Nautilus</source><volume>125</volume><issue>1</issue><fpage>127</fpage><lpage>136</lpage><uri xlink:type="simple">https://www.biodiversitylibrary.org/part/174682</uri></element-citation></ref></ref-list></tp:taxon-treatment>
