# Supplementary material for: Ocean Species Discoveries 13–27 — Taxonomic contributions to the diversity of Polychaeta, Mollusca and Crustacea
Source: Biodivers Data J. 2025 Oct 15;13:e160349. doi: 10.3897/BDJ.13.e160349 (PMC12547430; doi:10.3897/BDJ.13.e160349)
Supplement: XML Treatment for Cuspidariidae [file BDJ.13.e160349-treatment19.xml]

<!DOCTYPE tp:taxon-treatment
  PUBLIC "-//TaxonX//DTD Taxonomic Treatment Publishing DTD v0 20100105//EN" "tax-treatment-NSO.dtd">
<tp:taxon-treatment xmlns:tp="http://www.plazi.org/taxpub"><tp:treatment-meta><mixed-citation publication-type="journal"><person-group><name><surname>(SOSA)</surname><given-names>Senckenberg Ocean Species Alliance</given-names></name><name><surname>Andrade</surname><given-names>Luiz F.</given-names></name><name><surname>Boyko</surname><given-names>Christopher B.</given-names></name><name><surname>Brandt</surname><given-names>Angelika</given-names></name><name><surname>Buge</surname><given-names>Barbara</given-names></name><name><surname>Dávila Jiménez</surname><given-names>Yasmín</given-names></name><name><surname>Henseler</surname><given-names>Mats</given-names></name><name><surname>Hernández Alcántara</surname><given-names>Pablo</given-names></name><name><surname>Jóźwiak</surname><given-names>Piotr</given-names></name><name><surname>Knauber</surname><given-names>Henry</given-names></name><name><surname>Marcondes Machado</surname><given-names>Fabrizio</given-names></name><name><surname>Martínez-Muñoz</surname><given-names>Carlos A.</given-names></name><name><surname>Momtazi</surname><given-names>Farzaneh</given-names></name><name><surname>Nakadera</surname><given-names>Yumi</given-names></name><name><surname>Qiu</surname><given-names>Jian-Wen</given-names></name><name><surname>Riehl</surname><given-names>Torben</given-names></name><name><surname>Rouse</surname><given-names>Greg W.</given-names></name><name><surname>Sigwart</surname><given-names>Julia D.</given-names></name><name><surname>Sirenko</surname><given-names>Boris</given-names></name><name><surname>Souza-Filho</surname><given-names>Jesser F.</given-names></name><name><surname>Steger</surname><given-names>Jan</given-names></name><name><surname>Stępień</surname><given-names>Anna</given-names></name><name><surname>Tilic</surname><given-names>Ekin</given-names></name><name><surname>Trautwein</surname><given-names>Bianca</given-names></name><name><surname>Vončina</surname><given-names>Katarzyna</given-names></name><name><surname>Williams</surname><given-names>Jason D.</given-names></name><name><surname>Zhang</surname><given-names>Junlong</given-names></name></person-group><article-title>Ocean Species Discoveries 13–27 — Taxonomic contributions to the diversity of <tp:taxon-name><tp:taxon-name-part taxon-name-part-type="class">Polychaeta</tp:taxon-name-part></tp:taxon-name>, <tp:taxon-name><tp:taxon-name-part taxon-name-part-type="phylum">Mollusca</tp:taxon-name-part></tp:taxon-name> and <tp:taxon-name><tp:taxon-name-part taxon-name-part-type="subphylum">Crustacea</tp:taxon-name-part></tp:taxon-name></article-title><source>Biodivers Data J</source><day>15</day><month>10</month><year>2025</year><volume>13</volume><pub-id pub-id-type="doi">10.3897/BDJ.13.e160349</pub-id></mixed-citation></tp:treatment-meta><tp:nomenclature><tp:taxon-name>
              <object-id xmlns:xlink="http://www.w3.org/1999/xlink" content-type="arpha" xlink:type="simple">8340B102-B821-5034-A0B5-6CBA116A869D</object-id>
              <tp:taxon-name-part taxon-name-part-type="family">Cuspidariidae</tp:taxon-name-part>
            </tp:taxon-name><tp:taxon-authority>Dall, 1886</tp:taxon-authority></tp:nomenclature><tp:treatment-sec sec-type="Notes"><title>Notes</title><p>With over 260 species (~ 1/3 of all <tp:taxon-name><tp:taxon-name-part taxon-name-part-type="order">Anomalodesmata</tp:taxon-name-part></tp:taxon-name>), typically found in deeper waters (30 to 7,242 m), <tp:taxon-name><tp:taxon-name-part taxon-name-part-type="family">Cuspidariidae</tp:taxon-name-part></tp:taxon-name> is likely the best-studied family of carnivorous bivalves. The presence of a rostrate shell in most species generally aids in the recognition and identification of its members. Although its taxonomy is relatively well-resolved and it is consistently recovered as monophyletic in most phylogenies (<xref ref-type="bibr" rid="B12675050">Harper et al. 2006</xref>, <xref ref-type="bibr" rid="B12674958">Combosch et al. 2017</xref>, <xref ref-type="bibr" rid="B12675169">Machado and Passos 2022</xref>), the internal relationships between <tp:taxon-name><tp:taxon-name-part taxon-name-part-type="family">Cuspidariidae</tp:taxon-name-part></tp:taxon-name> and other families of predatory bivalves (with or without a muscular septum) remain a subject of ongoing debate. More recently, however, broader phylogenetic studies (e.g. with a greater representation of taxa) have shown that <tp:taxon-name><tp:taxon-name-part taxon-name-part-type="family">Cuspidariidae</tp:taxon-name-part></tp:taxon-name> forms a sister group with <tp:taxon-name><tp:taxon-name-part taxon-name-part-type="family">Spheniopsidae</tp:taxon-name-part></tp:taxon-name> and/or <tp:taxon-name><tp:taxon-name-part taxon-name-part-type="family">Halonymphidae</tp:taxon-name-part></tp:taxon-name> and <tp:taxon-name><tp:taxon-name-part taxon-name-part-type="family">Protocuspidaridae</tp:taxon-name-part></tp:taxon-name> (<tp:taxon-name><tp:taxon-name-part taxon-name-part-type="family">Cuspidarioidea</tp:taxon-name-part></tp:taxon-name>) (<xref ref-type="bibr" rid="B12674995">Crouch et al. 2021</xref>, <xref ref-type="bibr" rid="B12675169">Machado and Passos 2022</xref>) — diverging from previous studies where <tp:taxon-name><tp:taxon-name-part taxon-name-part-type="family">Cuspidariidae</tp:taxon-name-part></tp:taxon-name> was recovered as the sister group of <tp:taxon-name><tp:taxon-name-part taxon-name-part-type="family">Poromyidae</tp:taxon-name-part></tp:taxon-name> (<tp:taxon-name><tp:taxon-name-part taxon-name-part-type="superfamily">Poromyoidea</tp:taxon-name-part></tp:taxon-name>) or <tp:taxon-name><tp:taxon-name-part taxon-name-part-type="family">Verticordiidae</tp:taxon-name-part></tp:taxon-name> (<tp:taxon-name><tp:taxon-name-part taxon-name-part-type="superfamily">Verticordioidea</tp:taxon-name-part></tp:taxon-name>) (<xref ref-type="bibr" rid="B12675023">Dreyer et al. 2003</xref>, <xref ref-type="bibr" rid="B12675050">Harper et al. 2006</xref>, <xref ref-type="bibr" rid="B12683318">Bieler et al. 2014</xref>, <xref ref-type="bibr" rid="B12674958">Combosch et al. 2017</xref>). These more recent findings also suggest two possible independent origins of the muscular septum in <tp:taxon-name><tp:taxon-name-part taxon-name-part-type="order">Anomalodesmata</tp:taxon-name-part></tp:taxon-name>: once in <tp:taxon-name><tp:taxon-name-part taxon-name-part-type="family">Cuspidarioidea</tp:taxon-name-part></tp:taxon-name> and once in <tp:taxon-name><tp:taxon-name-part taxon-name-part-type="superfamily">Poromyoidea</tp:taxon-name-part></tp:taxon-name> (<xref ref-type="bibr" rid="B12675169">Machado and Passos 2022</xref>), as well as a deep division into two distinct clades: (i) a non-carnivorous clade and (ii) a generally deep-water marine carnivorous lineage (<xref ref-type="bibr" rid="B12675169">Machado and Passos 2022</xref>, <xref ref-type="bibr" rid="B12675041">González-Delgado et al. 2024</xref>). Although well known for their shell features, more than 90% of <tp:taxon-name><tp:taxon-name-part taxon-name-part-type="family">Cuspidariidae</tp:taxon-name-part></tp:taxon-name> still lack detailed anatomical studies. In this regard, <italic><tp:taxon-name><tp:taxon-name-part taxon-name-part-type="genus" reg="Myonera">M.</tp:taxon-name-part> <tp:taxon-name-part taxon-name-part-type="species" reg="aleutiana">aleutiana</tp:taxon-name-part></tp:taxon-name></italic> Machado &amp; Sigwart, <bold>sp. nov.</bold> contributes additional knowledge to this key family, which is crucial for understanding the evolution of carnivorous bivalves.</p></tp:treatment-sec><ref-list><ref id="B12675050"><element-citation xmlns:xlink="http://www.w3.org/1999/xlink" publication-type="article" xlink:type="simple"><person-group person-group-type="author"><name name-style="western"><surname>Harper</surname><given-names>E. M.</given-names></name><name name-style="western"><surname>Dreyer</surname><given-names>H.</given-names></name><name name-style="western"><surname>Steiner</surname><given-names>G.</given-names></name></person-group><year>2006</year><article-title>Reconstructing the <tp:taxon-name><tp:taxon-name-part taxon-name-part-type="order">Anomalodesmata</tp:taxon-name-part></tp:taxon-name> (<tp:taxon-name><tp:taxon-name-part taxon-name-part-type="phylum">Mollusca</tp:taxon-name-part></tp:taxon-name>: <tp:taxon-name><tp:taxon-name-part taxon-name-part-type="class">Bivalvia</tp:taxon-name-part></tp:taxon-name>): morphology and molecules</article-title><source>Zoological Journal of the Linnean Society</source><volume>148</volume><issue>3</issue><fpage>395</fpage><lpage>420</lpage><pub-id pub-id-type="doi">10.1111/j.1096-3642.2006.00260.x</pub-id></element-citation></ref><ref id="B12674958"><element-citation xmlns:xlink="http://www.w3.org/1999/xlink" publication-type="article" xlink:type="simple"><person-group person-group-type="author"><name name-style="western"><surname>Combosch</surname><given-names>David J.</given-names></name><name name-style="western"><surname>Collins</surname><given-names>Timothy M.</given-names></name><name name-style="western"><surname>Glover</surname><given-names>Emily A.</given-names></name><name name-style="western"><surname>Graf</surname><given-names>Daniel L.</given-names></name><name name-style="western"><surname>Harper</surname><given-names>Elizabeth M.</given-names></name><name name-style="western"><surname>Healy</surname><given-names>John M.</given-names></name><name name-style="western"><surname>Kawauchi</surname><given-names>Gisele Y.</given-names></name><name name-style="western"><surname>Lemer</surname><given-names>Sarah</given-names></name><name name-style="western"><surname>McIntyre</surname><given-names>Erin</given-names></name><name name-style="western"><surname>Strong</surname><given-names>Ellen E.</given-names></name><name name-style="western"><surname>Taylor</surname><given-names>John D.</given-names></name><name name-style="western"><surname>Zardus</surname><given-names>John D.</given-names></name><name name-style="western"><surname>Mikkelsen</surname><given-names>Paula M.</given-names></name><name name-style="western"><surname>Giribet</surname><given-names>Gonzalo</given-names></name><name name-style="western"><surname>Bieler</surname><given-names>Rüdiger</given-names></name></person-group><year>2017</year><article-title>A family-level Tree of Life for bivalves based on a Sanger-sequencing approach</article-title><source>Molecular Phylogenetics and Evolution</source><volume>107</volume><fpage>191</fpage><lpage>208</lpage><pub-id pub-id-type="doi">10.1016/j.ympev.2016.11.003</pub-id></element-citation></ref><ref id="B12675169"><element-citation xmlns:xlink="http://www.w3.org/1999/xlink" publication-type="article" xlink:type="simple"><person-group person-group-type="author"><name name-style="western"><surname>Machado</surname><given-names>Fabrizio Marcondes</given-names></name><name name-style="western"><surname>Passos</surname><given-names>Flávio Dias</given-names></name></person-group><year>2022</year><article-title>Revisiting the morphological aspects of the <tp:taxon-name><tp:taxon-name-part taxon-name-part-type="order">Anomalodesmata</tp:taxon-name-part></tp:taxon-name> (<tp:taxon-name><tp:taxon-name-part taxon-name-part-type="phylum">Mollusca</tp:taxon-name-part></tp:taxon-name>: <tp:taxon-name><tp:taxon-name-part taxon-name-part-type="class">Bivalvia</tp:taxon-name-part></tp:taxon-name>): a phylogenetic approach</article-title><source>Invertebrate Systematics</source><volume>36</volume><issue>12</issue><fpage>1063</fpage><lpage>1098</lpage><pub-id pub-id-type="doi">10.1071/IS22028</pub-id></element-citation></ref><ref id="B12674995"><element-citation xmlns:xlink="http://www.w3.org/1999/xlink" publication-type="article" xlink:type="simple"><person-group person-group-type="author"><name name-style="western"><surname>Crouch</surname><given-names>N. M. A.</given-names></name><name name-style="western"><surname>Edie</surname><given-names>S. M.</given-names></name><name name-style="western"><surname>Collins</surname><given-names>K. S.</given-names></name><name name-style="western"><surname>Bieler</surname><given-names>R.</given-names></name><name name-style="western"><surname>Jablonski</surname><given-names>D.</given-names></name></person-group><year>2021</year><article-title>Calibrating phylogenies assuming bifurcation or budding alters inferred macroevolutionary dynamics in a densely sampled phylogeny of bivalve families</article-title><source>Proceedings of the Royal Society B, Biological Sciences</source><volume>288</volume><issue>1964</issue><fpage>1</fpage><lpage>9</lpage><pub-id pub-id-type="doi">10.1098/rspb.2021.2178</pub-id></element-citation></ref><ref id="B12675023"><element-citation xmlns:xlink="http://www.w3.org/1999/xlink" publication-type="article" xlink:type="simple"><person-group person-group-type="author"><name name-style="western"><surname>Dreyer</surname><given-names>H.</given-names></name><name name-style="western"><surname>Steiner</surname><given-names>G.</given-names></name><name name-style="western"><surname>Harper</surname><given-names>E. M.</given-names></name></person-group><year>2003</year><article-title>Molecular phylogeny of <tp:taxon-name><tp:taxon-name-part taxon-name-part-type="order">Anomalodesmata</tp:taxon-name-part></tp:taxon-name> (<tp:taxon-name><tp:taxon-name-part taxon-name-part-type="phylum">Mollusca</tp:taxon-name-part></tp:taxon-name>: <tp:taxon-name><tp:taxon-name-part taxon-name-part-type="class">Bivalvia</tp:taxon-name-part></tp:taxon-name>) inferred from 18S rRNA sequences</article-title><source>Zoological Journal of the Linnean Society</source><volume>139</volume><issue>2</issue><fpage>229</fpage><lpage>246</lpage><pub-id pub-id-type="doi">10.1046/j.1096-3642.2003.00065.x</pub-id></element-citation></ref><ref id="B12683318"><element-citation xmlns:xlink="http://www.w3.org/1999/xlink" publication-type="article" xlink:type="simple"><person-group person-group-type="author"><name name-style="western"><surname>Bieler</surname><given-names>Rüdiger</given-names></name><name name-style="western"><surname>Mikkelsen</surname><given-names>P. M.</given-names></name><name name-style="western"><surname>Collins</surname><given-names>T. M.</given-names></name><name name-style="western"><surname>Glover</surname><given-names>E. A.</given-names></name><name name-style="western"><surname>González</surname><given-names>V. L.</given-names></name><name name-style="western"><surname>Graf</surname><given-names>D. L.</given-names></name><name name-style="western"><surname>Harper</surname><given-names>E. M.</given-names></name><name name-style="western"><surname>Healy</surname><given-names>John</given-names></name><name name-style="western"><surname>Kawauchi</surname><given-names>G. Y.</given-names></name><name name-style="western"><surname>Sharma</surname><given-names>P. P.</given-names></name><name name-style="western"><surname>Staubach</surname><given-names>Sid</given-names></name><name name-style="western"><surname>Strong</surname><given-names>E. E.</given-names></name><name name-style="western"><surname>Taylor</surname><given-names>J. D.</given-names></name><name name-style="western"><surname>Tëmkin</surname><given-names>Ilya</given-names></name><name name-style="western"><surname>Zardus</surname><given-names>J. D.</given-names></name><name name-style="western"><surname>Clark</surname><given-names>Stephanie</given-names></name><name name-style="western"><surname>Guzmán</surname><given-names>Alejandra</given-names></name><name name-style="western"><surname>McIntyre</surname><given-names>Erin</given-names></name><name name-style="western"><surname>Sharp</surname><given-names>Paul</given-names></name><name name-style="western"><surname>Giribet</surname><given-names>Gonzalo</given-names></name></person-group><year>2014</year><article-title>Investigating the Bivalve Tree of Life – an exemplar-based approach combining molecular and novel morphological characters</article-title><source>Invertebrate Systematics</source><volume>28</volume><issue>1</issue><fpage>32</fpage><lpage>115</lpage><pub-id pub-id-type="doi">10.1071/IS13010</pub-id></element-citation></ref><ref id="B12675041"><element-citation xmlns:xlink="http://www.w3.org/1999/xlink" publication-type="article" xlink:type="simple"><person-group person-group-type="author"><name name-style="western"><surname>González-Delgado</surname><given-names>S.</given-names></name><name name-style="western"><surname>Rodríguez-Flores</surname><given-names>P. C.</given-names></name><name name-style="western"><surname>Giribet</surname><given-names>G.</given-names></name></person-group><year>2024</year><article-title>Testing ultraconserved elements (UCEs) for phylogenetic inference across bivalves (<tp:taxon-name><tp:taxon-name-part taxon-name-part-type="phylum">Mollusca</tp:taxon-name-part></tp:taxon-name>: <tp:taxon-name><tp:taxon-name-part taxon-name-part-type="class">Bivalvia</tp:taxon-name-part></tp:taxon-name>)</article-title><source>Molecular Phylogenetics and Evolution</source><volume>198</volume><issue>108129</issue><fpage>1</fpage><lpage>15</lpage><pub-id pub-id-type="doi">10.1016/j.ympev.2024.108129</pub-id></element-citation></ref></ref-list></tp:taxon-treatment>
