# Supplementary material for: Ocean Species Discoveries 13–27 — Taxonomic contributions to the diversity of Polychaeta, Mollusca and Crustacea
Source: Biodivers Data J. 2025 Oct 15;13:e160349. doi: 10.3897/BDJ.13.e160349 (PMC12547430; doi:10.3897/BDJ.13.e160349)
Supplement: XML Treatment for Myonera [file BDJ.13.e160349-treatment20.xml]

<!DOCTYPE tp:taxon-treatment
  PUBLIC "-//TaxonX//DTD Taxonomic Treatment Publishing DTD v0 20100105//EN" "tax-treatment-NSO.dtd">
<tp:taxon-treatment xmlns:tp="http://www.plazi.org/taxpub"><tp:treatment-meta><mixed-citation publication-type="journal"><person-group><name><surname>(SOSA)</surname><given-names>Senckenberg Ocean Species Alliance</given-names></name><name><surname>Andrade</surname><given-names>Luiz F.</given-names></name><name><surname>Boyko</surname><given-names>Christopher B.</given-names></name><name><surname>Brandt</surname><given-names>Angelika</given-names></name><name><surname>Buge</surname><given-names>Barbara</given-names></name><name><surname>Dávila Jiménez</surname><given-names>Yasmín</given-names></name><name><surname>Henseler</surname><given-names>Mats</given-names></name><name><surname>Hernández Alcántara</surname><given-names>Pablo</given-names></name><name><surname>Jóźwiak</surname><given-names>Piotr</given-names></name><name><surname>Knauber</surname><given-names>Henry</given-names></name><name><surname>Marcondes Machado</surname><given-names>Fabrizio</given-names></name><name><surname>Martínez-Muñoz</surname><given-names>Carlos A.</given-names></name><name><surname>Momtazi</surname><given-names>Farzaneh</given-names></name><name><surname>Nakadera</surname><given-names>Yumi</given-names></name><name><surname>Qiu</surname><given-names>Jian-Wen</given-names></name><name><surname>Riehl</surname><given-names>Torben</given-names></name><name><surname>Rouse</surname><given-names>Greg W.</given-names></name><name><surname>Sigwart</surname><given-names>Julia D.</given-names></name><name><surname>Sirenko</surname><given-names>Boris</given-names></name><name><surname>Souza-Filho</surname><given-names>Jesser F.</given-names></name><name><surname>Steger</surname><given-names>Jan</given-names></name><name><surname>Stępień</surname><given-names>Anna</given-names></name><name><surname>Tilic</surname><given-names>Ekin</given-names></name><name><surname>Trautwein</surname><given-names>Bianca</given-names></name><name><surname>Vončina</surname><given-names>Katarzyna</given-names></name><name><surname>Williams</surname><given-names>Jason D.</given-names></name><name><surname>Zhang</surname><given-names>Junlong</given-names></name></person-group><article-title>Ocean Species Discoveries 13–27 — Taxonomic contributions to the diversity of <tp:taxon-name><tp:taxon-name-part taxon-name-part-type="class">Polychaeta</tp:taxon-name-part></tp:taxon-name>, <tp:taxon-name><tp:taxon-name-part taxon-name-part-type="phylum">Mollusca</tp:taxon-name-part></tp:taxon-name> and <tp:taxon-name><tp:taxon-name-part taxon-name-part-type="subphylum">Crustacea</tp:taxon-name-part></tp:taxon-name></article-title><source>Biodivers Data J</source><day>15</day><month>10</month><year>2025</year><volume>13</volume><pub-id pub-id-type="doi">10.3897/BDJ.13.e160349</pub-id></mixed-citation></tp:treatment-meta><tp:nomenclature><tp:taxon-name>
              <object-id xmlns:xlink="http://www.w3.org/1999/xlink" content-type="arpha" xlink:type="simple">280FF894-AB96-5564-BD76-EFEF22B9C6CA</object-id>
              <tp:taxon-name-part taxon-name-part-type="genus">Myonera</tp:taxon-name-part>
            </tp:taxon-name><tp:taxon-authority>Dall &amp; E. A. Smith, 1886</tp:taxon-authority><tp:nomenclature-citation-list><tp:nomenclature-citation><tp:taxon-name>
                  <tp:taxon-name-part taxon-name-part-type="genus" reg="Myonera"/>
                  <tp:taxon-name-part taxon-name-part-type="species" reg="paucistriata"/>
                </tp:taxon-name><comment><bold>Type species</bold>: <italic><tp:taxon-name><tp:taxon-name-part taxon-name-part-type="genus" reg="Myonera">Myonera</tp:taxon-name-part> <tp:taxon-name-part taxon-name-part-type="species" reg="paucistriata">paucistriata</tp:taxon-name-part></tp:taxon-name></italic> Dall, 1886.</comment></tp:nomenclature-citation><tp:nomenclature-citation><tp:taxon-name>
                  <tp:taxon-name-part taxon-name-part-type="genus" reg="Myonera"/>
                  <tp:taxon-name-part taxon-name-part-type="species" reg="paucistriata"/>
                </tp:taxon-name><comment><bold>Composition</bold>: Twenty-one extant valid species, of which twenty are listed in <xref ref-type="bibr" rid="B12675490">MolluscaBase (2025)</xref> and one is newly described here. <italic><tp:taxon-name><tp:taxon-name-part taxon-name-part-type="genus" reg="Myonera">Myonera</tp:taxon-name-part> <tp:taxon-name-part taxon-name-part-type="species" reg="acutecarinata">acutecarinata</tp:taxon-name-part></tp:taxon-name></italic> (Dautzenberg &amp; H. Fischer, 1906), <italic><tp:taxon-name><tp:taxon-name-part taxon-name-part-type="genus" reg="Myonera">Myonera</tp:taxon-name-part> <tp:taxon-name-part taxon-name-part-type="species" reg="alleni">alleni</tp:taxon-name-part></tp:taxon-name></italic> Poutiers, 1995, <italic><tp:taxon-name><tp:taxon-name-part taxon-name-part-type="genus" reg="Myonera">Myonera</tp:taxon-name-part> <tp:taxon-name-part taxon-name-part-type="species" reg="angularis">angularis</tp:taxon-name-part></tp:taxon-name></italic> (Jeffreys, 1876), <italic><tp:taxon-name><tp:taxon-name-part taxon-name-part-type="genus" reg="Myonera">Myonera</tp:taxon-name-part> <tp:taxon-name-part taxon-name-part-type="species" reg="atlasiana">atlasiana</tp:taxon-name-part></tp:taxon-name></italic> Utrilla, Rueda &amp; C. Salas, 2020, <italic><tp:taxon-name><tp:taxon-name-part taxon-name-part-type="genus" reg="Myonera">Myonera</tp:taxon-name-part> <tp:taxon-name-part taxon-name-part-type="species" reg="bicarinata">bicarinata</tp:taxon-name-part></tp:taxon-name></italic> E. A. Smith, 1896, <italic><tp:taxon-name><tp:taxon-name-part taxon-name-part-type="genus" reg="Myonera">Myonera</tp:taxon-name-part> <tp:taxon-name-part taxon-name-part-type="species" reg="canariensis">canariensis</tp:taxon-name-part></tp:taxon-name></italic> (De Boer, 1985), <italic><tp:taxon-name><tp:taxon-name-part taxon-name-part-type="genus" reg="Myonera">Myonera</tp:taxon-name-part> <tp:taxon-name-part taxon-name-part-type="species" reg="dautzenbergi">dautzenbergi</tp:taxon-name-part></tp:taxon-name></italic> Prashad, 1932, <italic><tp:taxon-name><tp:taxon-name-part taxon-name-part-type="genus" reg="Myonera">Myonera</tp:taxon-name-part> <tp:taxon-name-part taxon-name-part-type="species" reg="dispar">dispar</tp:taxon-name-part></tp:taxon-name></italic> (Dall, Bartsch &amp; Rehder, 1938), <italic><tp:taxon-name><tp:taxon-name-part taxon-name-part-type="genus" reg="Myonera">Myonera</tp:taxon-name-part> <tp:taxon-name-part taxon-name-part-type="species" reg="garretti">garretti</tp:taxon-name-part></tp:taxon-name></italic> Dall, 1908, <italic><tp:taxon-name><tp:taxon-name-part taxon-name-part-type="genus" reg="Myonera">Myonera</tp:taxon-name-part> <tp:taxon-name-part taxon-name-part-type="species" reg="gigantea">gigantea</tp:taxon-name-part></tp:taxon-name></italic> (A. E. Verrill, 1884), <italic><tp:taxon-name><tp:taxon-name-part taxon-name-part-type="genus" reg="Myonera">Myonera</tp:taxon-name-part> <tp:taxon-name-part taxon-name-part-type="species" reg="kaiwa">kaiwa</tp:taxon-name-part></tp:taxon-name></italic> Oliveira &amp; Absalão, 2009, <italic><tp:taxon-name><tp:taxon-name-part taxon-name-part-type="genus" reg="Myonera">Myonera</tp:taxon-name-part> <tp:taxon-name-part taxon-name-part-type="species" reg="lamellifera">lamellifera</tp:taxon-name-part></tp:taxon-name></italic> (Dall, 1881), <italic><tp:taxon-name><tp:taxon-name-part taxon-name-part-type="genus" reg="Myonera">Myonera</tp:taxon-name-part> <tp:taxon-name-part taxon-name-part-type="species" reg="limatula">limatula</tp:taxon-name-part></tp:taxon-name></italic> (Dall, 1881), <italic><tp:taxon-name><tp:taxon-name-part taxon-name-part-type="genus" reg="Myonera">Myonera</tp:taxon-name-part> <tp:taxon-name-part taxon-name-part-type="species" reg="lischkei">lischkei</tp:taxon-name-part></tp:taxon-name></italic> (E. A. Smith, 1891), <italic><tp:taxon-name><tp:taxon-name-part taxon-name-part-type="genus" reg="Myonera">Myonera</tp:taxon-name-part> <tp:taxon-name-part taxon-name-part-type="species" reg="pailoloana">pailoloana</tp:taxon-name-part></tp:taxon-name></italic> (Dall, Bartsch &amp; Rehder, 1938), <italic><tp:taxon-name><tp:taxon-name-part taxon-name-part-type="genus" reg="Myonera">Myonera</tp:taxon-name-part> <tp:taxon-name-part taxon-name-part-type="species" reg="paucistriata">paucistriata</tp:taxon-name-part></tp:taxon-name></italic> Dall, 1886, <italic><tp:taxon-name><tp:taxon-name-part taxon-name-part-type="genus" reg="Myonera">Myonera</tp:taxon-name-part> <tp:taxon-name-part taxon-name-part-type="species" reg="pretiosa">pretiosa</tp:taxon-name-part></tp:taxon-name></italic> A. E. Verrill &amp; K. J. Bush, 1898, <italic><tp:taxon-name><tp:taxon-name-part taxon-name-part-type="genus" reg="Myonera">Myonera</tp:taxon-name-part> <tp:taxon-name-part taxon-name-part-type="species" reg="rostra">rostra</tp:taxon-name-part></tp:taxon-name></italic> Poutiers &amp; F. R. Bernard, 1995, <italic><tp:taxon-name><tp:taxon-name-part taxon-name-part-type="genus" reg="Myonera">Myonera</tp:taxon-name-part> <tp:taxon-name-part taxon-name-part-type="species" reg="sulcifera">sulcifera</tp:taxon-name-part></tp:taxon-name></italic> (Jeffreys, 1882), <italic><tp:taxon-name><tp:taxon-name-part taxon-name-part-type="genus" reg="Myonera">Myonera</tp:taxon-name-part> <tp:taxon-name-part taxon-name-part-type="species" reg="tasmanica">tasmanica</tp:taxon-name-part></tp:taxon-name></italic> (Knudsen, 1970) and <italic><tp:taxon-name><tp:taxon-name-part taxon-name-part-type="genus" reg="Myonera">Myonera</tp:taxon-name-part> <tp:taxon-name-part taxon-name-part-type="species" reg="aleutiana">aleutiana</tp:taxon-name-part></tp:taxon-name></italic> Machado &amp; Sigwart, <bold>sp. nov.</bold></comment></tp:nomenclature-citation></tp:nomenclature-citation-list></tp:nomenclature><tp:treatment-sec sec-type="Diagnosis"><title>Diagnosis</title><p>Shell small to medium size (3.5 to 24 mm in length), thin, fragile, outline variable, inequilateral, rostrate (mostly) or posterior end truncate, usually inflated, right valve generally larger than left, with margins overlapping. Externally with concentric and/or radial ornamentation, usually covering the entire shell, starting from the umbones. Hinge plate feeble, edentate in both valves. Ligament internal, resilifer posteriorly pointed or nearly vertical; presence of lithodesma. Labial palps small. Muscular septum usually with four pairs of pores (after <xref ref-type="bibr" rid="B12675059">Knudsen (1970)</xref>, <xref ref-type="bibr" rid="B12674880">Allen and Morgan (1981)</xref>, <xref ref-type="bibr" rid="B12675581">Poutiers and Bernard (1995)</xref> and <xref ref-type="bibr" rid="B12674928">Coan and Valentich-Scott (2012)</xref>).</p></tp:treatment-sec><ref-list><ref id="B12675490"><element-citation xmlns:xlink="http://www.w3.org/1999/xlink" publication-type="website" xlink:type="simple"><person-group person-group-type="editor"><name name-style="western"><surname>MolluscaBase</surname></name></person-group><article-title>MolluscaBase. <italic>Myonera</italic> Dall &amp; E. A. Smith, 1886.</article-title><uri xlink:type="simple">https://www.marinespecies.org/aphia.php?p=taxdetails&amp;id=137860</uri><date-in-citation content-type="access-date">2025-03-10T00:28:38+00:00</date-in-citation></element-citation></ref><ref id="B12675059"><element-citation xmlns:xlink="http://www.w3.org/1999/xlink" publication-type="article" xlink:type="simple"><person-group person-group-type="author"><name name-style="western"><surname>Knudsen</surname><given-names>J.</given-names></name></person-group><year>1970</year><article-title>The systematics and biology of abyssal and hadal <tp:taxon-name><tp:taxon-name-part taxon-name-part-type="class">Bivalvia</tp:taxon-name-part></tp:taxon-name></article-title><source>Galathea Reports</source><volume>11</volume><fpage>7</fpage><lpage>238, pls 1-20</lpage><uri xlink:type="simple">https://samlinger.snm.ku.dk/en/library/library-of-the-natural-history-museum-of-denmark/galathea-report-1957-2005</uri></element-citation></ref><ref id="B12674880"><element-citation xmlns:xlink="http://www.w3.org/1999/xlink" publication-type="article" xlink:type="simple"><person-group person-group-type="author"><name name-style="western"><surname>Allen</surname><given-names>J. A.</given-names></name><name name-style="western"><surname>Morgan</surname><given-names>R. E.</given-names></name></person-group><year>1981</year><article-title>The functional morphology of Atlantic deep water species of the families <tp:taxon-name><tp:taxon-name-part taxon-name-part-type="family">Cuspidariidae</tp:taxon-name-part></tp:taxon-name> and <tp:taxon-name><tp:taxon-name-part taxon-name-part-type="family">Poromyidae</tp:taxon-name-part></tp:taxon-name> (<tp:taxon-name><tp:taxon-name-part taxon-name-part-type="class">Bivalvia</tp:taxon-name-part></tp:taxon-name>): an analysis of the evolution of the septibranch condition</article-title><source>Philosophical Transactions of the Royal Society of London, Series B, Biological Sciences</source><volume>294</volume><issue>1073</issue><fpage>413</fpage><lpage>546</lpage><pub-id pub-id-type="doi">10.1098/rstb.1981.0117</pub-id></element-citation></ref><ref id="B12675581"><element-citation xmlns:xlink="http://www.w3.org/1999/xlink" publication-type="article" xlink:type="simple"><person-group person-group-type="author"><name name-style="western"><surname>Poutiers</surname><given-names>J. M.</given-names></name><name name-style="western"><surname>Bernard</surname><given-names>F. R.</given-names></name></person-group><year>1995</year><article-title>Carnivorous bivalve molluscs (<tp:taxon-name><tp:taxon-name-part taxon-name-part-type="order">Anomalodesmata</tp:taxon-name-part></tp:taxon-name>) from the tropical western Pacific Ocean, with a proposed classification and a catalogue of recent species. In: Résultats des Campagnes Musorstom, Vol. 14. (Ed. Bouchet P)</article-title><source>Mémoires du Muséum National d’Histoire Naturelle</source><volume>167</volume><fpage>107</fpage><lpage>187</lpage><uri xlink:type="simple">https://www.biodiversitylibrary.org/part/288159</uri></element-citation></ref><ref id="B12674928"><element-citation xmlns:xlink="http://www.w3.org/1999/xlink" publication-type="book" xlink:type="simple"><person-group person-group-type="author"><name name-style="western"><surname>Coan</surname><given-names>E. V.</given-names></name><name name-style="western"><surname>Valentich-Scott</surname><given-names>P.</given-names></name></person-group><year>2012</year><source>Bivalve Seashells of Tropical West America: Marine Bivalve Mollusks from Baja California to Northern Peru</source><publisher-name>Santa Barbara Museum of Natural History Monographs No. 6</publisher-name><publisher-loc>Santa Barbara, CA</publisher-loc><uri xlink:type="simple">https://www.researchgate.net/publication/256082346</uri></element-citation></ref></ref-list></tp:taxon-treatment>
