# Supplementary material for: Ocean Species Discoveries 13–27 — Taxonomic contributions to the diversity of Polychaeta, Mollusca and Crustacea
Source: Biodivers Data J. 2025 Oct 15;13:e160349. doi: 10.3897/BDJ.13.e160349 (PMC12547430; doi:10.3897/BDJ.13.e160349)
Supplement: XML Treatment for Metharpinia [file BDJ.13.e160349-treatment21.xml]

<!DOCTYPE tp:taxon-treatment
  PUBLIC "-//TaxonX//DTD Taxonomic Treatment Publishing DTD v0 20100105//EN" "tax-treatment-NSO.dtd">
<tp:taxon-treatment xmlns:tp="http://www.plazi.org/taxpub"><tp:treatment-meta><mixed-citation publication-type="journal"><person-group><name><surname>(SOSA)</surname><given-names>Senckenberg Ocean Species Alliance</given-names></name><name><surname>Andrade</surname><given-names>Luiz F.</given-names></name><name><surname>Boyko</surname><given-names>Christopher B.</given-names></name><name><surname>Brandt</surname><given-names>Angelika</given-names></name><name><surname>Buge</surname><given-names>Barbara</given-names></name><name><surname>Dávila Jiménez</surname><given-names>Yasmín</given-names></name><name><surname>Henseler</surname><given-names>Mats</given-names></name><name><surname>Hernández Alcántara</surname><given-names>Pablo</given-names></name><name><surname>Jóźwiak</surname><given-names>Piotr</given-names></name><name><surname>Knauber</surname><given-names>Henry</given-names></name><name><surname>Marcondes Machado</surname><given-names>Fabrizio</given-names></name><name><surname>Martínez-Muñoz</surname><given-names>Carlos A.</given-names></name><name><surname>Momtazi</surname><given-names>Farzaneh</given-names></name><name><surname>Nakadera</surname><given-names>Yumi</given-names></name><name><surname>Qiu</surname><given-names>Jian-Wen</given-names></name><name><surname>Riehl</surname><given-names>Torben</given-names></name><name><surname>Rouse</surname><given-names>Greg W.</given-names></name><name><surname>Sigwart</surname><given-names>Julia D.</given-names></name><name><surname>Sirenko</surname><given-names>Boris</given-names></name><name><surname>Souza-Filho</surname><given-names>Jesser F.</given-names></name><name><surname>Steger</surname><given-names>Jan</given-names></name><name><surname>Stępień</surname><given-names>Anna</given-names></name><name><surname>Tilic</surname><given-names>Ekin</given-names></name><name><surname>Trautwein</surname><given-names>Bianca</given-names></name><name><surname>Vončina</surname><given-names>Katarzyna</given-names></name><name><surname>Williams</surname><given-names>Jason D.</given-names></name><name><surname>Zhang</surname><given-names>Junlong</given-names></name></person-group><article-title>Ocean Species Discoveries 13–27 — Taxonomic contributions to the diversity of <tp:taxon-name><tp:taxon-name-part taxon-name-part-type="class">Polychaeta</tp:taxon-name-part></tp:taxon-name>, <tp:taxon-name><tp:taxon-name-part taxon-name-part-type="phylum">Mollusca</tp:taxon-name-part></tp:taxon-name> and <tp:taxon-name><tp:taxon-name-part taxon-name-part-type="subphylum">Crustacea</tp:taxon-name-part></tp:taxon-name></article-title><source>Biodivers Data J</source><day>15</day><month>10</month><year>2025</year><volume>13</volume><pub-id pub-id-type="doi">10.3897/BDJ.13.e160349</pub-id></mixed-citation></tp:treatment-meta><tp:nomenclature><tp:taxon-name>
              <object-id xmlns:xlink="http://www.w3.org/1999/xlink" content-type="arpha" xlink:type="simple">5D82CA95-B1DC-5536-B799-BCDEACE29AFD</object-id>
              <tp:taxon-name-part taxon-name-part-type="genus">Metharpinia</tp:taxon-name-part>
            </tp:taxon-name><tp:taxon-authority>Schellenberg, 1931</tp:taxon-authority><tp:nomenclature-citation-list><tp:nomenclature-citation><tp:taxon-name>
                  <tp:taxon-name-part taxon-name-part-type="genus" reg="Metharpinia"/>
                  <tp:taxon-name-part taxon-name-part-type="genus" reg="longirostris"/>
                </tp:taxon-name><comment><bold>Type species</bold>: <italic><tp:taxon-name><tp:taxon-name-part taxon-name-part-type="genus" reg="Metharpinia">Metharpinia</tp:taxon-name-part> <tp:taxon-name-part taxon-name-part-type="species" reg="longirostris">longirostris</tp:taxon-name-part></tp:taxon-name></italic> Schellenberg, 1931 (type by subsequent designation).</comment></tp:nomenclature-citation><tp:nomenclature-citation><tp:taxon-name>
                  <tp:taxon-name-part taxon-name-part-type="genus" reg="Metharpinia"/>
                  <tp:taxon-name-part taxon-name-part-type="genus" reg="longirostris"/>
                </tp:taxon-name><comment><bold>Composition</bold>: Eleven valid species. <italic><tp:taxon-name><tp:taxon-name-part taxon-name-part-type="genus" reg="Metharpinia">Metharpinia</tp:taxon-name-part> <tp:taxon-name-part taxon-name-part-type="species" reg="coronadoi">coronadoi</tp:taxon-name-part></tp:taxon-name></italic> J.L. Barnard, 1980, <italic><tp:taxon-name><tp:taxon-name-part taxon-name-part-type="genus" reg="Metharpinia">Metharpinia</tp:taxon-name-part> <tp:taxon-name-part taxon-name-part-type="species" reg="dentiurosoma">dentiurosoma</tp:taxon-name-part></tp:taxon-name></italic> Alonso de Pina, 2003, <italic><tp:taxon-name><tp:taxon-name-part taxon-name-part-type="genus" reg="Metharpinia">Metharpinia</tp:taxon-name-part> <tp:taxon-name-part taxon-name-part-type="species" reg="floridana">floridana</tp:taxon-name-part></tp:taxon-name></italic> (Shoemaker, 1933), <italic><tp:taxon-name><tp:taxon-name-part taxon-name-part-type="genus" reg="Metharpinia">Metharpinia</tp:taxon-name-part> <tp:taxon-name-part taxon-name-part-type="species" reg="grandirama">grandirama</tp:taxon-name-part></tp:taxon-name></italic> Alonso de Pina, 2003, <italic><tp:taxon-name><tp:taxon-name-part taxon-name-part-type="genus" reg="Metharpinia">Metharpinia</tp:taxon-name-part> <tp:taxon-name-part taxon-name-part-type="species" reg="iado">iado</tp:taxon-name-part></tp:taxon-name></italic> Alonso de Pina, 2003, <italic><tp:taxon-name><tp:taxon-name-part taxon-name-part-type="genus" reg="Metharpinia">Metharpinia</tp:taxon-name-part> <tp:taxon-name-part taxon-name-part-type="species" reg="jonesi">jonesi</tp:taxon-name-part></tp:taxon-name></italic> (J.L. Barnard, 1963), <italic><tp:taxon-name><tp:taxon-name-part taxon-name-part-type="genus" reg="Metharpinia">Metharpinia</tp:taxon-name-part> <tp:taxon-name-part taxon-name-part-type="species" reg="longirostris">longirostris</tp:taxon-name-part></tp:taxon-name></italic> Schellenberg, 1931, <italic><tp:taxon-name><tp:taxon-name-part taxon-name-part-type="genus" reg="Metharpinia">Metharpinia</tp:taxon-name-part> <tp:taxon-name-part taxon-name-part-type="species" reg="oripacifica">oripacifica</tp:taxon-name-part></tp:taxon-name></italic> J.L. Barnard, 1980, <italic><tp:taxon-name><tp:taxon-name-part taxon-name-part-type="genus" reg="Metharpinia">Metharpinia</tp:taxon-name-part> <tp:taxon-name-part taxon-name-part-type="species" reg="protuberantis">protuberantis</tp:taxon-name-part></tp:taxon-name></italic> Alonso de Pina, 2001, <italic><tp:taxon-name><tp:taxon-name-part taxon-name-part-type="genus" reg="Metharpinia">Metharpinia</tp:taxon-name-part> <tp:taxon-name-part taxon-name-part-type="species" reg="taylorae">taylorae</tp:taxon-name-part></tp:taxon-name></italic> Andrade, Johnsson &amp; Senna, 2015 and <italic><tp:taxon-name><tp:taxon-name-part taxon-name-part-type="genus" reg="Metharpinia">Metharpinia</tp:taxon-name-part> <tp:taxon-name-part taxon-name-part-type="species" reg="hirsuta">hirsuta</tp:taxon-name-part></tp:taxon-name></italic> Souza-Filho &amp; Andrade, <bold>sp. nov.</bold></comment></tp:nomenclature-citation></tp:nomenclature-citation-list></tp:nomenclature><tp:treatment-sec sec-type="Diagnosis"><title>Diagnosis</title><p>Rostrum constricted. Eyes present. Antenna 1 article 2 elongate or of medium length, ventral setae proximally placed. Antenna 2 article 1 not ensiform, facial stout setae on article 4 in two or more rows, article 5 ordinary in size. Right mandibular incisor with 2–3 teeth; molar not triturative, with four or more splayed stout setae; palpar hump small, apex of palp article 3 oblique. Maxilla 1 inner plate with 3–4 setae, palp 2‑articulate. Maxilliped ordinary, apex of palp article 3 weakly protuberant, article 4 elongate, apical nail distinct, partially fused. Gnathopods 1–2 ordinary, small, similar; carpus with ordinary length to elongate, free, without eusirid attachment; propodus ordinary, ovatorectangular, poorly setose anteriorly; palm acute. Pereopods 3–4 carpus with posteroproximal setae; propodus with stout facial setae. Pereopod 5–6 basis, merus and carpus broad. Pereopod 7 ischium and dactylus ordinary. Epimeral plate 3 ordinary, bearing four or more long setae. Uropods 1–2, one or more rami with subapical stout setae or nails. Uropod 3 at least one of rami longer than peduncle; outer ramus 2‑articulate, article 2 with 2–3 apical setae. Diagnosis amended from <xref ref-type="bibr" rid="B12498223">Andrade and Senna (2020)</xref>.</p></tp:treatment-sec><ref-list><ref id="B12498223"><element-citation xmlns:xlink="http://www.w3.org/1999/xlink" publication-type="article" xlink:type="simple"><person-group person-group-type="author"><name name-style="western"><surname>Andrade</surname><given-names>L. F.</given-names></name><name name-style="western"><surname>Senna</surname><given-names>A. R.</given-names></name></person-group><year>2020</year><article-title>New and additional records of <italic><tp:taxon-name><tp:taxon-name-part taxon-name-part-type="genus" reg="Metharpinia">Metharpinia</tp:taxon-name-part></tp:taxon-name></italic> Schellenberg, 1931 and <italic><tp:taxon-name><tp:taxon-name-part taxon-name-part-type="genus" reg="Microphoxus">Microphoxus</tp:taxon-name-part></tp:taxon-name></italic> Barnard, 1960 (<tp:taxon-name><tp:taxon-name-part taxon-name-part-type="subphylum">Crustacea</tp:taxon-name-part></tp:taxon-name>: <tp:taxon-name><tp:taxon-name-part taxon-name-part-type="order">Amphipoda</tp:taxon-name-part></tp:taxon-name>: <tp:taxon-name><tp:taxon-name-part taxon-name-part-type="family">Phoxocephalidae</tp:taxon-name-part></tp:taxon-name>) from Brazilian waters</article-title><source>Papéis Avulsos de Zoologia</source><volume>60</volume><issue>e20206022</issue><pub-id pub-id-type="doi">10.11606/1807-0205/2020.60.22</pub-id></element-citation></ref></ref-list></tp:taxon-treatment>
