# Supplementary material for: Ocean Species Discoveries 13–27 — Taxonomic contributions to the diversity of Polychaeta, Mollusca and Crustacea
Source: Biodivers Data J. 2025 Oct 15;13:e160349. doi: 10.3897/BDJ.13.e160349 (PMC12547430; doi:10.3897/BDJ.13.e160349)
Supplement: XML Treatment for Bopyridae [file BDJ.13.e160349-treatment22.xml]

<!DOCTYPE tp:taxon-treatment
  PUBLIC "-//TaxonX//DTD Taxonomic Treatment Publishing DTD v0 20100105//EN" "tax-treatment-NSO.dtd">
<tp:taxon-treatment xmlns:tp="http://www.plazi.org/taxpub"><tp:treatment-meta><mixed-citation publication-type="journal"><person-group><name><surname>(SOSA)</surname><given-names>Senckenberg Ocean Species Alliance</given-names></name><name><surname>Andrade</surname><given-names>Luiz F.</given-names></name><name><surname>Boyko</surname><given-names>Christopher B.</given-names></name><name><surname>Brandt</surname><given-names>Angelika</given-names></name><name><surname>Buge</surname><given-names>Barbara</given-names></name><name><surname>Dávila Jiménez</surname><given-names>Yasmín</given-names></name><name><surname>Henseler</surname><given-names>Mats</given-names></name><name><surname>Hernández Alcántara</surname><given-names>Pablo</given-names></name><name><surname>Jóźwiak</surname><given-names>Piotr</given-names></name><name><surname>Knauber</surname><given-names>Henry</given-names></name><name><surname>Marcondes Machado</surname><given-names>Fabrizio</given-names></name><name><surname>Martínez-Muñoz</surname><given-names>Carlos A.</given-names></name><name><surname>Momtazi</surname><given-names>Farzaneh</given-names></name><name><surname>Nakadera</surname><given-names>Yumi</given-names></name><name><surname>Qiu</surname><given-names>Jian-Wen</given-names></name><name><surname>Riehl</surname><given-names>Torben</given-names></name><name><surname>Rouse</surname><given-names>Greg W.</given-names></name><name><surname>Sigwart</surname><given-names>Julia D.</given-names></name><name><surname>Sirenko</surname><given-names>Boris</given-names></name><name><surname>Souza-Filho</surname><given-names>Jesser F.</given-names></name><name><surname>Steger</surname><given-names>Jan</given-names></name><name><surname>Stępień</surname><given-names>Anna</given-names></name><name><surname>Tilic</surname><given-names>Ekin</given-names></name><name><surname>Trautwein</surname><given-names>Bianca</given-names></name><name><surname>Vončina</surname><given-names>Katarzyna</given-names></name><name><surname>Williams</surname><given-names>Jason D.</given-names></name><name><surname>Zhang</surname><given-names>Junlong</given-names></name></person-group><article-title>Ocean Species Discoveries 13–27 — Taxonomic contributions to the diversity of <tp:taxon-name><tp:taxon-name-part taxon-name-part-type="class">Polychaeta</tp:taxon-name-part></tp:taxon-name>, <tp:taxon-name><tp:taxon-name-part taxon-name-part-type="phylum">Mollusca</tp:taxon-name-part></tp:taxon-name> and <tp:taxon-name><tp:taxon-name-part taxon-name-part-type="subphylum">Crustacea</tp:taxon-name-part></tp:taxon-name></article-title><source>Biodivers Data J</source><day>15</day><month>10</month><year>2025</year><volume>13</volume><pub-id pub-id-type="doi">10.3897/BDJ.13.e160349</pub-id></mixed-citation></tp:treatment-meta><tp:nomenclature><tp:taxon-name>
              <object-id xmlns:xlink="http://www.w3.org/1999/xlink" content-type="arpha" xlink:type="simple">59535698-F115-51F1-B514-0E12BEE8F2FB</object-id>
              <tp:taxon-name-part taxon-name-part-type="family">Bopyridae</tp:taxon-name-part>
            </tp:taxon-name><tp:taxon-authority>Rafinesque, 1815</tp:taxon-authority></tp:nomenclature><tp:treatment-sec sec-type="Parasite of"><title>Parasite of</title><p>Eucalliacid shrimp (<tp:taxon-name><tp:taxon-name-part taxon-name-part-type="infraorder">Axiidea</tp:taxon-name-part></tp:taxon-name>, <tp:taxon-name><tp:taxon-name-part taxon-name-part-type="family">Eucalliacidae</tp:taxon-name-part></tp:taxon-name>). Including <italic><tp:taxon-name><tp:taxon-name-part taxon-name-part-type="genus" reg="Zeaione">Zeaione</tp:taxon-name-part> <tp:taxon-name-part taxon-name-part-type="species" reg="everta">everta</tp:taxon-name-part></tp:taxon-name></italic> <bold>gen. et sp. nov.</bold>, there are now 20 recent species of bopyrid isopods known to parasitise axiidean shrimp worldwide as ectoparasites (<xref ref-type="bibr" rid="B12524717">Markham 2001</xref>, <xref ref-type="bibr" rid="B12524657">An et al. 2009</xref>, <xref ref-type="bibr" rid="B12524506">Boyko et al. 2017</xref>, <xref ref-type="bibr" rid="B12524743">Romero-Rodríguez and Álvarez 2025</xref>, this work) and one fossil undescribed species (<xref ref-type="bibr" rid="B12524675">Franţescu 2014</xref>) (Table <xref ref-type="table" rid="T12524810">6</xref>) which could belong to either <tp:taxon-name><tp:taxon-name-part taxon-name-part-type="family">Bopyridae</tp:taxon-name-part></tp:taxon-name> or <tp:taxon-name><tp:taxon-name-part taxon-name-part-type="family">Ionidae</tp:taxon-name-part></tp:taxon-name>. Bopyrids on axiidean shrimp have been poorly studied when compared to those on upogebiids (see, for example, <xref ref-type="bibr" rid="B12524717">Markham (2001)</xref>) and are in need of more intensive sampling and study. Seven species of <tp:taxon-name><tp:taxon-name-part taxon-name-part-type="family">Ionidae</tp:taxon-name-part></tp:taxon-name> are known from axiidean hosts; these have been reviewed by <xref ref-type="bibr" rid="B12524517">Hernáez et al. (2023)</xref>.</p></tp:treatment-sec><tp:treatment-sec><!--Section generated to contain objects referenced in tp:taxon-treatment.--><table-wrap id="T12524810" position="float" orientation="portrait"><label>Table 6.</label><caption><p>List of all known bopyrids (<tp:taxon-name><tp:taxon-name-part taxon-name-part-type="family">Bopyridae</tp:taxon-name-part></tp:taxon-name>, <tp:taxon-name><tp:taxon-name-part taxon-name-part-type="subfamily">Keponinae</tp:taxon-name-part></tp:taxon-name> and <tp:taxon-name><tp:taxon-name-part taxon-name-part-type="subfamily">Pseudioninae</tp:taxon-name-part></tp:taxon-name>) found on hosts in <tp:taxon-name><tp:taxon-name-part taxon-name-part-type="order">Decapoda</tp:taxon-name-part></tp:taxon-name>, <tp:taxon-name><tp:taxon-name-part taxon-name-part-type="infraorder">Axiidea</tp:taxon-name-part></tp:taxon-name> (host and parasite taxonomy updated from <xref ref-type="bibr" rid="B12524717">Markham (2001)</xref>).</p><p><xref ref-type="bibr" rid="B12524717">Markham (2001)</xref>, Table 1, listed the axiidean <italic><tp:taxon-name><tp:taxon-name-part taxon-name-part-type="genus" reg="Callichirus">Callichirus</tp:taxon-name-part> <tp:taxon-name-part taxon-name-part-type="species" reg="tyrrhea">tyrrhea</tp:taxon-name-part></tp:taxon-name></italic> [<italic>sic</italic>] (= <italic><tp:taxon-name><tp:taxon-name-part taxon-name-part-type="genus" reg="Gilvossius">Gilvossius</tp:taxon-name-part> <tp:taxon-name-part taxon-name-part-type="species" reg="tyrrhenus">tyrrhenus</tp:taxon-name-part></tp:taxon-name></italic> (Petagna, 1792)) as a host of <italic><tp:taxon-name><tp:taxon-name-part taxon-name-part-type="genus" reg="Gyge">Gyge</tp:taxon-name-part> <tp:taxon-name-part taxon-name-part-type="species" reg="branchialis">branchialis</tp:taxon-name-part></tp:taxon-name></italic> Cornalia &amp; Panceri, 1861 (<tp:taxon-name><tp:taxon-name-part taxon-name-part-type="subfamily">Pseudioninae</tp:taxon-name-part></tp:taxon-name>) in the North Sea, purportedly based on data from <xref ref-type="bibr" rid="B12524684">Le Sueur (1954)</xref>, but this is incorrect. <xref ref-type="bibr" rid="B12524684">Le Sueur (1954)</xref>, p. 216, listed <italic><tp:taxon-name><tp:taxon-name-part taxon-name-part-type="genus" reg="Upogebia">Upogebia</tp:taxon-name-part></tp:taxon-name></italic> sp. as the only host for this bopyrid and in <xref ref-type="bibr" rid="B12524717">Markham (2001)</xref>, Table 2, the only species of bopyrid listed as being found on this host was <italic><tp:taxon-name><tp:taxon-name-part taxon-name-part-type="genus" reg="Ione">Ione</tp:taxon-name-part> <tp:taxon-name-part taxon-name-part-type="species" reg="thoracica">thoracica</tp:taxon-name-part></tp:taxon-name></italic> (Montagu, 1808) (<tp:taxon-name><tp:taxon-name-part taxon-name-part-type="family">Ionidae</tp:taxon-name-part></tp:taxon-name>). There are no records of <italic><tp:taxon-name><tp:taxon-name-part taxon-name-part-type="genus" reg="Gyge">G.</tp:taxon-name-part> <tp:taxon-name-part taxon-name-part-type="species" reg="branchialis">branchialis</tp:taxon-name-part></tp:taxon-name></italic> occurring on an axiidean host.</p></caption><table rules="all" border="1"><tbody><tr><td rowspan="1" colspan="1">Bopyrid Species</td><td rowspan="1" colspan="1">Bopyrid Subfamily</td><td rowspan="1" colspan="1">Host Species - Family</td><td rowspan="1" colspan="1">Locality</td><td rowspan="1" colspan="1">References</td></tr><tr><td rowspan="1" colspan="1"><italic><tp:taxon-name><tp:taxon-name-part taxon-name-part-type="genus" reg="Acrobelione">Acrobelione</tp:taxon-name-part> <tp:taxon-name-part taxon-name-part-type="species" reg="reverberii">reverberii</tp:taxon-name-part></tp:taxon-name></italic> (Restivo, 1970)</td><td rowspan="1" colspan="1">
              <tp:taxon-name>
                <tp:taxon-name-part taxon-name-part-type="subfamily">Pseudioninae</tp:taxon-name-part>
              </tp:taxon-name>
            </td><td rowspan="1" colspan="1"><italic><tp:taxon-name><tp:taxon-name-part taxon-name-part-type="genus" reg="Necallianassa">Necallianassa</tp:taxon-name-part> <tp:taxon-name-part taxon-name-part-type="species" reg="truncata">truncata</tp:taxon-name-part></tp:taxon-name></italic> (Giard &amp; Bonnier, 1890) - <tp:taxon-name><tp:taxon-name-part taxon-name-part-type="family">Callianassidae</tp:taxon-name-part></tp:taxon-name></td><td rowspan="1" colspan="1">Italy</td><td rowspan="1" colspan="1"><xref ref-type="bibr" rid="B12524717">Markham (2001)</xref>, <xref ref-type="bibr" rid="B12524506">Boyko et al. (2017)</xref></td></tr><tr><td rowspan="1" colspan="1"><italic><tp:taxon-name><tp:taxon-name-part taxon-name-part-type="genus" reg="Castrione">Castrione</tp:taxon-name-part> <tp:taxon-name-part taxon-name-part-type="species" reg="digiticaudata">digiticaudata</tp:taxon-name-part></tp:taxon-name></italic> Markham, 1995</td><td rowspan="1" colspan="1">
              <tp:taxon-name>
                <tp:taxon-name-part taxon-name-part-type="subfamily">Keponinae</tp:taxon-name-part>
              </tp:taxon-name>
            </td><td rowspan="1" colspan="1"><italic><tp:taxon-name><tp:taxon-name-part taxon-name-part-type="genus" reg="Marcusiaxius">Marcusiaxius</tp:taxon-name-part> <tp:taxon-name-part taxon-name-part-type="species" reg="wamsoi">wamsoi</tp:taxon-name-part></tp:taxon-name></italic> Poore, 1997 - <tp:taxon-name><tp:taxon-name-part taxon-name-part-type="family">Micheleidae</tp:taxon-name-part></tp:taxon-name></td><td rowspan="1" colspan="1">Irian Jaya (Papua)</td><td rowspan="1" colspan="1">
              <xref ref-type="bibr" rid="B12524717">Markham (2001)</xref>
            </td></tr><tr><td rowspan="1" colspan="1"><italic><tp:taxon-name><tp:taxon-name-part taxon-name-part-type="genus" reg="Castrione">Castrione</tp:taxon-name-part> <tp:taxon-name-part taxon-name-part-type="species" reg="longicaudata">longicaudata</tp:taxon-name-part></tp:taxon-name></italic> Brasil Lima, 1980</td><td rowspan="1" colspan="1">
              <tp:taxon-name>
                <tp:taxon-name-part taxon-name-part-type="subfamily">Keponinae</tp:taxon-name-part>
              </tp:taxon-name>
            </td><td rowspan="1" colspan="1"><italic><tp:taxon-name><tp:taxon-name-part taxon-name-part-type="genus" reg="Marcusiaxius">Marcusiaxius</tp:taxon-name-part> <tp:taxon-name-part taxon-name-part-type="species" reg="lemoscastroi">lemoscastroi</tp:taxon-name-part></tp:taxon-name></italic> Rodrigues &amp; de Carvalho, 1972 - <tp:taxon-name><tp:taxon-name-part taxon-name-part-type="family">Micheleidae</tp:taxon-name-part></tp:taxon-name></td><td rowspan="1" colspan="1">Brazil</td><td rowspan="1" colspan="1">
              <xref ref-type="bibr" rid="B12524717">Markham (2001)</xref>
            </td></tr><tr><td rowspan="1" colspan="1"><italic><tp:taxon-name><tp:taxon-name-part taxon-name-part-type="genus" reg="Castrione">Castrione</tp:taxon-name-part> <tp:taxon-name-part taxon-name-part-type="species" reg="longicaudata">longicaudata</tp:taxon-name-part></tp:taxon-name></italic> Brasil Lima, 1980</td><td rowspan="1" colspan="1">
              <tp:taxon-name>
                <tp:taxon-name-part taxon-name-part-type="subfamily">Keponinae</tp:taxon-name-part>
              </tp:taxon-name>
            </td><td rowspan="1" colspan="1"><italic><tp:taxon-name><tp:taxon-name-part taxon-name-part-type="genus" reg="Meticonaxius">Meticonaxius</tp:taxon-name-part></tp:taxon-name></italic> sp. - <tp:taxon-name><tp:taxon-name-part taxon-name-part-type="family">Micheleidae</tp:taxon-name-part></tp:taxon-name></td><td rowspan="1" colspan="1">Brazil</td><td rowspan="1" colspan="1">
              <xref ref-type="bibr" rid="B12524717">Markham (2001)</xref>
            </td></tr><tr><td rowspan="1" colspan="1">
              <italic>
                <tp:taxon-name><tp:taxon-name-part taxon-name-part-type="genus" reg="Zeaione">Zeaione</tp:taxon-name-part> <tp:taxon-name-part taxon-name-part-type="species" reg="everta">everta</tp:taxon-name-part></tp:taxon-name>
              </italic>
              <bold>gen. et sp. nov.</bold>
            </td><td rowspan="1" colspan="1">
              <tp:taxon-name>
                <tp:taxon-name-part taxon-name-part-type="subfamily">Pseudioninae</tp:taxon-name-part>
              </tp:taxon-name>
            </td><td rowspan="1" colspan="1"><italic><tp:taxon-name><tp:taxon-name-part taxon-name-part-type="genus" reg="Eucalliaxiopsis">Eucalliaxiopsis</tp:taxon-name-part> <tp:taxon-name-part taxon-name-part-type="species" reg="aequimana">aequimana</tp:taxon-name-part></tp:taxon-name></italic> (Baker, 1907) - <tp:taxon-name><tp:taxon-name-part taxon-name-part-type="family">Eucalliacidae</tp:taxon-name-part></tp:taxon-name></td><td rowspan="1" colspan="1">Victoria, Australia</td><td rowspan="1" colspan="1">herein</td></tr><tr><td rowspan="1" colspan="1"><italic><tp:taxon-name><tp:taxon-name-part taxon-name-part-type="genus" reg="Gigantione">Gigantione</tp:taxon-name-part> <tp:taxon-name-part taxon-name-part-type="species" reg="elconaxii">elconaxii</tp:taxon-name-part></tp:taxon-name></italic> Markham, 1994</td><td rowspan="1" colspan="1">
              <tp:taxon-name>
                <tp:taxon-name-part taxon-name-part-type="subfamily">Pseudioninae</tp:taxon-name-part>
              </tp:taxon-name>
            </td><td rowspan="1" colspan="1"><italic><tp:taxon-name><tp:taxon-name-part taxon-name-part-type="genus" reg="Eiconaxius">Eiconaxius</tp:taxon-name-part></tp:taxon-name></italic> sp. – <tp:taxon-name><tp:taxon-name-part taxon-name-part-type="family">Axiidae</tp:taxon-name-part></tp:taxon-name></td><td rowspan="1" colspan="1">New Caledonia</td><td rowspan="1" colspan="1">
              <xref ref-type="bibr" rid="B12524717">Markham (2001)</xref>
            </td></tr><tr><td rowspan="1" colspan="1"><italic><tp:taxon-name><tp:taxon-name-part taxon-name-part-type="genus" reg="Gigantione">Gigantione</tp:taxon-name-part> <tp:taxon-name-part taxon-name-part-type="species" reg="pikei">pikei</tp:taxon-name-part></tp:taxon-name></italic> Page, 1985</td><td rowspan="1" colspan="1">
              <tp:taxon-name>
                <tp:taxon-name-part taxon-name-part-type="subfamily">Pseudioninae</tp:taxon-name-part>
              </tp:taxon-name>
            </td><td rowspan="1" colspan="1"><italic><tp:taxon-name><tp:taxon-name-part taxon-name-part-type="genus" reg="Axiopsis">Axiopsis</tp:taxon-name-part></tp:taxon-name></italic> sp. - <tp:taxon-name><tp:taxon-name-part taxon-name-part-type="family">Axiidae</tp:taxon-name-part></tp:taxon-name></td><td rowspan="1" colspan="1">New Zealand</td><td rowspan="1" colspan="1">
              <xref ref-type="bibr" rid="B12524717">Markham (2001)</xref>
            </td></tr><tr><td rowspan="1" colspan="1"><italic><tp:taxon-name><tp:taxon-name-part taxon-name-part-type="genus" reg="Gigantione">Gigantione</tp:taxon-name-part> <tp:taxon-name-part taxon-name-part-type="species" reg="uberlackerae">uberlackerae</tp:taxon-name-part></tp:taxon-name></italic> Adkison, 1984</td><td rowspan="1" colspan="1">
              <tp:taxon-name>
                <tp:taxon-name-part taxon-name-part-type="subfamily">Pseudioninae</tp:taxon-name-part>
              </tp:taxon-name>
            </td><td rowspan="1" colspan="1"><italic><tp:taxon-name><tp:taxon-name-part taxon-name-part-type="genus" reg="Paraxiopsis">Paraxiopsis</tp:taxon-name-part></tp:taxon-name></italic> sp. - <tp:taxon-name><tp:taxon-name-part taxon-name-part-type="family">Axiidae</tp:taxon-name-part></tp:taxon-name></td><td rowspan="1" colspan="1">Gulf of Mexico</td><td rowspan="1" colspan="1">
              <xref ref-type="bibr" rid="B12524717">Markham (2001)</xref>
            </td></tr><tr><td rowspan="1" colspan="1"><italic><tp:taxon-name><tp:taxon-name-part taxon-name-part-type="genus" reg="Ionella">Ionella</tp:taxon-name-part> <tp:taxon-name-part taxon-name-part-type="species" reg="agassizi">agassizi</tp:taxon-name-part></tp:taxon-name></italic> Bonnier, 1900</td><td rowspan="1" colspan="1">
              <tp:taxon-name>
                <tp:taxon-name-part taxon-name-part-type="subfamily">Pseudioninae</tp:taxon-name-part>
              </tp:taxon-name>
            </td><td rowspan="1" colspan="1"><italic><tp:taxon-name><tp:taxon-name-part taxon-name-part-type="genus" reg="Neotrypaea">Neotrypaea</tp:taxon-name-part> <tp:taxon-name-part taxon-name-part-type="species" reg="uncinata">uncinata</tp:taxon-name-part></tp:taxon-name></italic> (H. Milne Edwards, 1837) - <tp:taxon-name><tp:taxon-name-part taxon-name-part-type="family">Callianassidae</tp:taxon-name-part></tp:taxon-name></td><td rowspan="1" colspan="1">Chile</td><td rowspan="1" colspan="1">
              <xref ref-type="bibr" rid="B12524717">Markham (2001)</xref>
            </td></tr><tr><td rowspan="1" colspan="1"><italic><tp:taxon-name><tp:taxon-name-part taxon-name-part-type="genus" reg="Ionella">Ionella</tp:taxon-name-part> <tp:taxon-name-part taxon-name-part-type="species" reg="compressa">compressa</tp:taxon-name-part></tp:taxon-name></italic> (Shiino, 1964)</td><td rowspan="1" colspan="1">
              <tp:taxon-name>
                <tp:taxon-name-part taxon-name-part-type="subfamily">Pseudioninae</tp:taxon-name-part>
              </tp:taxon-name>
            </td><td rowspan="1" colspan="1"><italic><tp:taxon-name><tp:taxon-name-part taxon-name-part-type="genus" reg="Neocallichirus">Neocallichirus</tp:taxon-name-part> <tp:taxon-name-part taxon-name-part-type="species" reg="jousseaumei">jousseaumei</tp:taxon-name-part></tp:taxon-name></italic> (Nobili, 1904) - <tp:taxon-name><tp:taxon-name-part taxon-name-part-type="family">Callianassidae</tp:taxon-name-part></tp:taxon-name></td><td rowspan="1" colspan="1">Japan</td><td rowspan="1" colspan="1"><xref ref-type="bibr" rid="B12524717">Markham (2001)</xref> (as <italic><tp:taxon-name><tp:taxon-name-part taxon-name-part-type="genus" reg="Pseudione">Pseudione</tp:taxon-name-part> <tp:taxon-name-part taxon-name-part-type="species" reg="compressa">compressa</tp:taxon-name-part></tp:taxon-name></italic>), <xref ref-type="bibr" rid="B12524506">Boyko et al. (2017)</xref></td></tr><tr><td rowspan="1" colspan="1"><italic><tp:taxon-name><tp:taxon-name-part taxon-name-part-type="genus" reg="Ionella">Ionella</tp:taxon-name-part> <tp:taxon-name-part taxon-name-part-type="species" reg="compressa">compressa</tp:taxon-name-part></tp:taxon-name></italic> (Shiino, 1964)</td><td rowspan="1" colspan="1">
              <tp:taxon-name>
                <tp:taxon-name-part taxon-name-part-type="subfamily">Pseudioninae</tp:taxon-name-part>
              </tp:taxon-name>
            </td><td rowspan="1" colspan="1"><italic><tp:taxon-name><tp:taxon-name-part taxon-name-part-type="genus" reg="Paratrypaea">Paratrypaea</tp:taxon-name-part> <tp:taxon-name-part taxon-name-part-type="species" reg="bouvieri">bouvieri</tp:taxon-name-part></tp:taxon-name></italic> (Nobili, 1904) - <tp:taxon-name><tp:taxon-name-part taxon-name-part-type="family">Callianassidae</tp:taxon-name-part></tp:taxon-name></td><td rowspan="1" colspan="1">Japan</td><td rowspan="1" colspan="1">
              <xref ref-type="bibr" rid="B12524506">Boyko et al. (2017)</xref>
            </td></tr><tr><td rowspan="1" colspan="1"><italic><tp:taxon-name><tp:taxon-name-part taxon-name-part-type="genus" reg="Ionella">Ionella</tp:taxon-name-part> <tp:taxon-name-part taxon-name-part-type="species" reg="fimbriata">fimbriata</tp:taxon-name-part></tp:taxon-name></italic> Romero-Rodríguez &amp; Álvarez, 2024)</td><td rowspan="1" colspan="1">
              <tp:taxon-name>
                <tp:taxon-name-part taxon-name-part-type="subfamily">Pseudioninae</tp:taxon-name-part>
              </tp:taxon-name>
            </td><td rowspan="1" colspan="1"><italic><tp:taxon-name><tp:taxon-name-part taxon-name-part-type="genus" reg="Neocallichirus">Neocallichirus</tp:taxon-name-part> <tp:taxon-name-part taxon-name-part-type="species" reg="grandimana">grandimana</tp:taxon-name-part></tp:taxon-name></italic> (Gibbes, 1850) -<tp:taxon-name><tp:taxon-name-part taxon-name-part-type="family">Callichiridae</tp:taxon-name-part></tp:taxon-name></td><td rowspan="1" colspan="1">Veracruz, Mexico</td><td rowspan="1" colspan="1">
              <xref ref-type="bibr" rid="B12524743">Romero-Rodríguez and Álvarez (2025)</xref>
            </td></tr><tr><td rowspan="1" colspan="1"><italic><tp:taxon-name><tp:taxon-name-part taxon-name-part-type="genus" reg="Ionella">Ionella</tp:taxon-name-part> <tp:taxon-name-part taxon-name-part-type="species" reg="maculata">maculata</tp:taxon-name-part></tp:taxon-name></italic> Markham 1994</td><td rowspan="1" colspan="1">
              <tp:taxon-name>
                <tp:taxon-name-part taxon-name-part-type="subfamily">Pseudioninae</tp:taxon-name-part>
              </tp:taxon-name>
            </td><td rowspan="1" colspan="1">“<italic><tp:taxon-name><tp:taxon-name-part taxon-name-part-type="genus" reg="Callianassa">Callianassa</tp:taxon-name-part></tp:taxon-name></italic>” sp. - <tp:taxon-name><tp:taxon-name-part taxon-name-part-type="family">Callianassidae</tp:taxon-name-part></tp:taxon-name>(?)</td><td rowspan="1" colspan="1">New Caledonia</td><td rowspan="1" colspan="1">
              <xref ref-type="bibr" rid="B12524717">Markham (2001)</xref>
            </td></tr><tr><td rowspan="1" colspan="1"><italic><tp:taxon-name><tp:taxon-name-part taxon-name-part-type="genus" reg="Ionella">Ionella</tp:taxon-name-part> <tp:taxon-name-part taxon-name-part-type="species" reg="murchisoni">murchisoni</tp:taxon-name-part></tp:taxon-name></italic> Danforth, 1970</td><td rowspan="1" colspan="1">
              <tp:taxon-name>
                <tp:taxon-name-part taxon-name-part-type="subfamily">Pseudioninae</tp:taxon-name-part>
              </tp:taxon-name>
            </td><td rowspan="1" colspan="1">“<italic><tp:taxon-name><tp:taxon-name-part taxon-name-part-type="genus" reg="Callianassa">Callianassa</tp:taxon-name-part></tp:taxon-name></italic>” sp. - <tp:taxon-name><tp:taxon-name-part taxon-name-part-type="family">Callianassidae</tp:taxon-name-part></tp:taxon-name>(?)</td><td rowspan="1" colspan="1">Hawaii</td><td rowspan="1" colspan="1"><xref ref-type="bibr" rid="B12524666">Danforth (1970)</xref>, <xref ref-type="bibr" rid="B12524717">Markham (2001)</xref></td></tr><tr><td rowspan="1" colspan="1"><italic><tp:taxon-name><tp:taxon-name-part taxon-name-part-type="genus" reg="Progebiophilus">Progebiophilus</tp:taxon-name-part> <tp:taxon-name-part taxon-name-part-type="species" reg="elongatus">elongatus</tp:taxon-name-part></tp:taxon-name></italic> An, Williams &amp; Yu, 2009</td><td rowspan="1" colspan="1">
              <tp:taxon-name>
                <tp:taxon-name-part taxon-name-part-type="subfamily">Pseudioninae</tp:taxon-name-part>
              </tp:taxon-name>
            </td><td rowspan="1" colspan="1"><italic><tp:taxon-name><tp:taxon-name-part taxon-name-part-type="genus" reg="Neotrypaea">Neotrypaea</tp:taxon-name-part> <tp:taxon-name-part taxon-name-part-type="species" reg="japonica">japonica</tp:taxon-name-part></tp:taxon-name></italic> (Ortmann, 1891) - <tp:taxon-name><tp:taxon-name-part taxon-name-part-type="family">Callianassidae</tp:taxon-name-part></tp:taxon-name></td><td rowspan="1" colspan="1">Shandong Province, China</td><td rowspan="1" colspan="1">
              <xref ref-type="bibr" rid="B12524657">An et al. (2009)</xref>
            </td></tr><tr><td rowspan="1" colspan="1"><italic><tp:taxon-name><tp:taxon-name-part taxon-name-part-type="genus" reg="Pseudione">Pseudione</tp:taxon-name-part> <tp:taxon-name-part taxon-name-part-type="species" reg="borealis">borealis</tp:taxon-name-part></tp:taxon-name></italic> Caspers, 1939</td><td rowspan="1" colspan="1">
              <tp:taxon-name>
                <tp:taxon-name-part taxon-name-part-type="subfamily">Pseudioninae</tp:taxon-name-part>
              </tp:taxon-name>
            </td><td rowspan="1" colspan="1"><italic><tp:taxon-name><tp:taxon-name-part taxon-name-part-type="genus" reg="Callianassa">Callianassa</tp:taxon-name-part> <tp:taxon-name-part taxon-name-part-type="species" reg="marchali">marchali</tp:taxon-name-part></tp:taxon-name></italic> Le Loeuff &amp; Intes, 1974) - <tp:taxon-name><tp:taxon-name-part taxon-name-part-type="family">Callianassidae</tp:taxon-name-part></tp:taxon-name></td><td rowspan="1" colspan="1">Ivory Coast</td><td rowspan="1" colspan="1">
              <xref ref-type="bibr" rid="B12524717">Markham (2001)</xref>
            </td></tr><tr><td rowspan="1" colspan="1"><italic><tp:taxon-name><tp:taxon-name-part taxon-name-part-type="genus" reg="Pseudione">Pseudione</tp:taxon-name-part> <tp:taxon-name-part taxon-name-part-type="species" reg="borealis">borealis</tp:taxon-name-part></tp:taxon-name></italic> Caspers, 1939</td><td rowspan="1" colspan="1">
              <tp:taxon-name>
                <tp:taxon-name-part taxon-name-part-type="subfamily">Pseudioninae</tp:taxon-name-part>
              </tp:taxon-name>
            </td><td rowspan="1" colspan="1"><italic><tp:taxon-name><tp:taxon-name-part taxon-name-part-type="genus" reg="Callianassa">Callianassa</tp:taxon-name-part> <tp:taxon-name-part taxon-name-part-type="species" reg="subterranea">subterranea</tp:taxon-name-part></tp:taxon-name></italic> (Montagu, 1808) - <tp:taxon-name><tp:taxon-name-part taxon-name-part-type="family">Callianassidae</tp:taxon-name-part></tp:taxon-name></td><td rowspan="1" colspan="1">Helgoland, Germany; Bay of Biscay</td><td rowspan="1" colspan="1">
              <xref ref-type="bibr" rid="B12524717">Markham (2001)</xref>
            </td></tr><tr><td rowspan="1" colspan="1"><italic><tp:taxon-name><tp:taxon-name-part taxon-name-part-type="genus" reg="Pseudione">Pseudione</tp:taxon-name-part> <tp:taxon-name-part taxon-name-part-type="species" reg="callianassae">callianassae</tp:taxon-name-part></tp:taxon-name></italic> Kossmann, 1881</td><td rowspan="1" colspan="1">
              <tp:taxon-name>
                <tp:taxon-name-part taxon-name-part-type="subfamily">Pseudioninae</tp:taxon-name-part>
              </tp:taxon-name>
            </td><td rowspan="1" colspan="1"><italic><tp:taxon-name><tp:taxon-name-part taxon-name-part-type="genus" reg="Necallianassa">Necallianassa</tp:taxon-name-part> <tp:taxon-name-part taxon-name-part-type="species" reg="truncata">truncata</tp:taxon-name-part></tp:taxon-name></italic> (Giard &amp; Bonnier, 1890) - <tp:taxon-name><tp:taxon-name-part taxon-name-part-type="family">Callianassidae</tp:taxon-name-part></tp:taxon-name></td><td rowspan="1" colspan="1">Italy</td><td rowspan="1" colspan="1">
              <xref ref-type="bibr" rid="B12524506">Boyko et al. (2017)</xref>
            </td></tr><tr><td rowspan="1" colspan="1"><italic><tp:taxon-name><tp:taxon-name-part taxon-name-part-type="genus" reg="Pseudione">Pseudione</tp:taxon-name-part> <tp:taxon-name-part taxon-name-part-type="species" reg="hanseni">hanseni</tp:taxon-name-part></tp:taxon-name></italic> Nierstrasz &amp; Brender à Brandis, 1923</td><td rowspan="1" colspan="1">
              <tp:taxon-name>
                <tp:taxon-name-part taxon-name-part-type="subfamily">Pseudioninae</tp:taxon-name-part>
              </tp:taxon-name>
            </td><td rowspan="1" colspan="1"><italic><tp:taxon-name><tp:taxon-name-part taxon-name-part-type="genus" reg="Paraxiopsis">Paraxiopsis</tp:taxon-name-part> <tp:taxon-name-part taxon-name-part-type="species" reg="brocki">brocki</tp:taxon-name-part></tp:taxon-name></italic> (De Man, 1888) - <tp:taxon-name><tp:taxon-name-part taxon-name-part-type="family">Axiidae</tp:taxon-name-part></tp:taxon-name></td><td rowspan="1" colspan="1">Indonesia</td><td rowspan="1" colspan="1">
              <xref ref-type="bibr" rid="B12524717">Markham (2001)</xref>
            </td></tr><tr><td rowspan="1" colspan="1"><italic><tp:taxon-name><tp:taxon-name-part taxon-name-part-type="genus" reg="Pseudione">Pseudione</tp:taxon-name-part> <tp:taxon-name-part taxon-name-part-type="species" reg="longicauda">longicauda</tp:taxon-name-part></tp:taxon-name></italic> Shiino, 1937</td><td rowspan="1" colspan="1">
              <tp:taxon-name>
                <tp:taxon-name-part taxon-name-part-type="subfamily">Pseudioninae</tp:taxon-name-part>
              </tp:taxon-name>
            </td><td rowspan="1" colspan="1"><italic><tp:taxon-name><tp:taxon-name-part taxon-name-part-type="genus" reg="Neotrypaea">Neotrypaea</tp:taxon-name-part> <tp:taxon-name-part taxon-name-part-type="species" reg="harmondi">harmondi</tp:taxon-name-part></tp:taxon-name></italic> (Bouvier, 1901) - <tp:taxon-name><tp:taxon-name-part taxon-name-part-type="family">Callianassidae</tp:taxon-name-part></tp:taxon-name></td><td rowspan="1" colspan="1">Japan</td><td rowspan="1" colspan="1">
              <xref ref-type="bibr" rid="B12524506">Boyko et al. (2017)</xref>
            </td></tr><tr><td rowspan="1" colspan="1"><italic><tp:taxon-name><tp:taxon-name-part taxon-name-part-type="genus" reg="Pseudione">Pseudione</tp:taxon-name-part> <tp:taxon-name-part taxon-name-part-type="species" reg="longicauda">longicauda</tp:taxon-name-part></tp:taxon-name></italic> Shiino, 1937</td><td rowspan="1" colspan="1">
              <tp:taxon-name>
                <tp:taxon-name-part taxon-name-part-type="subfamily">Pseudioninae</tp:taxon-name-part>
              </tp:taxon-name>
            </td><td rowspan="1" colspan="1"><italic><tp:taxon-name><tp:taxon-name-part taxon-name-part-type="genus" reg="Neotrypaea">Neotrypaea</tp:taxon-name-part> <tp:taxon-name-part taxon-name-part-type="species" reg="japonica">japonica</tp:taxon-name-part></tp:taxon-name></italic> (Ortmann, 1891) - <tp:taxon-name><tp:taxon-name-part taxon-name-part-type="family">Callianassidae</tp:taxon-name-part></tp:taxon-name></td><td rowspan="1" colspan="1">Japan</td><td rowspan="1" colspan="1"><xref ref-type="bibr" rid="B12524717">Markham (2001)</xref>, <xref ref-type="bibr" rid="B12524506">Boyko et al. (2017)</xref></td></tr><tr><td rowspan="1" colspan="1"><italic><tp:taxon-name><tp:taxon-name-part taxon-name-part-type="genus" reg="Pseudione">Pseudione</tp:taxon-name-part> <tp:taxon-name-part taxon-name-part-type="species" reg="longicauda">longicauda</tp:taxon-name-part></tp:taxon-name></italic> Shiino, 1937</td><td rowspan="1" colspan="1">
              <tp:taxon-name>
                <tp:taxon-name-part taxon-name-part-type="subfamily">Pseudioninae</tp:taxon-name-part>
              </tp:taxon-name>
            </td><td rowspan="1" colspan="1"><italic><tp:taxon-name><tp:taxon-name-part taxon-name-part-type="genus" reg="Neotrypaea">Neotrypaea</tp:taxon-name-part> <tp:taxon-name-part taxon-name-part-type="species" reg="petalura">petalura</tp:taxon-name-part></tp:taxon-name></italic> (Stimpson, 1860) - <tp:taxon-name><tp:taxon-name-part taxon-name-part-type="family">Callianassidae</tp:taxon-name-part></tp:taxon-name></td><td rowspan="1" colspan="1">Hong Kong</td><td rowspan="1" colspan="1"><xref ref-type="bibr" rid="B12524717">Markham (2001)</xref>, <xref ref-type="bibr" rid="B12524506">Boyko et al. (2017)</xref></td></tr><tr><td rowspan="1" colspan="1"><italic><tp:taxon-name><tp:taxon-name-part taxon-name-part-type="genus" reg="Pseudione">Pseudione</tp:taxon-name-part> <tp:taxon-name-part taxon-name-part-type="species" reg="longicauda">longicauda</tp:taxon-name-part></tp:taxon-name></italic> Shiino, 1937</td><td rowspan="1" colspan="1">
              <tp:taxon-name>
                <tp:taxon-name-part taxon-name-part-type="subfamily">Pseudioninae</tp:taxon-name-part>
              </tp:taxon-name>
            </td><td rowspan="1" colspan="1"><italic><tp:taxon-name><tp:taxon-name-part taxon-name-part-type="genus" reg="Paratrypaea">Paratrypaea</tp:taxon-name-part> <tp:taxon-name-part taxon-name-part-type="species" reg="bouvieri">bouvieri</tp:taxon-name-part></tp:taxon-name></italic> (Nobili, 1904) - <tp:taxon-name><tp:taxon-name-part taxon-name-part-type="family">Callianassidae</tp:taxon-name-part></tp:taxon-name></td><td rowspan="1" colspan="1">Japan</td><td rowspan="1" colspan="1">
              <xref ref-type="bibr" rid="B12524506">Boyko et al. (2017)</xref>
            </td></tr><tr><td rowspan="1" colspan="1"><italic><tp:taxon-name><tp:taxon-name-part taxon-name-part-type="genus" reg="Pseudione">Pseudione</tp:taxon-name-part> <tp:taxon-name-part taxon-name-part-type="species" reg="murawaiensis">murawaiensis</tp:taxon-name-part></tp:taxon-name></italic> Page, 1985</td><td rowspan="1" colspan="1">
              <tp:taxon-name>
                <tp:taxon-name-part taxon-name-part-type="subfamily">Pseudioninae</tp:taxon-name-part>
              </tp:taxon-name>
            </td><td rowspan="1" colspan="1"><italic><tp:taxon-name><tp:taxon-name-part taxon-name-part-type="genus" reg="Balsscallichirus">Balsscallichirus</tp:taxon-name-part> <tp:taxon-name-part taxon-name-part-type="species" reg="balssi">balssi</tp:taxon-name-part></tp:taxon-name></italic> (Monod, 1933) - <tp:taxon-name><tp:taxon-name-part taxon-name-part-type="family">Callianassidae</tp:taxon-name-part></tp:taxon-name></td><td rowspan="1" colspan="1">New Zealand</td><td rowspan="1" colspan="1">
              <xref ref-type="bibr" rid="B12524717">Markham (2001)</xref>
            </td></tr><tr><td rowspan="1" colspan="1"><italic><tp:taxon-name><tp:taxon-name-part taxon-name-part-type="genus" reg="Robinione">Robinione</tp:taxon-name-part> <tp:taxon-name-part taxon-name-part-type="species" reg="brattstroemi">brattstroemi</tp:taxon-name-part></tp:taxon-name></italic> (Stuardo, Vega &amp; Cespedes, 1986)</td><td rowspan="1" colspan="1">
              <tp:taxon-name>
                <tp:taxon-name-part taxon-name-part-type="subfamily">Pseudioninae</tp:taxon-name-part>
              </tp:taxon-name>
            </td><td rowspan="1" colspan="1"><italic><tp:taxon-name><tp:taxon-name-part taxon-name-part-type="genus" reg="Neotrypaea">Neotrypaea</tp:taxon-name-part> <tp:taxon-name-part taxon-name-part-type="species" reg="uncinata">uncinata</tp:taxon-name-part></tp:taxon-name></italic> (H. Milne Edwards, 1837) - <tp:taxon-name><tp:taxon-name-part taxon-name-part-type="family">Callianassidae</tp:taxon-name-part></tp:taxon-name></td><td rowspan="1" colspan="1">Chile</td><td rowspan="1" colspan="1"><xref ref-type="bibr" rid="B12524717">Markham (2001)</xref>, <xref ref-type="bibr" rid="B12524506">Boyko et al. (2017)</xref></td></tr><tr><td rowspan="1" colspan="1"><italic><tp:taxon-name><tp:taxon-name-part taxon-name-part-type="genus" reg="Robinione">Robinione</tp:taxon-name-part> <tp:taxon-name-part taxon-name-part-type="species" reg="overstreeti">overstreeti</tp:taxon-name-part></tp:taxon-name></italic> (Adkison &amp; Heard, 1995)</td><td rowspan="1" colspan="1">
              <tp:taxon-name>
                <tp:taxon-name-part taxon-name-part-type="subfamily">Pseudioninae</tp:taxon-name-part>
              </tp:taxon-name>
            </td><td rowspan="1" colspan="1"><italic><tp:taxon-name><tp:taxon-name-part taxon-name-part-type="genus" reg="Callichirus">Callichirus</tp:taxon-name-part> <tp:taxon-name-part taxon-name-part-type="species" reg="islagrande">islagrande</tp:taxon-name-part></tp:taxon-name></italic> (Schmitt, 1935) - <tp:taxon-name><tp:taxon-name-part taxon-name-part-type="family">Callichiridae</tp:taxon-name-part></tp:taxon-name></td><td rowspan="1" colspan="1">Gulf of Mexico from west coast of Florida to Texas, USA</td><td rowspan="1" colspan="1">
              <xref ref-type="bibr" rid="B12524506">Boyko et al. (2017)</xref>
            </td></tr><tr><td rowspan="1" colspan="1"><italic><tp:taxon-name><tp:taxon-name-part taxon-name-part-type="genus" reg="Robinione">Robinione</tp:taxon-name-part> <tp:taxon-name-part taxon-name-part-type="species" reg="overstreeti">overstreeti</tp:taxon-name-part></tp:taxon-name></italic> (Adkison &amp; Heard, 1995)</td><td rowspan="1" colspan="1">
              <tp:taxon-name>
                <tp:taxon-name-part taxon-name-part-type="subfamily">Pseudioninae</tp:taxon-name-part>
              </tp:taxon-name>
            </td><td rowspan="1" colspan="1"><italic><tp:taxon-name><tp:taxon-name-part taxon-name-part-type="genus" reg="Callichirus">Callichirus</tp:taxon-name-part> <tp:taxon-name-part taxon-name-part-type="species" reg="santarosaensis">santarosaensis</tp:taxon-name-part></tp:taxon-name></italic> Sakai &amp; Türkay, 2012 - <tp:taxon-name><tp:taxon-name-part taxon-name-part-type="family">Callichiridae</tp:taxon-name-part></tp:taxon-name></td><td rowspan="1" colspan="1">Tabasco, Mexico</td><td rowspan="1" colspan="1">
              <xref ref-type="bibr" rid="B12524506">Boyko et al. (2017)</xref>
            </td></tr><tr><td rowspan="1" colspan="1">Fossil <tp:taxon-name><tp:taxon-name-part taxon-name-part-type="family">Bopyridae</tp:taxon-name-part></tp:taxon-name> or <tp:taxon-name><tp:taxon-name-part taxon-name-part-type="family">Ionidae</tp:taxon-name-part></tp:taxon-name> gen. et sp. indet. “infected with boparid [sic] isopod on both sides”</td><td rowspan="1" colspan="1">Indeterminate; could also belong to <tp:taxon-name><tp:taxon-name-part taxon-name-part-type="family">Ionidae</tp:taxon-name-part></tp:taxon-name></td><td rowspan="1" colspan="1"><italic><tp:taxon-name><tp:taxon-name-part taxon-name-part-type="genus" reg="Axiopsis">Axiopsis</tp:taxon-name-part> <tp:taxon-name-part taxon-name-part-type="species" reg="sampsonumae">sampsonumae</tp:taxon-name-part></tp:taxon-name></italic> Franţescu, 2014 - <tp:taxon-name><tp:taxon-name-part taxon-name-part-type="family">Axiidae</tp:taxon-name-part></tp:taxon-name></td><td rowspan="1" colspan="1">Texas</td><td rowspan="1" colspan="1">
              <xref ref-type="bibr" rid="B12524675">Franţescu (2014)</xref>
            </td></tr></tbody></table></table-wrap></tp:treatment-sec><ref-list><ref id="B12524717"><element-citation xmlns:xlink="http://www.w3.org/1999/xlink" publication-type="chapter" xlink:type="simple"><person-group person-group-type="author"><name name-style="western"><surname>Markham</surname><given-names>J. C.</given-names></name></person-group><year>2001</year><chapter-title>A review of the bopyrid isopods parasitic on thalassinidean decapods</chapter-title><person-group person-group-type="editor"><name name-style="western"><surname>Kensley</surname><given-names>B.</given-names></name><name name-style="western"><surname>Brusca</surname><given-names>R. C.</given-names></name></person-group><source>Isopod systematics and evolution. Crustacean Issues</source><volume>13</volume><publisher-name>Balkema</publisher-name><publisher-loc>Rotterdam</publisher-loc><size units="page">195-204</size><isbn>90-5809-327-1</isbn></element-citation></ref><ref id="B12524657"><element-citation xmlns:xlink="http://www.w3.org/1999/xlink" publication-type="article" xlink:type="simple"><person-group person-group-type="author"><name name-style="western"><surname>An</surname><given-names>Jianmei</given-names></name><name name-style="western"><surname>Williams</surname><given-names>Jason D.</given-names></name><name name-style="western"><surname>Yu</surname><given-names>Haiyan</given-names></name></person-group><year>2009</year><article-title>The <tp:taxon-name><tp:taxon-name-part taxon-name-part-type="family">Bopyridae</tp:taxon-name-part></tp:taxon-name> (<tp:taxon-name><tp:taxon-name-part taxon-name-part-type="subphylum">Crustacea</tp:taxon-name-part></tp:taxon-name>: <tp:taxon-name><tp:taxon-name-part taxon-name-part-type="order">Isopoda</tp:taxon-name-part></tp:taxon-name>) parasitic on thalassinideans (<tp:taxon-name><tp:taxon-name-part taxon-name-part-type="subphylum">Crustacea</tp:taxon-name-part></tp:taxon-name>: <tp:taxon-name><tp:taxon-name-part taxon-name-part-type="order">Decapoda</tp:taxon-name-part></tp:taxon-name>) from China</article-title><source>Proceedings of the Biological Society of Washington</source><volume>122</volume><issue>2</issue><fpage>225</fpage><lpage>246</lpage><pub-id pub-id-type="doi">10.2988/08-26.1</pub-id></element-citation></ref><ref id="B12524506"><element-citation xmlns:xlink="http://www.w3.org/1999/xlink" publication-type="article" xlink:type="simple"><person-group person-group-type="author"><name name-style="western"><surname>Boyko</surname><given-names>Christopher B.</given-names></name><name name-style="western"><surname>Williams</surname><given-names>Jason D.</given-names></name><name name-style="western"><surname>Shields</surname><given-names>Jeffrey D.</given-names></name></person-group><year>2017</year><article-title>Parasites (<tp:taxon-name><tp:taxon-name-part taxon-name-part-type="order">Isopoda</tp:taxon-name-part></tp:taxon-name>: <tp:taxon-name><tp:taxon-name-part taxon-name-part-type="suborder">Epicaridea</tp:taxon-name-part></tp:taxon-name> and <tp:taxon-name><tp:taxon-name-part taxon-name-part-type="phylum">Nematoda</tp:taxon-name-part></tp:taxon-name>) from ghost and mud shrimp (<tp:taxon-name><tp:taxon-name-part taxon-name-part-type="order">Decapoda</tp:taxon-name-part></tp:taxon-name>: <tp:taxon-name><tp:taxon-name-part taxon-name-part-type="infraorder">Axiidea</tp:taxon-name-part></tp:taxon-name> and <tp:taxon-name><tp:taxon-name-part taxon-name-part-type="infraorder">Gebiidea</tp:taxon-name-part></tp:taxon-name>) with descriptions of a new genus and a new species of bopyrid isopod and clarification of <italic><tp:taxon-name><tp:taxon-name-part taxon-name-part-type="genus" reg="Pseudione">Pseudione</tp:taxon-name-part></tp:taxon-name></italic> Kossmann, 1881</article-title><source>Zootaxa</source><volume>4365</volume><issue>3</issue><fpage>251</fpage><lpage>301</lpage><pub-id pub-id-type="doi">10.11646/zootaxa.4365.3.1</pub-id></element-citation></ref><ref id="B12524743"><element-citation xmlns:xlink="http://www.w3.org/1999/xlink" publication-type="article" xlink:type="simple"><person-group person-group-type="author"><name name-style="western"><surname>Romero-Rodríguez</surname><given-names>Jesús</given-names></name><name name-style="western"><surname>Álvarez</surname><given-names>Fernando</given-names></name></person-group><year>2025</year><article-title>First parasitic bopyrid isopod of the genus <italic><tp:taxon-name><tp:taxon-name-part taxon-name-part-type="genus" reg="Ionella">Ionella</tp:taxon-name-part></tp:taxon-name></italic> (<tp:taxon-name><tp:taxon-name-part taxon-name-part-type="suborder">Epicaridea</tp:taxon-name-part></tp:taxon-name>: <tp:taxon-name><tp:taxon-name-part taxon-name-part-type="subfamily">Pseudioninae</tp:taxon-name-part></tp:taxon-name>) in the Atlantic</article-title><source>Journal of the Marine Biological Association of the United Kingdom</source><volume>105</volume><issue>e2</issue><fpage>1</fpage><lpage>7</lpage><pub-id pub-id-type="doi">10.1017/S002531542400122X</pub-id></element-citation></ref><ref id="B12524675"><element-citation xmlns:xlink="http://www.w3.org/1999/xlink" publication-type="article" xlink:type="simple"><person-group person-group-type="author"><name name-style="western"><surname>Franţescu</surname><given-names>O.</given-names></name></person-group><year>2014</year><article-title>Fossil mudshrimps (<tp:taxon-name><tp:taxon-name-part taxon-name-part-type="order">Decapoda</tp:taxon-name-part></tp:taxon-name>: <tp:taxon-name><tp:taxon-name-part taxon-name-part-type="infraorder">Axiidea</tp:taxon-name-part></tp:taxon-name>) from the Pawpaw Formation (Cretaceous: Albian), northeast Texas, USA</article-title><source>Bulletin of the Mizunami Fossil Museum</source><volume>40</volume><fpage>13</fpage><lpage>22</lpage><uri xlink:type="simple">https://www.city.mizunami.lg.jp/_res/projects/default_project/_page_/001/002/286/02frantescu.pdf</uri></element-citation></ref><ref id="B12524684"><element-citation xmlns:xlink="http://www.w3.org/1999/xlink" publication-type="article" xlink:type="simple"><person-group person-group-type="author"><name name-style="western"><surname>Le Sueur</surname><given-names>R. F.</given-names></name></person-group><year>1954</year><article-title>The <tp:taxon-name><tp:taxon-name-part taxon-name-part-type="order">Cumacea</tp:taxon-name-part></tp:taxon-name>, <tp:taxon-name><tp:taxon-name-part taxon-name-part-type="order">Mysidacea</tp:taxon-name-part></tp:taxon-name>, <tp:taxon-name><tp:taxon-name-part taxon-name-part-type="order">Amphipoda</tp:taxon-name-part></tp:taxon-name>, <tp:taxon-name><tp:taxon-name-part taxon-name-part-type="order">Isopoda</tp:taxon-name-part></tp:taxon-name>, and <tp:taxon-name><tp:taxon-name-part taxon-name-part-type="order">Tanaidacea</tp:taxon-name-part></tp:taxon-name>, of the Channel Islands. (With revised nomenclature and new records to 1953).</article-title><source>Bulletin Annuel de la Société Jersiaise</source><volume>16</volume><issue>2</issue><fpage>207</fpage><lpage>216</lpage><uri xlink:type="simple">https://collections.societe.je/archive/annual-bulletin/volume-16/annual-bulletin-1954/1954-article-9-cumacea2c-mysidacea2c-amphipoda2c-isopoda-and-tanaidacea-of-the-channel-islands</uri></element-citation></ref><ref id="B12524666"><element-citation xmlns:xlink="http://www.w3.org/1999/xlink" publication-type="article" xlink:type="simple"><person-group person-group-type="author"><name name-style="western"><surname>Danforth</surname><given-names>C. G.</given-names></name></person-group><year>1970</year><article-title><tp:taxon-name><tp:taxon-name-part taxon-name-part-type="suborder">Epicaridea</tp:taxon-name-part></tp:taxon-name> (<tp:taxon-name><tp:taxon-name-part taxon-name-part-type="order">Isopoda</tp:taxon-name-part></tp:taxon-name>) of Hawaii</article-title><source>Bulletin of the Southern California Academy of Sciences</source><volume>69</volume><issue>1</issue><fpage>27</fpage><lpage>31</lpage><uri xlink:type="simple">https://www.biodiversitylibrary.org/part/42172</uri></element-citation></ref><ref id="B12524517"><element-citation xmlns:xlink="http://www.w3.org/1999/xlink" publication-type="article" xlink:type="simple"><person-group person-group-type="author"><name name-style="western"><surname>Hernáez</surname><given-names>Patricio</given-names></name><name name-style="western"><surname>Villegas-Castro</surname><given-names>Erick</given-names></name><name name-style="western"><surname>Boyko</surname><given-names>Chirstopher B.</given-names></name></person-group><year>2023</year><article-title>A new species of parasitic isopod (<tp:taxon-name><tp:taxon-name-part taxon-name-part-type="superfamily">Bopyroidea</tp:taxon-name-part></tp:taxon-name>: <tp:taxon-name><tp:taxon-name-part taxon-name-part-type="family">Ionidae</tp:taxon-name-part></tp:taxon-name>) infesting burrowing shrimp (<tp:taxon-name><tp:taxon-name-part taxon-name-part-type="infraorder">Axiidea</tp:taxon-name-part></tp:taxon-name>: <tp:taxon-name><tp:taxon-name-part taxon-name-part-type="family">Callianassidae</tp:taxon-name-part></tp:taxon-name>) in the tropical eastern Pacific</article-title><source>Zootaxa</source><volume>5301</volume><issue>4</issue><fpage>461</fpage><lpage>468</lpage><pub-id pub-id-type="doi">10.11646/zootaxa.5301.4.4</pub-id></element-citation></ref></ref-list></tp:taxon-treatment>
