# Supplementary material for: Ocean Species Discoveries 13–27 — Taxonomic contributions to the diversity of Polychaeta, Mollusca and Crustacea
Source: Biodivers Data J. 2025 Oct 15;13:e160349. doi: 10.3897/BDJ.13.e160349 (PMC12547430; doi:10.3897/BDJ.13.e160349)
Supplement: XML Treatment for Hoplopolemius [file BDJ.13.e160349-treatment23.xml]

<!DOCTYPE tp:taxon-treatment
  PUBLIC "-//TaxonX//DTD Taxonomic Treatment Publishing DTD v0 20100105//EN" "tax-treatment-NSO.dtd">
<tp:taxon-treatment xmlns:tp="http://www.plazi.org/taxpub"><tp:treatment-meta><mixed-citation publication-type="journal"><person-group><name><surname>(SOSA)</surname><given-names>Senckenberg Ocean Species Alliance</given-names></name><name><surname>Andrade</surname><given-names>Luiz F.</given-names></name><name><surname>Boyko</surname><given-names>Christopher B.</given-names></name><name><surname>Brandt</surname><given-names>Angelika</given-names></name><name><surname>Buge</surname><given-names>Barbara</given-names></name><name><surname>Dávila Jiménez</surname><given-names>Yasmín</given-names></name><name><surname>Henseler</surname><given-names>Mats</given-names></name><name><surname>Hernández Alcántara</surname><given-names>Pablo</given-names></name><name><surname>Jóźwiak</surname><given-names>Piotr</given-names></name><name><surname>Knauber</surname><given-names>Henry</given-names></name><name><surname>Marcondes Machado</surname><given-names>Fabrizio</given-names></name><name><surname>Martínez-Muñoz</surname><given-names>Carlos A.</given-names></name><name><surname>Momtazi</surname><given-names>Farzaneh</given-names></name><name><surname>Nakadera</surname><given-names>Yumi</given-names></name><name><surname>Qiu</surname><given-names>Jian-Wen</given-names></name><name><surname>Riehl</surname><given-names>Torben</given-names></name><name><surname>Rouse</surname><given-names>Greg W.</given-names></name><name><surname>Sigwart</surname><given-names>Julia D.</given-names></name><name><surname>Sirenko</surname><given-names>Boris</given-names></name><name><surname>Souza-Filho</surname><given-names>Jesser F.</given-names></name><name><surname>Steger</surname><given-names>Jan</given-names></name><name><surname>Stępień</surname><given-names>Anna</given-names></name><name><surname>Tilic</surname><given-names>Ekin</given-names></name><name><surname>Trautwein</surname><given-names>Bianca</given-names></name><name><surname>Vončina</surname><given-names>Katarzyna</given-names></name><name><surname>Williams</surname><given-names>Jason D.</given-names></name><name><surname>Zhang</surname><given-names>Junlong</given-names></name></person-group><article-title>Ocean Species Discoveries 13–27 — Taxonomic contributions to the diversity of <tp:taxon-name><tp:taxon-name-part taxon-name-part-type="class">Polychaeta</tp:taxon-name-part></tp:taxon-name>, <tp:taxon-name><tp:taxon-name-part taxon-name-part-type="phylum">Mollusca</tp:taxon-name-part></tp:taxon-name> and <tp:taxon-name><tp:taxon-name-part taxon-name-part-type="subphylum">Crustacea</tp:taxon-name-part></tp:taxon-name></article-title><source>Biodivers Data J</source><day>15</day><month>10</month><year>2025</year><volume>13</volume><pub-id pub-id-type="doi">10.3897/BDJ.13.e160349</pub-id></mixed-citation></tp:treatment-meta><tp:nomenclature><tp:taxon-name>
              <object-id xmlns:xlink="http://www.w3.org/1999/xlink" content-type="arpha" xlink:type="simple">1052E07F-FE95-5F17-8AF0-ADE2DB4B7EEB</object-id>
              <tp:taxon-name-part taxon-name-part-type="genus">Hoplopolemius</tp:taxon-name-part>
            </tp:taxon-name><tp:taxon-authority>Sganga &amp; Roccatagliata, 2016</tp:taxon-authority><tp:nomenclature-citation-list><tp:nomenclature-citation><tp:taxon-name>
                  <tp:taxon-name-part taxon-name-part-type="genus" reg="Hoplopolemius"/>
                  <tp:taxon-name-part taxon-name-part-type="species" reg="propinquus"/>
                </tp:taxon-name><comment><bold>Type species</bold>: <italic><tp:taxon-name><tp:taxon-name-part taxon-name-part-type="genus" reg="Hoplopolemius">Hoplopolemius</tp:taxon-name-part> <tp:taxon-name-part taxon-name-part-type="species" reg="propinquus">propinquus</tp:taxon-name-part></tp:taxon-name></italic> (Richardson, 1902).</comment></tp:nomenclature-citation><tp:nomenclature-citation><tp:taxon-name>
                  <tp:taxon-name-part taxon-name-part-type="genus" reg="Hoplopolemius"/>
                  <tp:taxon-name-part taxon-name-part-type="species" reg="propinquus"/>
                </tp:taxon-name><comment><bold>Composition</bold>: Four valid species. <italic><tp:taxon-name><tp:taxon-name-part taxon-name-part-type="genus" reg="Hoplopolemius">Hoplopolemius</tp:taxon-name-part> <tp:taxon-name-part taxon-name-part-type="species" reg="propinquus">propinquus</tp:taxon-name-part></tp:taxon-name></italic> (Richardson, 1902), <italic><tp:taxon-name><tp:taxon-name-part taxon-name-part-type="genus" reg="Hoplopolemius">Hoplopolemius</tp:taxon-name-part> <tp:taxon-name-part taxon-name-part-type="species" reg="toyoshious">toyoshious</tp:taxon-name-part></tp:taxon-name></italic> (Larsen &amp; Shimomura, 2006), <italic><tp:taxon-name><tp:taxon-name-part taxon-name-part-type="genus" reg="Hoplopolemius">Hoplopolemius</tp:taxon-name-part> <tp:taxon-name-part taxon-name-part-type="species" reg="triangulatus">triangulatus</tp:taxon-name-part></tp:taxon-name></italic> (Richardson, 1902) and <italic><tp:taxon-name><tp:taxon-name-part taxon-name-part-type="genus" reg="Hoplopolemius">Hoplopolemius</tp:taxon-name-part> <tp:taxon-name-part taxon-name-part-type="species" reg="olo">olo</tp:taxon-name-part></tp:taxon-name></italic> Jóźwiak &amp; Stępień, <bold>sp. nov.</bold></comment></tp:nomenclature-citation></tp:nomenclature-citation-list></tp:nomenclature><tp:treatment-sec sec-type="Diagnosis"><title>Diagnosis</title><p>Rostrum without marginal serration. Antennule peduncle article 1 with more than one lateral apophysis; with inner flagellum multiarticulate and shorter than outer flagellum. Pereopod 1 exopod with last article elongated, having clearly less than 20 plumose marginal setae; propodus wide, not much longer than thick or the length of the carpus. Five pairs of pleopods.</p></tp:treatment-sec></tp:taxon-treatment>
