# Supplementary material for: Ocean Species Discoveries 13–27 — Taxonomic contributions to the diversity of Polychaeta, Mollusca and Crustacea
Source: Biodivers Data J. 2025 Oct 15;13:e160349. doi: 10.3897/BDJ.13.e160349 (PMC12547430; doi:10.3897/BDJ.13.e160349)
Supplement: XML Treatment for Nesotanais [file BDJ.13.e160349-treatment24.xml]

<!DOCTYPE tp:taxon-treatment
  PUBLIC "-//TaxonX//DTD Taxonomic Treatment Publishing DTD v0 20100105//EN" "tax-treatment-NSO.dtd">
<tp:taxon-treatment xmlns:tp="http://www.plazi.org/taxpub"><tp:treatment-meta><mixed-citation publication-type="journal"><person-group><name><surname>(SOSA)</surname><given-names>Senckenberg Ocean Species Alliance</given-names></name><name><surname>Andrade</surname><given-names>Luiz F.</given-names></name><name><surname>Boyko</surname><given-names>Christopher B.</given-names></name><name><surname>Brandt</surname><given-names>Angelika</given-names></name><name><surname>Buge</surname><given-names>Barbara</given-names></name><name><surname>Dávila Jiménez</surname><given-names>Yasmín</given-names></name><name><surname>Henseler</surname><given-names>Mats</given-names></name><name><surname>Hernández Alcántara</surname><given-names>Pablo</given-names></name><name><surname>Jóźwiak</surname><given-names>Piotr</given-names></name><name><surname>Knauber</surname><given-names>Henry</given-names></name><name><surname>Marcondes Machado</surname><given-names>Fabrizio</given-names></name><name><surname>Martínez-Muñoz</surname><given-names>Carlos A.</given-names></name><name><surname>Momtazi</surname><given-names>Farzaneh</given-names></name><name><surname>Nakadera</surname><given-names>Yumi</given-names></name><name><surname>Qiu</surname><given-names>Jian-Wen</given-names></name><name><surname>Riehl</surname><given-names>Torben</given-names></name><name><surname>Rouse</surname><given-names>Greg W.</given-names></name><name><surname>Sigwart</surname><given-names>Julia D.</given-names></name><name><surname>Sirenko</surname><given-names>Boris</given-names></name><name><surname>Souza-Filho</surname><given-names>Jesser F.</given-names></name><name><surname>Steger</surname><given-names>Jan</given-names></name><name><surname>Stępień</surname><given-names>Anna</given-names></name><name><surname>Tilic</surname><given-names>Ekin</given-names></name><name><surname>Trautwein</surname><given-names>Bianca</given-names></name><name><surname>Vončina</surname><given-names>Katarzyna</given-names></name><name><surname>Williams</surname><given-names>Jason D.</given-names></name><name><surname>Zhang</surname><given-names>Junlong</given-names></name></person-group><article-title>Ocean Species Discoveries 13–27 — Taxonomic contributions to the diversity of <tp:taxon-name><tp:taxon-name-part taxon-name-part-type="class">Polychaeta</tp:taxon-name-part></tp:taxon-name>, <tp:taxon-name><tp:taxon-name-part taxon-name-part-type="phylum">Mollusca</tp:taxon-name-part></tp:taxon-name> and <tp:taxon-name><tp:taxon-name-part taxon-name-part-type="subphylum">Crustacea</tp:taxon-name-part></tp:taxon-name></article-title><source>Biodivers Data J</source><day>15</day><month>10</month><year>2025</year><volume>13</volume><pub-id pub-id-type="doi">10.3897/BDJ.13.e160349</pub-id></mixed-citation></tp:treatment-meta><tp:nomenclature><tp:taxon-name>
              <object-id xmlns:xlink="http://www.w3.org/1999/xlink" content-type="arpha" xlink:type="simple">4809E409-F43A-5F87-9231-58B9E0C6D776</object-id>
              <tp:taxon-name-part taxon-name-part-type="genus">Nesotanais</tp:taxon-name-part>
            </tp:taxon-name><tp:taxon-authority>Shiino, 1968</tp:taxon-authority><tp:nomenclature-citation-list><tp:nomenclature-citation><tp:taxon-name>
                  <tp:taxon-name-part taxon-name-part-type="genus" reg="Nesotanais"/>
                  <tp:taxon-name-part taxon-name-part-type="species" reg="lacustris"/>
                </tp:taxon-name><comment><bold>Type species</bold>: <italic><tp:taxon-name><tp:taxon-name-part taxon-name-part-type="genus" reg="Nesotanais">Nesotanais</tp:taxon-name-part> <tp:taxon-name-part taxon-name-part-type="species" reg="lacustris">lacustris</tp:taxon-name-part></tp:taxon-name></italic> Shiino, 1968.</comment></tp:nomenclature-citation><tp:nomenclature-citation><tp:taxon-name>
                  <tp:taxon-name-part taxon-name-part-type="genus" reg="Nesotanais"/>
                  <tp:taxon-name-part taxon-name-part-type="species" reg="lacustris"/>
                </tp:taxon-name><comment><bold>Composition</bold>: Five valid species. <italic><tp:taxon-name><tp:taxon-name-part taxon-name-part-type="genus" reg="Nesotanais">Nesotanais</tp:taxon-name-part> <tp:taxon-name-part taxon-name-part-type="species" reg="lacustris">lacustris</tp:taxon-name-part></tp:taxon-name></italic> Shiino, 1968, <italic><tp:taxon-name><tp:taxon-name-part taxon-name-part-type="genus" reg="Nesotanais">Nesotanais</tp:taxon-name-part> <tp:taxon-name-part taxon-name-part-type="species" reg="maclaughlinae">maclaughlinae</tp:taxon-name-part></tp:taxon-name></italic> Guţu &amp; Iliffe, 1989, <italic><tp:taxon-name><tp:taxon-name-part taxon-name-part-type="genus" reg="Nesotanais">Nesotanais</tp:taxon-name-part> <tp:taxon-name-part taxon-name-part-type="species" reg="rugula">rugula</tp:taxon-name-part></tp:taxon-name></italic> Bamber, Bird &amp; Angsupanich, 2003, <italic><tp:taxon-name><tp:taxon-name-part taxon-name-part-type="genus" reg="Nesotanais">Nesotanais</tp:taxon-name-part> <tp:taxon-name-part taxon-name-part-type="species" reg="ryukyuensis">ryukyuensis</tp:taxon-name-part></tp:taxon-name></italic> Kakui, Kajihara &amp; Mawatari, 2010 and <italic><tp:taxon-name><tp:taxon-name-part taxon-name-part-type="genus" reg="Nesotanais">Nesotanais</tp:taxon-name-part> <tp:taxon-name-part taxon-name-part-type="species" reg="thalassinus">thalassinus</tp:taxon-name-part></tp:taxon-name></italic> Stępień, <bold>sp. nov.</bold></comment></tp:nomenclature-citation></tp:nomenclature-citation-list></tp:nomenclature><tp:treatment-sec sec-type="Diagnosis"><title>Diagnosis</title><p>Diagnosis changed after <xref ref-type="bibr" rid="B12654039">Shiino (1968)</xref>:</p><p>Female: Eyes present, well developed. A1 three-articled. A2 six-articled. Mxp fused at the base. Pereopods with distinct ischium. Oostegites in four pairs. Plp biramous, five pairs. U biramous, both rami with two articles.</p><p>Male: Eyes present, well developed. A1 four-articled. A2 six-articled. Ch large, propodus strongly dilated downwards to form a flange in ventral edge. P, Plp and U similar to female.</p></tp:treatment-sec><ref-list><ref id="B12654039"><element-citation xmlns:xlink="http://www.w3.org/1999/xlink" publication-type="article" xlink:type="simple"><person-group person-group-type="author"><name name-style="western"><surname>Shiino</surname><given-names>S. M.</given-names></name></person-group><year>1968</year><article-title>A tanaid crustacean, <italic><tp:taxon-name><tp:taxon-name-part taxon-name-part-type="genus" reg="Nesotanais">Nesotanais</tp:taxon-name-part> <tp:taxon-name-part taxon-name-part-type="species" reg="lacustris">lacustris</tp:taxon-name-part></tp:taxon-name></italic> gen. et sp. nov., from Lake Tegano, Rennell Island.</article-title><source>The Natural History of Rennell Island, British Solomon Islands</source><volume>5</volume><fpage>153</fpage><lpage>168</lpage></element-citation></ref></ref-list></tp:taxon-treatment>
